# Supplementary material for: A Proteomic View of Butterfly Metamorphosis
Source: Proteomes. 2025 Dec 18;13(4):68. doi: 10.3390/proteomes13040068 (PMC12737199; doi:10.3390/proteomes13040068)
Supplement: Supplementary file 1 [file proteomes-13-00068-s001.zip]

Archive with 6 entries (6 files):
- Supplementary Data S1.xlsx
- Supplementary Data S2.xlsx
- Supplementary Data S3.xlsx
- Supplementary Data S4.xlsx
- Supplementary Data S5.xlsx
- Supplementary_Figures.pptx
