# Supplementary material for: A Proteomic View of Butterfly Metamorphosis
Source: Proteomes. 2025 Dec 18;13(4):68. doi: 10.3390/proteomes13040068 (PMC12737199; doi:10.3390/proteomes13040068)
Supplement: Supplementary file 1 [file proteomes-13-00068-s001.zip › Supplementary Data S1.xlsx]

## Sheet: ALL_DATA
Accession	nAAs	MW	pI	Description	5L15_NSAF	5L16_NSAF	5L17_NSAF	OP13_NSAF	OP14_NSAF	OP15_NSAF	2P10_NSAF	2P13_NSAF	2P14_NSAF	4P9_NSAF	4P10_NSAF	4P11_NSAF	6P11_NSAF	6P12_NSAF	6P13_NSAF
XP_023938278.1	132	14.6003	5.36377	sodium/calcium exchanger regulatory protein 1 [Bicyclus anynana]	1.6777	1.64549	1.28202	1.00745	1.32206	0.34619	0.93493	1.03163	0.558533	0.74586	0.979077	0.825705	0.941649	1.21437	1.04409
XP_023942821.2	378	39.8667	4.55127	fibrous sheath CABYR-binding protein [Bicyclus anynana]	0.748604	0.037991	0.0953412	0.240711	0.0769453	0.108803	1.67745	1.45948	1.64568	0.89598	1.0371	1.28724	0	0.0212032	0.0289368
XP_023952504.2	175	18.1002	7.62061	cuticle protein 8-like [Bicyclus anynana]	0	0	0	0.039995	0.138502	0.0783379	0.0243174	0.0997622	0	0	0.147701	0.111217	0.0747656	0.125947	0.0625034
XP_023934861.1	172	18.7754	4.7417	myosin light chain 1 isoform X1 [Bicyclus anynana]	0.14306	0.876665	0.145759	0.122078	0.0422752	0.398521	0.272157	0.0203004	0.10716	0.29765	0.350646	0.248946	0.798731	1.33969	1.52625
XP_023947929.1	215	23.7647	4.80518	FK506-binding protein 2 isoform X2 [Bicyclus anynana]	0.410105	0.041746	0.553885	0.55342	0.462209	0.828924	0.435451	0.227365	0.214321	0.531191	0.320591	0.325893	0.0152139	0.130474	0
XP_023947875.2	160	18.0982	7.45947	uncharacterized protein LOC112052873 isoform X1 [Bicyclus anynana]	0.147381	1.89605	0.293796	0.131234	0.166635	0.342728	0.212777	0.043646	0	0.0984536	0.134623	0.0243288	0.0613311	0.0375695	0.0273452
XP_023950391.1	200	21.9527	4.85596	myosin regulatory light chain 2 [Bicyclus anynana]	1.95312	1.04114	1.41022	1.53981	0.787727	1.6451	0.46811	0.401543	0.783342	1.22082	1.40008	1.44027	1.3084	1.49276	1.73916
XP_023946217.1	91	9.97285	5.8208	cuticle protein 1 [Bicyclus anynana]	0	0	0	0	0	0	0.233821	0.11511	0	0.34621	0.33138	0.256656	0	0	0
XP_052737172.1	237	26.3543	5.09717	protein obstructor-E-like [Bicyclus anynana]	1.11611	0.348411	0.198343	1.00409	0.306807	0.713415	0.91575	0.545114	0.641605	0.564966	0.817963	0.624132	0.193223	0.109908	0.0830742
XP_023938058.1	342	35.5223	9.42236	malate dehydrogenase, mitochondrial [Bicyclus anynana]	0.128907	0.236194	0.137448	0.0409306	0.0779577	0.160341	0	0.112305	0.0134734	0.13818	0.100771	0.0455276	0.373008	0.451127	0.422172
XP_023937441.1	156	15.9623	6.03662	larval/pupal rigid cuticle protein 66 [Bicyclus anynana]	0	0.0115069	0	0.224331	1.04098	0.615153	0.245512	0.425268	0.0590756	0.252445	0.303765	0.224574	0	0.0256885	0
XP_023954033.1	111	11.9961	4.88135	larval cuticle protein 1 [Bicyclus anynana]	1.54251	0.323437	2.90796	0.378331	0.0436716	0.164674	0.0766764	0.125826	0.124538	0.141915	0.0388103	0.0350686	0	0	0
XP_023954045.2	111	12.0982	4.79248	larval cuticle protein 1-like [Bicyclus anynana]	0.600378	0.0970312	1.10107	0	0	0	0.0383382	0	0	0.0709575	0	0	0	0	0
XP_052742500.1	325	33.3702	7.1665	cuticle protein 18.6-like [Bicyclus anynana]	0	0	0	0.0215358	0.0894933	0.0421819	0.013094	0.0537181	0	0	0.0927864	0.0598863	0.0402584	0.0678177	0.0336557
XP_023937247.1	332	35.3274	8.27979	glyceraldehyde-3-phosphate dehydrogenase 2 [Bicyclus anynana]	0.392193	0.221681	0.0991119	0.695697	0.233617	0.412926	0.294812	0.294479	0.235946	0.747298	0.45415	0.703484	1.04435	0.494891	0.810474
XP_023947071.1	282	30.0922	8.01611	voltage-dependent anion-selective channel [Bicyclus anynana]	0.138156	0.509242	0.205588	0.173737	0.464127	0.275479	0.27163	0.334309	0.359481	0.293266	0.274975	0.262268	0.730754	0.852641	1.01623
XP_023942428.1	514	54.7428	5.40186	ATP synthase subunit beta, mitochondrial [Bicyclus anynana]	1.10704	0.635611	0.603596	0.367659	0.414966	0.560101	0.496756	0.394002	0.60064	0.543985	0.611828	0.711878	0.897296	0.912193	1.02146
XP_023938158.2	275	29.1209	4.58936	pupal cuticle protein PCP52 [Bicyclus anynana]	0.0484669	0.0261102	0.0227914	0.305417	0.475942	0.448662	0.52614	1.13003	1.15616	0.873552	1.03391	0.891762	0	0	0
XP_023955221.1	112	11.3596	4.2085	60S acidic ribosomal protein P1 [Bicyclus anynana]	0.192237	0.176302	0.0279806	0.374953	0.129845	0.326408	0.227975	0.187054	0.370277	0.52743	0.538492	0.451821	0	0.125232	0.0781293
XP_023936207.1	251	26.7128	8.646	17-beta-hydroxysteroid dehydrogenase 14-like [Bicyclus anynana]	0.290014	0.357585	1.06125	0.05577	0.212443	0.436944	0	0.0139111	0.0183581	0	0	0	0.0260637	0	0
XP_023936946.1	702	83.6584	6.59521	arylphorin subunit beta [Bicyclus anynana]	4.02656	0.42192	2.89946	2.60224	1.51227	2.60382	2.29145	2.1338	2.36959	2.47957	2.20306	2.31228	0.922588	0.196945	0.598323
XP_023938818.2	192	21.4274	5.2749	bilin-binding protein [Bicyclus anynana]	1.61799	1.4585	1.24047	1.45815	1.47699	2.35626	3.59061	3.16433	1.65596	1.80498	1.7501	1.66247	1.02219	1.76368	1.89138
XP_023938691.1	163	17.247	5.59229	ATP synthase subunit delta, mitochondrial [Bicyclus anynana]	0.226438	0.0550637	0.0769036	0.214697	0.0297396	0.22428	0.0522152	0.0214213	0.0282693	0.265764	0.449294	0.286573	0.481619	0.221268	0.107368
XP_023952119.1	111	11.4768	4.67822	60S acidic ribosomal protein P2 [Bicyclus anynana]	0.738927	0.404297	0.26821	1.2611	0.633239	1.4409	1.8019	1.47846	1.49445	1.02888	0.892636	0.946851	0.854584	0.361028	0.472999
XP_023942398.1	306	35.5993	6.0874	alpha-tocopherol transfer protein-like [Bicyclus anynana]	0	0.00586626	0.00512063	0	0.00792084	0	0.166884	0.262446	0.165643	0.411832	0.351956	0.521559	0.0106895	0.0261922	0.0142982
XP_023951158.1	236	25.9978	4.79248	protein obstructor-E isoform X2 [Bicyclus anynana]	0.0651649	0.18255	0.0863129	0.415203	0.462161	0.42599	0.901598	0.562219	0.683374	0.634108	0.693651	0.758729	0.194042	0.373572	0.139044
XP_023942513.1	119	13.3226	4.85596	ejaculatory bulb-specific protein 3-like [Bicyclus anynana]	0.990799	0.0754234	0.605697	1.99975	0.998026	1.61284	1.50196	1.23236	1.35526	0.959715	1.37564	0.98133	0.247386	0.926082	0.0919168
XP_023935321.1	129	14.2555	9.51025	uncharacterized protein LOC112043891 [Bicyclus anynana]	0	0.0278306	0.121466	0	0	0	0	0	0.0357201	0	0	0	0.0760696	0.41938	0.0508749
XP_052741399.1	135	14.7785	4.84326	larval cuticle protein LCP-17-like isoform X2 [Bicyclus anynana]	2.57455	1.24991	1.12586	0	0	0	0	0	0	0	0	0	0	0	0
XP_052737174.1	261	28.7473	4.99561	protein obstructor-E isoform X1 [Bicyclus anynana]	0.0589231	0.171942	0.0780454	0.375432	0.445752	0.45522	0.896762	0.548501	0.670881	0.588458	0.643715	0.67114	0.175456	0.353143	0.125725
XP_023939624.1	216	24.1106	6.94678	glutathione S-transferase 1-1 [Bicyclus anynana]	0.332261	0.124658	0.355457	0.162017	0.336636	0.465433	0.157613	0.177817	0.170663	0.237018	0.259274	0.324384	0.196865	0.204081	0.131662
XP_023952150.1	115	13.626	9.83252	uncharacterized protein LOC112056039 isoform X6 [Bicyclus anynana]	0.222883	1.45167	0.218005	0.243448	0.273992	0.834469	0.481061	0.12145	0.520892	0.376692	0.449524	0.236942	0.625755	0.557553	1.86423
XP_023952400.2	213	20.5361	5.94775	cuticle protein 16.5 [Bicyclus anynana]	0.231045	0.0337104	0.0147128	1.21581	0.0455169	1.09416	0.179812	0.0655714	0.173066	0.832002	0.788778	0.804107	0	0	0
XP_023936752.1	220	23.1853	9.67139	uncharacterized protein LOC112044964 [Bicyclus anynana]	0	0.00815944	0	0.0636285	0.627978	0.228486	0.135404	0.111099	0.0418899	0.125305	0.117489	0.0707747	0	0.0273233	0
XP_023943200.1	284	32.6626	4.70361	tropomyosin-2 isoform X30 [Bicyclus anynana]	1.1119	0.372921	1.23587	1.33082	0.486462	0.627531	0.284702	0.233598	0.454299	0.513068	0.546077	0.575668	0.875336	1.02302	0.40055
XP_023953091.2	913	102.356	7.69385	polyubiquitin-A [Bicyclus anynana]	0.295338	0.0766791	0.0343245	0.168654	0.0530948	0.135139	0.08856	0.0994344	0.0958926	0.129402	0.132116	0.119379	0.0788191	0.0373089	0.0670902
XP_023947849.1	165	17.6559	8.29443	peptidyl-prolyl cis-trans isomerase [Bicyclus anynana]	0.0559234	0.119672	0.313382	0	0.249722	0.138476	0.103165	0.275102	0.139633	0.119338	0.0522174	0.165141	0.0792968	0.23073	0.119325
XP_023945113.1	301	32.8662	9.80322	ADP,ATP carrier protein [Bicyclus anynana]	0.129435	0.435351	0.166582	0.0465059	0.217415	0.0910906	0.0565521	0.278406	0.229629	0.104668	0.0143121	0.0646613	1.04324	1.29808	1.09018
XP_052741115.1	748	88.8159	8.55811	basic juvenile hormone-suppressible protein 1-like [Bicyclus anynana]	0.708637	0.043197	0.347737	1.54393	0.625386	0.525395	1.36541	0.896259	1.01029	1.23199	1.13458	1.0356	1.24193	0.423243	0.836443
XP_023938041.2	187	20.5797	8.88037	apolipophorin-3 [Bicyclus anynana]	0.317996	1.13272	2.00263	0.336857	0.5703	1.19741	1.82055	1.45642	2.14378	0.547549	0.967559	0.582851	0.157427	0.38574	0.491337
XP_052740988.1	186	18.6155	9.31982	pupal cuticle protein C1B-like [Bicyclus anynana]	0	0	0	0	0.0521242	0.0491367	0.0686378	0.0375449	0	0.0211728	0.0463219	0.041856	0	0	0
XP_023943197.1	285	32.6707	4.7417	tropomyosin-2 isoform X27 [Bicyclus anynana]	1.19074	0.573165	1.35799	1.49806	0.544287	0.78567	0.268771	0.208275	0.452705	0.607994	0.695317	0.682914	1.11329	1.12489	0.736882
XP_023936973.2	746	89.0269	8.54346	basic juvenile hormone-suppressible protein 2 [Bicyclus anynana]	0.431544	0	0.449489	0.403435	0.857744	0.39204	0.832854	1.02036	0.883283	1.0558	0.652543	0.605285	1.04356	0.93739	1.96182
XP_023943196.1	285	32.7467	4.729	tropomyosin-2 isoform X29 [Bicyclus anynana]	2.14406	0.799911	1.43496	2.0629	0.629331	1.07428	0.34343	0.220527	0.485041	0.953445	1.10344	0.983396	1.62976	1.18113	0.821317
XP_052742556.1	284	32.7096	4.76709	tropomyosin-2 isoform X32 [Bicyclus anynana]	2.12633	0.72688	1.37932	2.07017	0.588875	1.06197	0.359623	0.245893	0.486749	0.956802	1.10732	0.986859	1.62398	1.18529	0.831912
XP_023943547.2	436	48.1037	8.06006	chitinase-like protein EN03 isoform X2 [Bicyclus anynana]	0.29394	0.226443	0.736736	0.481592	0.972846	0.932808	1.20053	1.03309	1.20482	0.442589	0.434746	0.437472	0.277584	0.229783	0.150524
XP_023939928.2	354	38.4696	8.68994	cuticle protein-like [Bicyclus anynana]	0	0	0	0	0	0	0	0	0	0.333741	0.450265	0.472831	0	0	0
XP_023949365.1	447	50.1912	4.89404	tubulin beta-1 chain [Bicyclus anynana]	0.933516	0.297172	0.361056	0.595004	0.325339	0.603161	0.83778	0.570229	0.639126	0.458128	0.404773	0.400582	0.709813	0.600663	0.63622
XP_023937804.1	876	102.046	5.59229	paramyosin, long form isoform X1 [Bicyclus anynana]	0.208329	0.715162	0.314813	0.0958785	0.312656	0.0938982	0.0388634	0.115592	0.0841624	0.193311	0.142614	0.15997	0.907364	0.848601	0.564386
XP_023936158.1	489	52.8654	6.0874	aldehyde dehydrogenase X, mitochondrial [Bicyclus anynana]	0.616415	0.260635	0.272367	0.415081	0.391571	0.41118	0.504747	0.264196	0.687886	0.314085	0.211433	0.254731	0.31439	0.102439	0.214736
XP_052742502.1	324	33.7934	6.84424	cuticle protein 18.6-like [Bicyclus anynana]	0	0	0	0.496852	0.299232	0.296185	0.0919407	0.215536	0.0995533	0.425417	0.438772	0.276327	0.0403826	0.0927641	0.0337596
XP_023942609.1	101	10.4283	9.77393	death-associated protein 1 [Bicyclus anynana]	0.0101511	0	0.015514	0	0.0239978	0	0.0421341	0	0	0.0389915	0	0	0	0	0
XP_023941855.1	957	97.5419	5.69385	perilipin-4 isoform X1 [Bicyclus anynana]	0.0353538	0.056272	0.0802285	0.0438817	0.0379902	0.00477504	0.00444675	0.0182428	0.00962987	0.0534962	0.045015	0.0691477	0.0444336	0.0418747	0.0342887
XP_023941776.1	244	26.8383	9.59814	40S ribosomal protein S3 [Bicyclus anynana]	0.00420189	0.250134	0.186231	0.22948	0.407274	0.280925	0.279052	0.400684	0.245503	0.0806996	0.141244	0.175487	0.147463	0.303841	0.197244
XP_023943941.1	126	13.674	7.23975	profilin [Bicyclus anynana]	0.016274	0.0854798	0.124358	0	0.115418	0.181338	0.0337741	0.193982	0.219424	0.0625102	0.10257	0.0308937	0.0778808	0.238536	0.121534
XP_023954793.1	274	30.0442	6.82959	protein l(2)37Cc [Bicyclus anynana]	0	0.0786165	0.0686239	0	0.0619213	0.100067	0.0465935	0.101947	0.0504514	0.0718639	0.0628896	0.0426198	0.0238759	0.13163	0.0718561
XP_023946306.2	3303	367.444	8.04541	apolipophorins [Bicyclus anynana]	0.121988	0.154345	0.170781	0.288187	0.488718	0.206142	0.507624	0.61736	0.470136	0.302842	0.242591	0.255736	0.44762	0.374292	0.440438
XP_023940528.1	365	41.0028	6.354	lachesin [Bicyclus anynana]	0.0561787	0.00983604	0.0772724	0.191757	0.146091	0.475751	0.454702	0.440047	0.366107	0.237368	0.247854	0.202629	0.107539	0.0603856	0.0958957
XP_023940041.2	229	25.3355	5.16064	27 kDa hemolymph protein [Bicyclus anynana]	0.635752	0.203808	0.253169	1.06974	0.158763	0.937888	0.334497	0.381187	1.26767	0.722279	0.884162	0.662934	0.414231	0.0787483	0.0477646
XP_023944391.2	189	20.0804	5.65576	protein dj-1beta [Bicyclus anynana]	0.00542466	0.0664843	0.0248716	0.14813	0.0641211	0.169249	0	0.147796	0.0243804	0.12502	0.250727	0.0411917	0.276909	0.0742113	0.0347241
XP_023947168.1	376	41.7498	5.38916	actin, muscle [Bicyclus anynana]	3.87745	4.54498	3.87144	2.08485	1.66312	1.65287	1.41474	1.11436	1.48286	1.56059	1.74151	1.49079	2.84472	2.14759	3.46761
XP_023937046.1	204	22.1863	6.69775	peptidyl-prolyl cis-trans isomerase 5 [Bicyclus anynana]	0.0150774	0.0175988	0.222747	0.0686189	0.0831688	0.156804	0.208605	0.496366	0.338816	0.115828	0.0844694	0.13357	0	0.0982209	0
XP_052741758.1	495	55.3471	4.7417	protein disulfide-isomerase [Bicyclus anynana]	0.629656	0.493193	0.389354	0.466609	0.401514	0.877015	1.18639	0.938168	1.22877	0.556909	0.556986	0.487559	0.244498	0.149772	0.185616
XP_023953905.1	1965	224.101	5.88428	myosin heavy chain, muscle isoform X29 [Bicyclus anynana]	0.759685	1.19854	0.718467	0.320571	0.450218	0.174416	0.233892	0.241663	0.342368	0.519073	0.46916	0.414023	1.92764	1.27564	1.65992
XP_023953906.1	1965	224.213	5.93506	myosin heavy chain, muscle isoform X30 [Bicyclus anynana]	0.758641	1.20494	0.719264	0.320571	0.451451	0.174416	0.233892	0.241663	0.342368	0.519073	0.46916	0.414023	1.92431	1.27666	1.65769
XP_023946412.1	572	61.0772	5.87158	heat shock protein 60A [Bicyclus anynana]	0.021509	0.144359	0.0931381	0.0611812	0.0635606	0.087879	0.111596	0.158713	0.112781	0.165237	0.128033	0.115689	0.131526	0.119101	0.0994373
XP_052741284.1	829	84.4914	5.80811	perilipin-4 isoform X13 [Bicyclus anynana]	0.0408126	0.0649605	0.0869456	0.0506572	0.0380086	0.00551232	0.00513334	0.0210596	0.0111168	0.0617562	0.0519655	0.0798243	0.0512942	0.0362552	0.0343053
XP_023953897.1	1965	224.178	5.90967	myosin heavy chain, muscle isoform X21 [Bicyclus anynana]	0.758641	1.17479	0.704911	0.320571	0.445284	0.174416	0.233892	0.241663	0.342368	0.523082	0.473544	0.419966	1.95427	1.31745	1.71002
XP_023935600.1	116	13.1053	4.70361	uncharacterized protein LOC112044090 [Bicyclus anynana]	0.0265154	0.0309496	0.0405236	0.0603373	0.104473	0.0393941	0	0	0	0	0.0742748	0	0.0281982	0.0172733	0
XP_023953900.1	1965	224.145	5.90967	myosin heavy chain, muscle isoform X18 [Bicyclus anynana]	0.758641	1.19124	0.710493	0.320571	0.444051	0.174416	0.233892	0.241663	0.342368	0.519073	0.46916	0.416004	1.92764	1.31541	1.66326
XP_023953895.1	1965	224.309	5.90967	myosin heavy chain, muscle isoform X17 [Bicyclus anynana]	0.757598	1.16748	0.698532	0.320571	0.44035	0.174416	0.233892	0.241663	0.342368	0.523082	0.473544	0.421947	1.95427	1.35722	1.71336
XP_023943705.1	376	41.7948	5.47803	actin-5C [Bicyclus anynana]	4.24011	2.63055	2.06282	2.19654	1.15387	1.51919	1.35815	0.928637	1.3358	1.48728	1.76442	1.58396	2.74903	1.231	2.25162
XP_023939645.1	137	13.4716	10.1841	larval/pupal cuticle protein H1C [Bicyclus anynana]	0	0	0	0.204354	0.0530754	0.0333556	0.0621247	0.127433	0.0672685	0	0.0943344	0.0852397	0	0	0
XP_023943706.1	376	41.7618	5.47803	actin, cytoplasmic A3a [Bicyclus anynana]	3.92926	2.60668	2.06699	2.04762	1.09586	1.39765	1.29024	0.817201	1.15197	1.33017	1.55819	1.34585	2.49674	1.22567	2.14689
XP_023953899.1	1965	224.29	5.96045	myosin heavy chain, muscle isoform X22 [Bicyclus anynana]	0.757598	1.18119	0.705708	0.320571	0.446518	0.174416	0.233892	0.241663	0.342368	0.523082	0.473544	0.419966	1.95094	1.31847	1.70779
XP_052741307.1	1967	224.372	5.96045	myosin heavy chain, muscle isoform X7 [Bicyclus anynana]	0.758391	1.19094	0.721719	0.320245	0.453457	0.178885	0.237982	0.244968	0.34202	0.518545	0.468683	0.415581	1.90572	1.29166	1.65934
XP_052743355.1	753	89.1277	8.70459	basic juvenile hormone-suppressible protein 2-like [Bicyclus anynana]	0.257337	0	0.353752	0.42757	0.646984	0.436944	1.14724	0.91813	1.26059	1.00938	0.646477	0.625506	1.30318	0.439059	1.58624
XP_052741305.1	1967	224.517	6.02393	myosin heavy chain, muscle isoform X2 [Bicyclus anynana]	0.757349	1.1809	0.71694	0.320245	0.455921	0.178885	0.237982	0.244968	0.34202	0.52255	0.473063	0.419539	1.929	1.29472	1.70383
XP_023953882.1	1967	224.311	5.99854	myosin heavy chain, muscle isoform X34 [Bicyclus anynana]	0.752136	1.1444	0.667551	0.320245	0.432509	0.178885	0.237982	0.239642	0.334992	0.530558	0.490584	0.421518	2.03377	1.28046	1.64933
XP_023935661.1	149	16.7998	4.22119	calmodulin [Bicyclus anynana]	0.0412857	0.072285	0.115678	0.187896	0.0813348	0.184015	0.257046	0.187473	0.0927764	0.158583	0.144562	0.0783747	0.021953	0.0941338	0.117456
XP_023936132.1	170	18.9855	4.99561	thymosin beta isoform X1 [Bicyclus anynana]	0.0663405	0.0422371	0.110606	0	0.39921	0.349448	0.500652	0.595639	0.189737	0.115828	0.101363	0.206079	0.115447	0.318236	0.0772101
XP_023943201.1	252	29.4559	4.729	tropomyosin-1, isoforms 9A/A/B isoform X31 [Bicyclus anynana]	1.17986	0.199453	1.20627	1.38872	0.500144	0.544013	0.202645	0.221694	0.383991	0.484454	0.47866	0.586981	0.791788	0.858731	0.156259
XP_023943406.2	103	11.3364	6.48096	uncharacterized protein LOC112049659 [Bicyclus anynana]	0.029862	0	0.0304255	0.271811	0.0941272	0.310563	0.247896	0.0677995	0.223684	0.152938	0.167299	0.226754	0	0.0194535	0
XP_023950161.2	293	32.9723	4.85596	apolipoprotein D [Bicyclus anynana]	0	0	0	0.0238878	0.0248168	0	1.90265	1.52537	1.85574	0.873649	0.676332	0.956546	0	0	0
XP_052741313.1	1948	222.331	6.02393	myosin heavy chain, muscle isoform X31 [Bicyclus anynana]	0.75842	1.17399	0.711063	0.323368	0.447926	0.18063	0.240303	0.247357	0.345355	0.543819	0.495369	0.435621	1.96629	1.34643	1.73168
XP_023950139.1	103	11.2084	4.93213	endocuticle structural glycoprotein ABD-5-like [Bicyclus anynana]	0.029862	0.139423	0.0456382	0	0.0235318	0	0.0413159	0.0338998	0.0447368	0.152938	0.167299	0.151169	0.317572	0.116721	0.191151
XP_023935739.1	167	18.2144	5.0083	uncharacterized protein LOC112044214 [Bicyclus anynana]	0	0	0.0093827	0	0.0290273	0.0273635	0.407717	0.418165	0.38629	0.0235817	0.206368	0.0466181	0	0	0
XP_023950047.1	379	42.3382	5.99854	arginine kinase isoform X3 [Bicyclus anynana]	1.58523	0.952006	0.768986	0.97877	0.729051	0.614921	0.684929	0.460643	0.74164	0.904006	1.06846	0.996262	1.67433	1.03093	1.39107
XP_023943131.1	284	32.4905	4.84326	tropomyosin-1 [Bicyclus anynana]	1.45847	1.23886	0.480005	0.887214	0.264567	0.724074	0.284702	0.0983571	0.243375	0.513068	0.606752	0.671612	1.52032	0.536203	0.885832
XP_023938164.1	156	15.7	5.80811	cuticle protein 1 [Bicyclus anynana]	0.84124	0.103562	0.0301329	1.12166	0.217518	0.87879	1.173	0.738624	1.53596	1.16125	1.27029	0.9482	0.293551	0.0770656	0.0841392
XP_023948201.2	134	15.3595	4.56396	fatty acid-binding protein 2-like [Bicyclus anynana]	2.99162	3.20167	3.33261	0.835717	0.922482	1.3982	0.85746	0.442974	0.481422	0.529004	0.25719	0.145247	0.0488208	0.0299061	0.0163255
XP_023939785.1	412	45.8894	6.68311	hemolin [Bicyclus anynana]	1.02775	0	0.144521	0.509645	0.341211	0.676583	0.60941	0.440697	0.615131	0.315434	0.428703	0.434612	0.142907	0.0437703	0.0796463
XP_023934598.1	82	9.77569	8.48486	cytochrome c oxidase subunit 6B1 isoform X2 [Bicyclus anynana]	0.0625159	0.0437824	0.0955434	0	0.118233	0	0	0	0.0561938	0.144078	0.157608	0.0949417	0	0.146613	0.186748
XP_052738944.1	364	39.7507	7.97217	fructose-bisphosphate aldolase isoform X1 [Bicyclus anynana]	0.492914	0.295892	0.460603	0.672993	0.426158	0.703032	0.759918	0.498811	0.594975	0.595049	0.272205	0.427759	0.916597	0.489917	0.757253
XP_052741180.1	146	16.5662	7.50342	uncharacterized protein LOC112048094 [Bicyclus anynana]	0	0	0	0.287636	0.083006	0.438191	0.320623	0.38265	0.126244	0.134868	0.236051	0.0799852	0	0	0
XP_023950472.1	153	17.1418	6.56592	nucleoside diphosphate kinase [Bicyclus anynana]	0.0670106	0.258116	0.286755	0.274476	0.221783	0.238939	0.111256	0.342321	0.180702	0.154437	0.0844694	0.12721	0.277928	0.157153	0.171578
XP_023934121.1	209	22.5872	9.61279	ATP synthase subunit O, mitochondrial [Bicyclus anynana]	0.0539611	0.0944777	0.18743	0.0334887	0.0811791	0.0218646	0.0203614	0.10024	0	0.1319	0.0206121	0.186249	0.172158	0.249265	0.104671
XP_052738546.1	263	29.5652	10.272	40S ribosomal protein S4 [Bicyclus anynana]	0.0194917	0.191111	0.142988	0.079838	0.276476	0	0.0161808	0.106211	0.0525615	0.179687	0.19656	0.0888048	0.0124372	0.0380933	0.0499077
XP_023943713.2	212	22.0102	8.35303	cuticle protein 21-like [Bicyclus anynana]	0	0	0	0	0	0	0	0	0	0.780198	0.772178	0.844623	1.1109	0.26464	0.134146
XP_023941628.2	226	25.3496	4.77979	uncharacterized protein LOC112048361 [Bicyclus anynana]	0.0136097	0.0397141	0.0207997	0.154848	0.107247	0.303299	0.621384	0.339898	0.142722	0.156829	0.171555	0.0861197	0	0.0177319	0.00967973
XP_023945186.1	106	11.1244	4.34814	flexible cuticle protein 12-like [Bicyclus anynana]	0.251479	1.16849	2.85296	0	0.251524	0.215552	0.0802932	0.131761	0.217353	0.148609	0.162564	0.110168	0.0308584	0.26464	0.123828
XP_052742107.1	617	68.2115	5.2749	V-type proton ATPase catalytic subunit A [Bicyclus anynana]	0.0631441	0.282208	0.251417	0.0794067	0.208201	0.0888761	0.0275886	0.0622503	0.0448093	0.0255309	0.0209462	0.0189268	0.047713	0.149385	0.219826
XP_023948546.2	188	20.8464	7.75244	myophilin [Bicyclus anynana]	0	0.0286448	0.0333385	0.0372294	0.0644621	0.024307	0	0.0185727	0.0245101	0.0628427	0	0.0828215	0.31318	0.10658	0.139635
XP_023952148.1	290	34.2727	9.64209	uncharacterized protein LOC112056039 isoform X3 [Bicyclus anynana]	0.123738	0.612802	0.145885	0.168945	0.183873	0.409698	0.190766	0.0481611	0.22245	0.162958	0.193115	0.120805	0.552685	0.373104	0.807156
XP_052739061.1	145	15.97	5.09717	uncharacterized protein LOC112048759 [Bicyclus anynana]	0.325255	0.0495194	0.108063	1.49637	0.635197	0.913942	0.469577	0.43345	0.635572	0.896267	1.60434	1.31543	0.135351	0.221099	0.0603481
XP_023954312.1	240	26.6959	5.37646	juvenile hormone-binding protein [Bicyclus anynana]	0.0598069	0.014959	0.16322	0.0583261	0.242378	0.361769	0.212777	0.290973	0.230395	0.164089	0.161548	0.113534	0.0272583	0.0166975	0.0273452
XP_023954650.1	316	33.993	7.04932	60S acidic ribosomal protein P0 [Bicyclus anynana]	0.110313	0.0738481	0.123965	0.354386	0.168744	0.274761	0.121202	0.176794	0.160401	0.1994	0.29992	0.258686	0.103512	0.0634084	0.0346142
XP_023935947.1	253	27.2267	8.47021	electron transfer flavoprotein subunit beta [Bicyclus anynana]	0.0162097	0.042571	0.0433533	0.0276645	0.0479007	0	0.0168203	0.0414033	0.018213	0.10896	0.102165	0.0769291	0.0646441	0.102957	0.0345869
XP_023952608.1	85	9.55291	8.90967	acyl-CoA-binding protein-like [Bicyclus anynana]	0.0844333	0.126711	0.239645	0.164685	0.256635	0.322568	0	0	0	0	0	0	0	0	0
XP_023942931.1	355	38.4659	7.92822	probable isocitrate dehydrogenase [NAD] subunit alpha, mitochondrial isoform X3 [Bicyclus anynana]	0	0.0252828	0.0220692	0	0.00682754	0	0	0	0	0.0221867	0.012135	0.0109651	0.0552844	0.344299	0.135571
XP_023945728.1	174	19.557	5.96045	ATP synthase subunit d, mitochondrial [Bicyclus anynana]	0.0824923	0.144431	0.108063	0.281574	0.0835785	0.157576	0.1712	0.180604	0.0794464	0.248963	0.321858	0.178971	1.12793	0.20728	0.603481
XP_023934765.1	138	15.707	9.64209	pterin-4-alpha-carbinolamine dehydratase isoform X2 [Bicyclus anynana]	0	0	0.0113544	0.152155	0.0351272	0.198683	0.185024	0.101208	0.100172	0.114149	0.0936509	0.141037	0.0237028	0	0
XP_023947862.2	347	37.9834	8.60205	zinc-type alcohol dehydrogenase-like protein SERP1785 [Bicyclus anynana]	0.0354557	0.0206925	0.121921	0	0.0419097	0.144861	0.110374	0.0704373	0.0265585	0.0567456	0.0248296	0.0560895	0.0282795	0.0115487	0.0126088
XP_023943183.1	378	42.1665	4.60205	tropomyosin-2 isoform X17 [Bicyclus anynana]	0.835398	0.280184	0.92025	0.999876	0.359078	0.471478	0.202645	0.157033	0.341325	0.38548	0.41028	0.453108	0.666313	0.78452	0.335667
XP_023944337.1	149	15.5723	7.18115	larval cuticle protein A2B [Bicyclus anynana]	0	0	0	0	0.016267	0.0920076	0	0.0234341	0	0	0	0	0.021953	0.0268954	0
XP_052743346.1	987	114.017	5.65576	arylphorin subunit alpha-like isoform X2 [Bicyclus anynana]	0.341754	0	0.120654	0.638219	0.272583	0.671335	0.745906	0.367917	0.611585	0.618452	0.497574	0.489041	0.0497111	0.0121806	0.159583
XP_023952625.1	450	49.9345	5.13525	tubulin alpha chain [Bicyclus anynana]	0.0592373	0.299179	0.212404	0.186643	0.204674	0.264028	0.406641	0.341408	0.255994	0.297549	0.277623	0.233557	0.290755	0.458626	0.539613
XP_052741052.1	132	14.6654	4.94482	thymosin beta isoform X2 [Bicyclus anynana]	0.0854385	0.0543963	0.0830938	0.0530237	0.293791	0.380809	0.709257	0.63485	0.244358	0.0895032	0.0652718	0.235916	0.099121	0.318771	0.0331458
XP_023940851.1	507	56.7856	8.51416	catalase [Bicyclus anynana]	0.0849329	0.591278	0.259607	0.124245	0.239031	0.198291	0.167871	0.17906	0.272656	0.139816	0.0594785	0.0537441	0.180647	0.165987	0.176908
XP_023950273.1	204	23.1189	5.32568	glutathione S-transferase 2 [Bicyclus anynana]	0.1558	0.184787	0.192023	0.480333	0.118813	0.470411	0.250326	0.273857	0.361403	0.270265	0.40123	0.438873	0.0641371	0.108043	0.0536181
XP_052738914.1	136	15.3737	4.67822	fatty acid-binding protein 1 [Bicyclus anynana]	0.0150774	0.0395973	0.0115214	0	0.0178219	0.134403	0	0	0	0	0	0	0	0	0
XP_023944897.1	258	29.3021	8.51416	uncharacterized protein LOC112050753 [Bicyclus anynana]	0.0437127	0.0695766	0.0425131	0	0.0375779	0.0531362	0.0164943	0.0135336	0	0.183169	0.317251	0.347016	0.114104	0.302886	0.220458
XP_023954658.1	180	18.1842	7.2251	cuticle protein 8-like [Bicyclus anynana]	0	0	0	0	0	0	0	0	0	0.45945	0.358995	0.302759	0.563338	1.78107	0.984429
XP_023936422.1	103	11.2862	7.41553	10 kDa heat shock protein, mitochondrial [Bicyclus anynana]	0.09954	0.243991	0.121702	0.135905	0.188254	0.443661	0.330528	0.338998	0.626316	0.267641	0.250948	0.340131	0.158786	0.447429	0.0849561
XP_023950684.1	109	11.9003	8.96826	ATP synthase-coupling factor 6, mitochondrial [Bicyclus anynana]	0.291588	0.164686	0.043126	0.449485	0.044473	0.251544	0.0390417	0.0640675	0.0422743	0.216778	0.395224	0.428544	0.810246	0.128678	0.200699
XP_023937427.1	239	24.1945	8.20654	cuticle protein 19.8 [Bicyclus anynana]	0.0128694	0.0225323	0	0.351421	0.547631	0.401523	0.106834	0.467505	0.154239	0.313074	0.396547	0.39089	0	0.0251511	0.00915322
XP_052739197.1	342	37.6153	7.91357	uncharacterized protein LOC112045129 [Bicyclus anynana]	0.0329762	0.0367413	0.137448	0	0.29057	0.0400852	0.124431	0.224611	0.134734	0	0	0.0227638	0.0286929	0.0292939	0.0255862
XP_052737651.1	408	46.0154	6.80029	isocitrate dehydrogenase [NADP] cytoplasmic [Bicyclus anynana]	0	0.0351976	0.103693	0.0686189	0.0831688	0.112003	0.0730118	0.0599062	0.0112939	0.0579139	0.031676	0.0381629	0.120257	0.0736656	0.0268091
XP_023951321.2	397	44.8349	5.23682	antichymotrypsin-2 isoform X2 [Bicyclus anynana]	0.253087	0.212515	0.181557	0.458381	0.250314	0.598552	0.739628	0.554095	0.487485	0.39679	0.390644	0.441228	0.280135	0.0605654	0.088166
XP_023939349.1	65	7.37402	10.3745	40S ribosomal protein S28 [Bicyclus anynana]	0	0.0276166	0.0482127	0.215358	0.0745777	0	0.19641	0	0	0.121174	0.198828	0.119773	0	0.0924787	0.0336557
XP_023938495.1	433	46.9812	6.22705	enolase [Bicyclus anynana]	0.0781377	0.103642	0.112181	0.0484928	0.263089	0.126643	0.108108	0.161278	0.0319254	0.0727601	0.0497453	0.062929	0.581678	0.46275	0.141463
XP_052743845.1	401	44.4438	5.50342	antichymotrypsin-1 [Bicyclus anynana]	0.539477	0.026859	0.160208	0.488717	0.392881	0.683747	0.413881	0.435371	0.551568	0.373191	0.32229	0.32034	0.0978851	0.0449709	0.0327325
XP_023946680.1	264	29.8998	9.65674	40S ribosomal protein S3a [Bicyclus anynana]	0.0466028	0.108793	0.0534174	0.0795356	0.128534	0.0173095	0.032239	0.105808	0.0174541	0.0895032	0.0979077	0.0147447	0.173462	0.037949	0.0497186
XP_023953524.1	552	59.5806	9.11475	ATP synthase subunit alpha, mitochondrial [Bicyclus anynana]	0.143017	0.796728	0.403082	0.0253592	0.215154	0.206962	0.308373	0.316275	0.300515	0.171224	0.156085	0.218607	0.503686	1.08171	1.35141
XP_052741934.1	246	24.9985	7.6499	testis-specific gene A8 protein-like [Bicyclus anynana]	0	0	0	0.711294	0.305435	0.260065	0.345979	0.354845	0.243507	0.256139	0.210143	0.221531	0	0	0
XP_023943385.2	200	22.2121	4.80518	endocuticle structural glycoprotein ABD-4 [Bicyclus anynana]	0.189673	0.287212	0.0783456	0.139983	0.0363566	0.15994	0.0638331	0.0174584	0	0.315051	0.280016	0.272483	0.0327099	0.0500926	0.0109381
XP_023952893.2	103	11.5187	4.58936	flexible cuticle protein 12-like [Bicyclus anynana]	0.875952	1.16767	0.66936	0	0	0	0	0	0	0	0	0	0	0	0
XP_023943586.2	250	27.5665	8.82178	15-hydroxyprostaglandin dehydrogenase [NAD(+)]-like [Bicyclus anynana]	0.0246063	0	0.0564088	0	0.155122	0.146231	0.0340443	0.0279334	0.0921579	0.0630103	0.0344635	0.0311409	0.209344	0.0641186	0.201261
XP_023947587.1	652	71.3122	5.46533	heat shock 70 kDa protein cognate 4 [Bicyclus anynana]	0.0660445	0.18997	0.17063	0.150288	0.319701	0.0630788	0.221915	0.337386	0.21202	0.144962	0.099109	0.119405	0.125422	0.196683	0.13421
XP_023951162.1	238	26.7021	4.88135	protein obstructor-E [Bicyclus anynana]	0	0	0	0.0588162	0.213863	0.153604	0.214565	0.132038	0.0387218	0.0992809	0.144805	0.163555	0	0.00841893	0.0183834
XP_052740457.1	296	31.9706	8.55811	probable enoyl-CoA hydratase, mitochondrial [Bicyclus anynana]	0.0173186	0.369931	0.201158	0.0709371	0.26203	0.123506	0.172522	0.176943	0.0311344	0.119741	0.0436615	0.105206	0.0773546	0.338464	0.251281
XP_023952144.1	345	40.4408	9.62744	uncharacterized protein LOC112056039 isoform X1 [Bicyclus anynana]	0.104012	0.520312	0.158962	0.142011	0.161585	0.35763	0.172689	0.050604	0.186987	0.148394	0.174815	0.101546	0.474057	0.400741	0.716525
XP_052743313.1	616	70.3337	6.88818	lamin-C [Bicyclus anynana]	0.0199726	0.0495394	0.0457864	0.159071	0.110172	0	0.0967169	0.0963612	0.0673231	0.102289	0.111895	0.0695109	0.127441	0.0715609	0.0568213
XP_023939197.1	131	14.9115	5.37646	cytochrome b5-like [Bicyclus anynana]	0	0.0137029	0.0358835	0	0.0555063	0	0	0	0	0	0	0	0	0.0305909	0
XP_052746645.1	250	26.9327	4.89404	triosephosphate isomerase [Bicyclus anynana]	0.0656167	0.201049	0.100282	0.111986	0.290853	0.0913942	0.170222	0.0977669	0.165884	0.0945154	0.068927	0.108993	0.300931	0.376697	0.341269
XP_023950204.1	658	72.9636	5.33838	endoplasmic reticulum chaperone BiP [Bicyclus anynana]	0.112187	0.436493	0.404825	0.340383	0.372039	0.416691	0.491522	0.599634	0.546224	0.383041	0.327351	0.331286	0.0845089	0.347147	0.162908
XP_023951328.2	397	44.8639	5.68115	serine protease inhibitor 3/4 isoform X6 [Bicyclus anynana]	0.253087	0.212515	0.181557	0.458381	0.250314	0.598552	0.739628	0.571685	0.499092	0.40671	0.390644	0.451033	0.280135	0.0605654	0.088166
XP_023948020.1	140	14.8261	10.6968	60S ribosomal protein L23 [Bicyclus anynana]	0.102526	0.346193	0.10073	0.249969	0.173127	0	0	0.0997622	0.0658271	0.0843888	0.030771	0.111217	0.280371	0.114497	0.26564
XP_023944965.1	379	41.8516	7.18115	proliferation-associated protein 2G4 [Bicyclus anynana]	0.00270518	0.0378908	0.037209	0.0369347	0.0511615	0.0241146	0.0224567	0.0276386	0	0.0103909	0.0113666	0.0102707	0.00863059	0.00528682	0.00577208
XP_023952605.1	90	9.67504	8.33838	acyl-CoA-binding protein homolog [Bicyclus anynana]	0.0341754	0.0797812	0.313382	0.0777681	0.0538617	0.0507746	0.0945676	0.0387964	0	0.131271	0.143598	0.0865025	0	0	0
XP_023944508.2	114	12.7182	4.79248	uncharacterized protein LOC112050469 [Bicyclus anynana]	0.017987	0.0157463	0.0274897	0.184188	0.17009	0.320681	0	0.0306287	0	0	0	0.0341457	0	0	0
XP_023952256.1	299	33.1325	9.70068	prohibitin-2 [Bicyclus anynana]	0	0.0780468	0.0419241	0	0.0162126	0	0	0.0350335	0.030822	0.0658552	0.0144078	0.0520751	0.0328193	0.0804163	0.0731645
XP_052745463.1	207	23.1478	8.32373	GILT-like protein 1 isoform X2 [Bicyclus anynana]	0.0297177	0.0173437	0.0151392	0.202873	0.0468363	0.198683	0.267256	0.202416	0.133562	0.171224	0.249736	0.300878	0.158019	0.0387189	0.0845457
XP_052742744.1	148	16.9844	6.56592	cofilin/actin-depolymerizing factor homolog [Bicyclus anynana]	0.0484921	0.509414	0.148221	0.567497	0.245653	0.216135	0.201276	0.330294	0.217941	0.2927	0.291077	0.341919	0.221013	0.148924	0.36953
XP_023948400.1	148	16.8431	4.28467	troponin C, isoallergen Bla g 6.0301 isoform X3 [Bicyclus anynana]	1.5656	0.32748	0.148221	0.614789	0.278407	0.648405	0.115015	0.0943696	0.0622688	0.399136	0.523939	0.36822	0.353621	0.176001	0.162593
XP_023935011.1	495	52.4426	8.5874	dihydrolipoyl dehydrogenase [Bicyclus anynana]	0	0.00725283	0.00633096	0	0.0244826	0	0	0	0	0.00795584	0	0	0.0792968	0.0607183	0.0972275
XP_052739108.1	258	28.3986	4.80518	probable elongation factor 1-delta isoform X2 [Bicyclus anynana]	0.0119216	0.0556613	0.121466	0.0813852	0.0563669	0.0708482	0.0329887	0.121803	0.0535802	0.0610565	0.0500923	0.0452629	0.0380348	0.0310652	0.0339166
XP_023949767.1	463	50.3064	9.08545	elongation factor 1-alpha [Bicyclus anynana]	0.190437	1.23678	0.270741	0.166286	0.355976	0.148047	0.257355	0.505275	0.30852	0.17862	0.120957	0.176555	0.409757	0.48037	0.529187
XP_023945685.1	111	12.1241	8.47021	uncharacterized protein LOC112051318 [Bicyclus anynana]	0.0184732	0.0161719	0	0	0.0436716	0	0.230029	0.0314565	0.207563	0	0.0388103	0.105206	0	0.0180514	0.0197083
XP_023948661.1	269	28.979	8.93896	cytochrome b-c1 complex subunit Rieske, mitochondrial-like [Bicyclus anynana]	0	0.00667315	0.0232998	0	0.00901032	0	0	0	0.0171297	0	0	0.0144707	0.0121598	0.0744872	0.0243972
XP_023950267.2	204	23.5341	7.31299	glutathione S-transferase 2 [Bicyclus anynana]	0	0.0615958	0.115214	0	0.0237625	0.0224005	0.0208605	0.0684643	0	0	0	0.0381629	0.0320686	0.0589325	0.0428945
XP_023934319.1	89	10.0873	9.59814	NADH dehydrogenase [ubiquinone] 1 alpha subcomplex subunit 2 isoform X1 [Bicyclus anynana]	0	0	0.0176057	0	0.0272334	0	0.0478151	0	0	0	0	0	0	0.0225135	0.04916
XP_023954349.1	723	78.1256	7.97217	peroxisomal multifunctional enzyme type 2 [Bicyclus anynana]	0.21271	0.188694	0.210222	0.242017	0.0972192	0.12641	0.206008	0.226983	0.305918	0.206984	0.160877	0.253047	0.171919	0.0471134	0.0272318
XP_023936899.1	400	46.1922	4.61475	calreticulin [Bicyclus anynana]	0.0358842	0.05834	0.113601	0.0174978	0.0908916	0.0456971	0.0425554	0.0872919	0.0691184	0.0590721	0.0430794	0.0778522	0	0.0400741	0.0109381
XP_023950349.1	174	19.1897	4.729	membrane-associated progesterone receptor component 1 [Bicyclus anynana]	0	0.0206331	0.108063	0.0402249	0.0696487	0.0525254	0.0978286	0.100336	0.158893	0.067899	0.0247583	0.0223713	0	0.0115155	0
XP_023946884.1	1002	109.833	5.38916	calcium-transporting ATPase sarcoplasmic/endoplasmic reticulum type isoform X2 [Bicyclus anynana]	0.00511608	0.100324	0.079753	0	0.149974	0.00456059	0.0127411	0.0278777	0	0.0117908	0	0.0155394	0.594132	0.841876	0.602578
XP_023936568.1	194	22.5926	10.7554	40S ribosomal protein S9 [Bicyclus anynana]	0.0581334	0.148048	0.201922	0.144312	0.149924	0.117776	0.15355	0.341968	0.190016	0.324795	0.26647	0.28091	0.0168608	0.082627	0.0225528
XP_023940210.1	384	43.9469	8.54346	V-type proton ATPase subunit C [Bicyclus anynana]	0.0507291	0.0514215	0.0693685	0.0182269	0.0568073	0.0476012	0	0	0	0.0205112	0	0.020274	0	0.0365259	0.00569693
XP_052742452.1	389	44.036	6.7417	beta-ureidopropionase-like [Bicyclus anynana]	0	0.00922919	0.128898	0.0719705	0.186924	0.0234947	0.0437588	0.0897603	0.0355365	0.0101238	0	0	0.0504523	0.0360564	0.0168711
XP_023942856.1	103	11.3884	11.356	histone H4 [Bicyclus anynana]	0.428022	0.801685	0.806275	0.339764	0.635359	0.842956	0.743687	1.15259	0.98421	0.535282	0.376422	0.718054	0.317572	0.544697	0.339824
XP_023951245.1	182	21.0171	4.71631	calexcitin-2-like [Bicyclus anynana]	0.00563331	0.0690414	0.111922	0	0.0932222	0.125541	0	0	0	0	0	0	0	0	0
XP_052744471.1	622	66.4454	7.44482	transketolase-like protein 2 [Bicyclus anynana]	0.00824165	0.0923512	0.0654979	0.0112526	0.116902	0.0146936	0.0136834	0.0898181	0.0444491	0.00633142	0	0.0125164	0.0736236	0.0773134	0.0633073
XP_023945074.1	148	17.0203	10.7554	60S ribosomal protein L26 [Bicyclus anynana]	0.00692744	0.194062	0.0741107	0.236457	0.0982612	0.0308764	0.0575073	0.188739	0.155672	0.133045	0	0.0263014	0.0442026	0.0135386	0.0443436
XP_023940336.1	166	18.6364	11.2534	60S ribosomal protein L14 [Bicyclus anynana]	0.142054	0.259529	0.0566354	0.463798	0.102207	0.440454	0.410173	0.25241	0.360859	0.260961	0.259514	0.304843	0.256162	0.0362115	0.131784
XP_023942413.1	195	21.9412	6.53662	peroxiredoxin 1 isoform X2 [Bicyclus anynana]	0.00525775	0.0460276	0.0160709	0	0.149155	0.0468688	0.109116	0.0895302	0.0945209	0.0605868	0.044184	0.0399242	0.0838716	0.174682	0.0673114
XP_023936794.2	158	17.0934	7.97217	uncharacterized protein LOC112045000 [Bicyclus anynana]	0	0.045445	0.0198343	0	0	0	0	0	0.0291639	0	0	0	0.0828099	0.0507267	0.152303
XP_023949857.1	450	50.0296	5.09717	tubulin alpha-1A chain [Bicyclus anynana]	0.0478455	0.29519	0.212404	0.17109	0.18313	0.223408	0.37827	0.318131	0.255994	0.288797	0.26805	0.198956	0.247142	0.423004	0.447247
XP_023950937.2	466	51.256	6.60986	mitochondrial-processing peptidase subunit beta [Bicyclus anynana]	0	0.0577814	0.0437121	0	0.0260062	0	0	0	0	0	0	0.00835324	0.210579	0.103195	0.253501
XP_023945609.1	174	16.7711	6.75635	pro-resilin [Bicyclus anynana]	0	0	0	0	0	0	0	0	0	0.045266	0.0495165	0.0447427	0.0187988	0.0115155	0.0125725
XP_023941580.2	221	22.4294	9.02686	pupal cuticle protein C1B [Bicyclus anynana]	0	0	0	0	0.0329019	0.0827097	0.0962792	0.0631978	0	0.0356393	0.0974647	0.0528409	0	0	0
XP_023951841.1	346	37.9772	5.56689	uncharacterized protein LOC112055826 isoform X1 [Bicyclus anynana]	0.0118527	0	0.00452865	0.0809148	0.0210154	0.0660363	0.848649	0.504578	0.372893	0.47804	0.485577	0.506264	0	0.00579106	0
XP_023951299.2	400	44.6829	4.99561	alaserpin [Bicyclus anynana]	0.0538262	0.0359015	0.0430901	0.15748	0.121189	0.102818	0.0851108	0.130938	0.0921579	0.00984536	0	0.0194631	0	0.0150278	0.00546905
XP_023946992.1	898	103.874	5.78271	alpha-actinin, sarcomeric isoform X1 [Bicyclus anynana]	0.015984	0.071963	0.0977139	0.0155883	0.140352	0.0356214	0.0236946	0.00777656	0.0256564	0.0350837	0.0239863	0.017339	0.171199	0.236518	0.158347
XP_052742163.1	898	103.827	5.78271	alpha-actinin, sarcomeric isoform X2 [Bicyclus anynana]	0.015984	0.067965	0.0977139	0.0155883	0.132255	0.0356214	0.0236946	0.00777656	0.0256564	0.0350837	0.0239863	0.017339	0.171199	0.227592	0.155911
XP_023936975.1	713	83.6572	8.47021	acidic juvenile hormone-suppressible protein 1-like [Bicyclus anynana]	0.227197	0	0.217566	0.176696	0.489514	0.358911	0.602819	0.504408	1.08573	0.403204	0.265848	0.305731	0.178918	0.011241	0.156478
XP_023935305.1	83	9.00847	7.79639	40S ribosomal protein S21 [Bicyclus anynana]	0	0.0648823	0.0377569	0	0.146011	0	0	0.0420684	0	0	0	0	0	0.024141	0.0527137
XP_023947319.1	184	20.2666	8.67529	muscle-specific protein 20 [Bicyclus anynana]	1.38187	1.68776	0.630171	0.190194	0.131727	0.223518	0.0693838	0.075906	0.0500858	0	0.0234127	0.0211555	0.266657	0.0762279	0.202117
XP_052740887.1	686	76.3393	7.6792	transferrin [Bicyclus anynana]	0.0448365	0.0261673	0.0456826	0.193853	0.0600644	0.19318	0.353595	0.152697	0.349286	0.252592	0.29515	0.215626	0.0476821	0.0554962	0.0446453
XP_023942131.2	72	7.67192	7.12256	uncharacterized protein LOC112048714 [Bicyclus anynana]	0	0.0249316	0	0	0.0336636	0.0634682	0	0.0484955	0	0	0.179497	0.162192	0	0	0.0303836
XP_023944644.1	162	18.3591	8.66064	flightin [Bicyclus anynana]	0	0	0	0	0	0	0	0	0	0	0	0	0.0201913	0.222634	0.0810229
XP_023947896.1	154	16.678	9.80322	gamete and mating-type specific protein A [Bicyclus anynana]	0.0332877	0.0233127	0.0610485	0.0454489	0.0472164	0	0	0.113366	0	0	0	0	0	0	0
XP_023940874.1	256	27.4657	10.1987	Y-box factor homolog [Bicyclus anynana]	0.100123	0.0701202	0.0612075	0.136702	0.0852109	0.0714017	0.116362	0.0681968	0.0359992	0.0769168	0.100967	0.106439	0.102219	0.101751	0.0256362
XP_023939757.1	844	94.359	6.7417	translation elongation factor 2 [Bicyclus anynana]	0.020651	0.138246	0.0556959	0.132685	0.0947685	0.0866296	0.0655475	0.128249	0.0709747	0.0653246	0.0510419	0.0830178	0.0736361	0.0546033	0.0388795
XP_023945769.1	719	82.5226	5.03369	heat shock protein 83 [Bicyclus anynana]	0.124058	0.419434	0.137295	0.233629	0.229231	0.152536	0.236748	0.349653	0.128175	0.175272	0.125823	0.157004	0.218369	0.203436	0.182555
XP_023947531.2	494	54.9101	5.41455	V-type proton ATPase subunit B [Bicyclus anynana]	0.128677	0.101745	0.114188	0.0283366	0.112848	0.0462521	0.0430723	0.0565454	0.0186554	0.0239158	0.0523231	0.0393989	0.0794573	0.105458	0.0531406
XP_052740444.1	788	85.2529	8.32373	aconitate hydratase, mitochondrial [Bicyclus anynana]	0.00130109	0.0364483	0.0477232	0	0.0246069	0.00579913	0	0.00443106	0	0.00499764	0	0.00987972	0.228305	0.162738	0.141585
XP_023941614.1	328	35.0996	6.55127	D-3-phosphoglycerate dehydrogenase [Bicyclus anynana]	0.0500128	0.00547279	0.0764347	0.234727	0.118233	0.278641	0.207587	0.149035	0.196678	0.324176	0.236411	0.213619	0.00997254	0.0305443	0.0266783
XP_023944075.2	203	24.0436	8.77783	glutathione S-transferase [Bicyclus anynana]	0.111112	0	0.270157	0.241349	0.53729	0.450218	0.545045	0.240805	1.02145	0.213397	0.190992	0.249281	0.0966796	0.0493524	0.0107765
XP_052738424.1	350	38.4805	5.68115	uncharacterized protein LOC112055826 isoform X2 [Bicyclus anynana]	0.0117173	0	0.00447689	0.0799901	0.0207752	0.0652816	0.83895	0.498811	0.368631	0.472577	0.492336	0.500479	0	0.00572487	0
XP_023943405.2	552	61.2324	6.0874	chitinase A [Bicyclus anynana]	0	0	0	0.481824	0.29419	0.355974	0.416303	0.556644	0.60103	0.0856118	0.0234127	0.084622	0.0770343	0.0290392	0.0198154
XP_023933745.1	255	28.7447	6.31592	phosphoglycerate mutase 1 [Bicyclus anynana]	0.00402063	0.0563161	0.0122895	0	0.028515	0.0537613	0.0500652	0.0547714	0.0180702	0.0154437	0.0168939	0.0152651	0.0513097	0.0550037	0.0514734
XP_023949194.1	207	24.6403	9.64209	troponin I isoform X14 [Bicyclus anynana]	0.0594355	0.433593	0.189241	0.101437	0.140509	0.264911	0.0205582	0	0.111302	0.114149	0.124868	0.131634	0.568868	0.832457	1.20478
XP_023947206.1	129	14.6829	9.99365	40S ribosomal protein S15Aa [Bicyclus anynana]	0.0158955	0.0834919	0.182199	0	0.563669	0.0708482	0.131955	0.216538	0.0714402	0.0915847	0.0333949	0.181052	0.0253565	0.0931956	0.10175
XP_023941190.2	422	45.7687	8.85107	probable medium-chain specific acyl-CoA dehydrogenase, mitochondrial isoform X3 [Bicyclus anynana]	0	0.063806	0.0668351	0	0.0689226	0	0	0.0330965	0	0.0186642	0.0102084	0.0368968	0.046507	0.109207	0.0829429
XP_023941236.1	90	10.2201	5.45264	small ubiquitin-related modifier 3 [Bicyclus anynana]	0	0.0199453	0.208922	0	0.215447	0.152324	0.141851	0.193982	0.153596	0.0875143	0	0.0865025	0	0.222634	0
XP_023936214.1	331	35.3323	7.32764	malate dehydrogenase, cytoplasmic [Bicyclus anynana]	0.123899	0.13558	0.0426048	0.126872	0.087871	0.0414173	0.0514265	0.105489	0.0696056	0.142773	0.0260298	0.129362	0.326111	0.127123	0.158619
XP_052746020.1	408	45.5772	8.82178	gelsolin [Bicyclus anynana]	0.0502579	0.167188	0.0768094	0.120083	0.124753	0.145604	0.385919	0.350879	0.191996	0.0772185	0.0844694	0.0381629	0.0801714	0.00982209	0.112598
XP_023937428.2	156	16.2663	5.14795	larval cuticle protein A2B [Bicyclus anynana]	0.0262888	0.0920552	0.110487	0	0.0621481	0.029293	0	0.0223825	0	0	0.027615	0	0	0	0
XP_023934879.1	554	61.2794	7.91357	glutamate dehydrogenase, mitochondrial [Bicyclus anynana]	0.0296104	0.103687	0.0848508	0.0252676	0.0306253	0	0.015363	0.0126053	0	0.0995199	0.0777606	0.0843165	0.200747	0.198924	0.240875
XP_052738398.1	374	40.6075	4.85596	larval cuticle protein LCP-30-like isoform X1 [Bicyclus anynana]	0.00274134	0.105593	0.0293272	0.411714	0.136094	0.232151	0.0227569	0.0373441	0.0246411	0	0	0	0	0	0
XP_023949199.1	199	23.6719	9.77393	troponin I isoform X19 [Bicyclus anynana]	0.0463686	0.405922	0.1811	0.105515	0.121798	0.229634	0.0213846	0	0.115776	0.0989483	0.129888	0.117365	0.591737	0.865923	1.24222
XP_023934578.1	246	27.1978	7.32764	proteasome subunit alpha type-6 [Bicyclus anynana]	0.0166709	0.0510794	0.0191087	0.0284518	0.10838	0.0185761	0.0691958	0.170326	0.131119	0.0320174	0.0175119	0.0316472	0.0132967	0.0814514	0.0711421
XP_052738487.1	486	54.5638	5.52881	protein disulfide-isomerase A3 [Bicyclus anynana]	0.0843837	0.0812586	0.099947	0.028803	0.0797951	0.112832	0.122588	0.150875	0.1517	0.0648254	0.0354563	0.0560664	0.00673044	0.0164914	0.0225064
XP_023947079.1	221	24.3032	4.64014	elongation factor 1-beta' [Bicyclus anynana]	0.0324743	0.243676	0.070901	0.0316703	0.252248	0.289484	0.288838	0.221192	0.125101	0.106918	0.116958	0.0880681	0	0.0453327	0.0494937
XP_023954019.1	113	12.2524	4.70361	larval cuticle protein 1 [Bicyclus anynana]	0.716776	0.0953138	0.415994	0.0619392	0.171595	0.16176	0.225958	0.339898	0	0.209105	0.0381234	0.137792	0	0	0
XP_023943280.2	595	68.0095	5.35107	chitooligosaccharidolytic beta-N-acetylglucosaminidase [Bicyclus anynana]	0.294655	0.00603387	0.208044	0.447003	0.244414	0.529933	0.715217	0.440127	0.573083	0.0794247	0.0796426	0.11776	0.00549747	0.00673514	0.00367667
XP_023936714.2	90	8.98988	9.70068	larval/pupal cuticle protein H1C [Bicyclus anynana]	0	0	0	0	0	0	0	0	0	0	0	0	0.0726887	0.534321	0.77782
XP_023945361.1	152	17.7295	10.3892	40S ribosomal protein S18 [Bicyclus anynana]	0.296786	0.188955	0.0927777	0.414422	0.111621	0.0601278	0.223976	0.114858	0.181891	0.0777265	0.0566834	0.0768278	0.0215197	0.0527291	0.0863534
XP_052742463.1	133	15.4212	9.81787	40S ribosomal protein S17 [Bicyclus anynana]	0	0.0134968	0	0	0.0728955	0.0343587	0	0.0525064	0	0	0	0	0	0	0
XP_023949195.1	207	24.4552	9.71533	troponin I isoform X15 [Bicyclus anynana]	0.13373	0.659062	0.416329	0.270498	0.409817	0.419442	0.123349	0	0.200343	0.114149	0.0832452	0.0564147	0.347642	0.522706	0.803184
XP_052739169.1	262	29.7567	4.80518	14-3-3 protein epsilon [Bicyclus anynana]	0.313057	0.205543	0.20932	0.69457	0.4348	0.383716	0.422306	0.359829	0.316573	0.586212	0.608373	0.609149	0.436965	0.344148	0.116896
XP_023941680.1	174	19.9056	4.75439	myosin regulatory light chain sqh [Bicyclus anynana]	0	0	0.0180105	0	0	0	0	0	0	0	0	0.0223713	0.0187988	0.0460622	0.0502901
XP_023935485.1	179	19.5393	7.47412	transcription factor BTF3 homolog 4-like [Bicyclus anynana]	0.0343663	0.0100284	0.0437685	0.0782026	0.0135407	0.0510582	0.047548	0.0585197	0	0.0220008	0.0481334	0.0652393	0.0365474	0.0335817	0
XP_052739563.1	110	12.2785	9.02686	probable salivary secreted peptide [Bicyclus anynana]	0	0	0.0142447	0	0	0	0	0.0317425	0	0.0358013	0	0.0353874	0.0297363	0	0
XP_023949153.1	108	13.0997	7.18115	cytochrome b-c1 complex subunit 7 [Bicyclus anynana]	0	0.0332422	0.0145084	0	0.0224424	0	0	0.0323303	0	0	0	0	0.030287	0.0742113	0.202557
XP_023936648.1	190	21.3637	9.93506	60S ribosomal protein L9 [Bicyclus anynana]	0.178072	0.113373	0.0329876	0.221025	0.242378	0	0.0447952	0.128641	0.169765	0	0	0.0819497	0.344315	0.0632749	0.126652
XP_023944260.1	77	8.75975	10.1401	cytochrome c oxidase subunit 6C [Bicyclus anynana]	0	0.0466254	0.040699	0	0.0944328	0	0	0	0	0.102289	0	0	0	0.0520443	0
XP_023934158.2	236	27.2109	5.46533	uncharacterized protein LOC112043111 [Bicyclus anynana]	0	0	0	0.0593147	0.318377	0.271085	0.144256	0.221929	0.253825	0.116809	0.237302	0.247412	0	0	0
XP_023949157.1	330	34.4985	8.30908	electron transfer flavoprotein subunit alpha, mitochondrial [Bicyclus anynana]	0.0155343	0.0815944	0.042734	0	0.066103	0.0276952	0.0386867	0.0529042	0	0.0716026	0.0652718	0.0707747	0.148681	0.176083	0.0795498
XP_023934123.2	545	59.1687	5.66846	T-complex protein 1 subunit theta [Bicyclus anynana]	0	0.0329372	0.0172504	0.0256849	0.0533676	0	0.04685	0.0576607	0.00845485	0.0433557	0.0237134	0.0428544	0.0240073	0.0294122	0.0240839
XP_023954198.1	133	15.1208	8.85107	general odorant-binding protein 56a [Bicyclus anynana]	0.115631	0	0.0589065	0.263125	0.164015	0.652816	1.31186	0.813849	1.17796	0.384931	0.421077	0.439016	0.0245939	0.0451964	0.0328965
XP_023936742.2	439	45.3466	9.18799	cytochrome b-c1 complex subunit 2, mitochondrial [Bicyclus anynana]	0	0.0286231	0.00356927	0	0.0165634	0.0104094	0	0	0	0.00897071	0	0.008867	0.029804	0.091285	0.0398655
XP_052741401.1	131	13.959	4.95752	larval cuticle protein LCP-17-like isoform X2 [Bicyclus anynana]	0.203487	0	0.263145	0	0	0	0	0	0	0	0.032885	0.0297146	0	0	0
XP_023946922.1	182	20.7226	6.58057	ADP-ribosylation factor 1 [Bicyclus anynana]	0.0168999	0.12822	0.0086094	0	0.10654	0.0251083	0	0.0767401	0.12659	0.0432763	0.02367	0	0	0.0660562	0.0360597
XP_023943121.1	124	13.7865	10.2866	histone H2B [Bicyclus anynana]	0.148828	0.173717	0.568637	0.112889	1.32917	0.257968	0.171594	0.281587	0.0371604	0.158796	0.208449	0.251136	0.211032	0.759469	0.282273
XP_023934654.1	151	16.1776	10.4624	40S ribosomal protein S14 [Bicyclus anynana]	0.427758	0.166431	0.0726383	0.278111	0.11236	0.030263	0.0845472	0.0924947	0.0915476	0.182563	0.114118	0.154673	0.0216622	0.0398087	0.0869253
XP_023944230.2	122	13.995	8.27979	cytochrome c oxidase subunit 5B, mitochondrial isoform X1 [Bicyclus anynana]	0.0168076	0.102996	0.0513742	0	0.0596011	0.0749133	0.0348815	0.0286203	0	0	0	0.0638133	0.0268114	0.147814	0.394489
XP_023936266.1	320	36.0231	7.73779	guanine nucleotide-binding protein subunit beta-like protein [Bicyclus anynana]	0.00961183	0.0953634	0.0342762	0.0656169	0.189358	0.0285607	0.0398957	0.0763804	0.0143997	0.0861469	0.107698	0.145973	0.102219	0.0688774	0.0820357
XP_023944452.2	415	44.1692	6.88818	phosphoglycerate kinase [Bicyclus anynana]	0.0123525	0.0216274	0.0264298	0.101192	0.0525638	0.0110114	0	0.0168274	0.0111034	0.018979	0.0207612	0.0187596	0.0551734	0.0869077	0.0527137
XP_023935668.1	154	15.7629	6.31592	superoxide dismutase [Cu-Zn] [Bicyclus anynana]	0.00665754	0.0233127	0.0712233	0	0.0944328	0.0296734	0.331601	0.249405	0.269292	0.127862	0.0839209	0.176937	0.0849609	0.0910775	0.042616
XP_023947602.1	184	20.1841	5.19873	protein D3 isoform X2 [Bicyclus anynana]	0.0334324	0.175605	0.170316	0.30431	0.237109	0.32286	0.855734	0.322601	0.475815	0.192627	0.25754	0.190399	0.0177771	0	0.0237785
XP_023950807.1	187	20.7595	7.79639	myophilin-like [Bicyclus anynana]	0.0438615	0.057596	0.0670337	0	0.0388841	0	0	0	0	0	0	0	0	0	0
XP_023940844.1	135	14.4213	4.66553	larval cuticle protein LCP-17 [Bicyclus anynana]	2.13406	0.744624	0.116068	0.67399	0.233401	0.676994	0.851108	0.517285	0.819181	0.350057	0.47866	0.519015	0.0484592	0.0296845	0.0324092
XP_023948988.2	280	31.9721	5.98584	ommochrome-binding protein [Bicyclus anynana]	0	0	0.0111922	0.0249969	0.025969	0.0652816	0.0607935	0.0374108	0.0164568	0.0984536	0.153855	0.0278044	0.0116821	0.0214683	0
XP_023944415.1	178	19.8873	7.04932	protein lethal(2)essential for life [Bicyclus anynana]	0.0345594	0.0201694	0.070423	0.235926	0.0953171	0.154035	0.19126	0.0588485	0.232983	0.0884976	0.0484038	0.0656058	0.0183764	0.0225135	0.02458
XP_023944412.1	173	19.7632	6.30322	protein lethal(2)essential for life-like [Bicyclus anynana]	0	0.0415047	0.0543438	0	0.0560411	0.0264145	0	0.0201831	0	0	0	0	0	0.0115821	0
XP_023949702.1	98	10.6669	10.0669	ATP synthase subunit g, mitochondrial [Bicyclus anynana]	0	0.531196	0.127911	0	0.0989297	0.0932594	0.0434239	0	0	0.0803703	0.0879171	0.0397205	0.166887	0.368028	0.781293
XP_023936148.2	520	56.3214	8.51416	aldehyde dehydrogenase 1A1 [Bicyclus anynana]	0.0295749	0.0690414	0.0180797	0.161518	0.0652555	0.096667	0.122756	0.0872919	0.283563	0.0984536	0.0745605	0.0449147	0.132098	0.0616525	0.0799323
XP_023941245.2	172	19.5676	5.47803	general odorant-binding protein 66-like [Bicyclus anynana]	0.0357649	0	0.00910995	0.203463	0.0563669	0.265681	0.0247415	0.0203004	0.0803702	0	0	0	0	0.0232989	0.0127187
XP_052740927.1	157	17.101	6.84424	uncharacterized protein LOC112044527 isoform X2 [Bicyclus anynana]	0.00653033	0.0343008	0.0399213	0.312063	0.0308761	0.116426	0.271054	0.0889599	0.381545	0.326088	0.246952	0.19835	0	0	0
XP_023954411.1	449	49.0933	6.03662	synaptic vesicle membrane protein VAT-1 homolog-like isoform X2 [Bicyclus anynana]	0.0068503	0.00399794	0	0	0.107963	0.0712427	0.0473891	0.147755	0.0307877	0.0438546	0.00959452	0.034678	0	0.0312382	0.0146166
XP_023948788.1	594	64.5022	7.13721	bifunctional purine biosynthesis protein ATIC [Bicyclus anynana]	0.00345206	0.00302201	0.0395685	0	0.138735	0.0615449	0.0214926	0.0352695	0.0155148	0.0596688	0.00725242	0.00655322	0.0385471	0.0371057	0.0220972
XP_023947027.2	546	62.3086	5.07178	digestive cysteine proteinase 2 [Bicyclus anynana]	0.146466	0.17096	0.0487866	0.0256378	0.119857	0.209236	0.101322	0.17906	0.0421968	0.0144254	0.03945	0.0285173	0	0	0
XP_023937380.1	399	41.8076	7.32764	acetyl-CoA acetyltransferase B, mitochondrial isoform X2 [Bicyclus anynana]	0.00256958	0.0179958	0.0274897	0.0701667	0.0546716	0.0114529	0.021331	0.0612575	0.0115486	0.0394801	0.064781	0.0292678	0.016396	0.05524	0.0109655
XP_023951189.1	375	41.9126	9.49561	LIM domain-binding protein 3 isoform X7 [Bicyclus anynana]	0.0355424	0.0287212	0.0501412	0.055993	0.032317	0.121859	0.0113481	0.00931114	0.0122877	0.0105017	0.0229757	0.0207606	0.00872265	0.0587754	0.0233346
XP_023944855.2	613	65.5522	8.86572	very long-chain specific acyl-CoA dehydrogenase, mitochondrial [Bicyclus anynana]	0	0.0380685	0.017893	0	0.0316317	0	0	0.0284802	0	0	0	0.0063501	0.101385	0.0980606	0.0642368
XP_023944312.1	207	21.1612	8.06006	larval cuticle protein A2B-like [Bicyclus anynana]	0	0	0	0	0.0234181	0.0220759	0.0205582	0	0.0222604	0	0	0	0.0474057	0.174235	0.0739775
XP_023949226.1	105	11.0044	8.30908	fungal protease inhibitor-1 [Bicyclus anynana]	0.0097644	0	0.0447689	0.0666584	0.0923343	0.0870421	0.364761	0.0665081	0.175539	0.0375061	0.041028	0.14829	0	0.0381658	0.0208345
XP_023944951.1	118	13.3808	7.1665	MICOS complex subunit MIC13 homolog QIL1 [Bicyclus anynana]	0	0	0	0	0.0205405	0	0	0	0	0	0	0	0	0.0339611	0
XP_023945965.2	157	17.4768	8.27979	RNA exonuclease 4 [Bicyclus anynana]	0.0326516	0.12577	0.0199607	0	0.0617523	0.174639	0	0.17792	0.0293496	0.0250837	0.0274391	0.0247937	0	0.0127625	0.0278678
XP_023944311.2	242	24.9937	8.1333	cuticle protein 21 [Bicyclus anynana]	0	0	0	0.665207	0.210328	0.321013	0.351698	0.331854	0.43794	0.358013	0.462836	0.305618	0.0135165	0.124197	0.0271193
XP_023949751.1	492	55.1614	6.02393	uncharacterized protein LOC112054278 isoform X2 [Bicyclus anynana]	0	0.0145941	0.00318478	0.0142259	0.0197055	0	0	0.0141938	0	0.256139	0.227655	0.26109	0.0132967	0.0366531	0.0266783
XP_052742245.1	299	33.2959	6.23975	uncharacterized protein LOC112055445 [Bicyclus anynana]	0	0	0	0	0	0	0	0	0	0.316105	0.389011	0.195281	0	0	0
XP_023951002.1	227	22.5789	7.02002	pupal cuticle protein [Bicyclus anynana]	0	0.00790783	0.0138054	0.0924995	0.160161	0.120785	0.0562406	0.0615273	0.0608973	0.208184	0.322621	0.240073	0.0144097	0.0529614	0
XP_023948740.1	465	51.8811	8.73389	probable citrate synthase 2, mitochondrial [Bicyclus anynana]	0.00440973	0.081068	0.104461	0.0150519	0.0416994	0.0196547	0	0.0225269	0	0.00846912	0	0	0.260273	0.280088	0.244637
XP_023937430.2	179	17.663	7.38623	larval/pupal rigid cuticle protein 66-like [Bicyclus anynana]	0	0	0	0	0.189569	0.153175	0	0.0585197	0	0.0440016	0.0722001	0.0869857	0	0	0
XP_052740494.1	524	56.503	6.84424	pyruvate kinase isoform X4 [Bicyclus anynana]	0.00391321	0.00685144	0.00598058	0	0.0601319	0	0	0.013327	0	0	0	0	0.0187271	0.191193	0.12942
XP_023954812.1	169	19.0968	7.98682	myophilin [Bicyclus anynana]	0.0970662	0.191192	0.16689	0.372735	0.172102	0.270397	0.0251807	0.0413216	0.0272656	0.0932105	0.0764723	0.0230332	0	0.0711375	0.0388335
XP_023946350.1	152	17.2742	4.06885	troponin C, isoallergen Bla g 6.0101 [Bicyclus anynana]	0	0	0	0	0	0	0	0	0	0	0	0	0.0215197	0.0922759	0.187099
XP_023942285.1	189	20.2285	9.02686	peroxiredoxin-5, mitochondrial [Bicyclus anynana]	0.016274	0.0284933	0.0331622	0	0.0256484	0.0483567	0.0450322	0.0184745	0.0487608	0.0208367	0	0.0205958	0.0865342	0.0742113	0.0347241
XP_023943921.2	176	20.2118	5.90967	NADH dehydrogenase [ubiquinone] 1 alpha subcomplex subunit 8 [Bicyclus anynana]	0.0349521	0.0407972	0.0356116	0	0.0137715	0.0259643	0	0.0198391	0.104725	0.0895032	0.171338	0.0884684	0.0929259	0.102462	0.161586
XP_023933884.1	208	23.731	10.6528	40S ribosomal protein S8 [Bicyclus anynana]	0.00985828	0.155343	0.097932	0.100949	0.594291	0.0439395	0.0818374	0.201443	0.06646	0.0568001	0	0.0561434	0.0157259	0.144498	0.052587
XP_023937860.2	293	32.7011	4.98291	uncharacterized protein LOC112045772 isoform X1 [Bicyclus anynana]	0.0174959	0.0122531	0.0106956	0.0238878	0.0992673	0.0311926	0.0871442	0.190672	0.157266	0.0940853	0.0735143	0.0265707	0	0	0
XP_023942713.1	151	17.0073	10.1108	40S ribosomal protein S16 [Bicyclus anynana]	0.0339491	0.118879	0.0933921	0.0463519	0.240772	0.121052	0.0281824	0.161866	0.0610317	0.0782412	0.0855882	0.0515578	0.108311	0.0663479	0.0579502
XP_023936224.1	249	26.5918	8.89502	17-beta-hydroxysteroid dehydrogenase 14-like [Bicyclus anynana]	0.00823503	0.0288366	0.0943923	0	0.0584043	0.183523	0	0	0	0	0	0	0.026273	0	0
XP_023938768.1	539	58.938	6.41748	T-complex protein 1 subunit gamma [Bicyclus anynana]	0	0.0266431	0.0174424	0.0129854	0.0494648	0.00847813	0	0.0453465	0.00854897	0.0146128	0	0	0.00606863	0.0297396	0.0202933
XP_023952808.2	682	78.3406	6.7417	phenoloxidase subunit 1 [Bicyclus anynana]	0.00601326	0.034217	0.0712233	0	0.135049	0.0134009	0.093597	0.0563174	0.0337822	0.0461952	0.0189499	0.0513688	0	0.0264419	0.00320765
XP_023938819.2	193	21.7408	7.1958	bilin-binding protein [Bicyclus anynana]	2.85798	0.00930091	0.138018	3.4089	0.16326	3.00701	1.16862	1.0674	2.22038	0.102024	0.156246	0.0605069	0.0508445	0.0207638	0.0226696
XP_023937090.1	220	25.5706	6.80029	cuticle protein 19.8 isoform X2 [Bicyclus anynana]	0	0.00815944	0	0	0.0110172	0.0415428	0.0193434	0.0158713	0	0.0358013	0.0587446	0.0884684	0	0.236802	0.00994373
XP_052740564.1	644	74.6098	5.52881	angiotensin-converting enzyme-like isoform X3 [Bicyclus anynana]	0.0604968	0.00557477	0.0121655	0.11955	0.0865634	0.141916	0.211456	0.243984	0.300515	0.0672664	0.0468254	0.0785776	0	0.00933403	0.00339692
XP_023945826.2	435	49.0849	7.72314	isocitrate dehydrogenase [NADP] cytoplasmic [Bicyclus anynana]	0.0164985	0.152685	0.118869	0.0804498	0.0891504	0	0.00978286	0.0160537	0.0105929	0.0090532	0	0.0357941	0.0375976	0.0322435	0.020116
XP_023934388.1	462	50.6374	8.89502	elongation factor 1-alpha 2 [Bicyclus anynana]	0.0466028	1.19283	0.217061	0.106047	0.26756	0.128585	0.184223	0.453465	0.269292	0.136386	0.0839209	0.117958	0.290283	0.468399	0.497186
XP_023942145.2	148	16.608	10.4624	60S ribosomal protein L27a [Bicyclus anynana]	0	0.0606445	0.042349	0.0472914	0.180146	0	0	0.0471848	0	0	0	0	0	0.0270771	0.0295624
XP_052745433.1	124	13.3825	10.7261	histone H2A [Bicyclus anynana]	0.0909506	0.318481	1.99655	0.112889	0.723224	0.29482	0.137276	0.619491	0.483086	0.254074	0.208449	0.31392	0.211032	1.19576	0.246989
XP_023944328.2	173	18.0972	6.7124	larval cuticle protein A2B-like [Bicyclus anynana]	0	0	0	0.0404574	0.0420308	0.0264145	0	0.0403662	0.0266352	0	0	0.0225006	0	0.0463285	0.0126452
XP_052745465.1	690	75.0616	6.52197	heat shock 70 kDa protein cognate 5-like isoform X1 [Bicyclus anynana]	0	0.0442265	0.0227089	0	0.0281018	0	0.0431722	0.0354228	0.00667811	0.062782	0.0249736	0.0451317	0.0189623	0.0900216	0.0380456
XP_023944196.1	379	45.3209	4.85596	troponin T, skeletal muscle isoform X4 [Bicyclus anynana]	0.470701	0.288917	0.277	0.221608	0.134299	0.337604	0.0449134	0.0276386	0.0729482	0.259772	0.272798	0.205415	0.345224	0.211473	0.271288
XP_023945163.1	103	11.1137	4.75439	flexible cuticle protein 12-like [Bicyclus anynana]	3.77256	0.0348559	0.0760637	0	0	0	0	0	0	0	0	0	0	0	0
XP_052737173.1	293	32.6494	5.2876	protein obstructor-E-like [Bicyclus anynana]	0.00349919	0.00612654	0.0160435	0.191103	0.124084	0.202752	0.188812	0.154921	0.251626	0.134408	0.176434	0.159424	0	0.0341929	0.00746628
XP_023940222.1	323	35.7922	5.10986	annexin B9 isoform X3 [Bicyclus anynana]	0.0285677	0.194513	0.121278	0	0.277646	0.127329	0.131751	0.205393	0.185457	0.0365772	0.0266745	0.0482057	0.0810153	0.248137	0.128684
XP_023944006.1	266	29.5106	6.60986	apolipoprotein D [Bicyclus anynana]	0.0346893	0.0134968	0.0647971	0.052625	0.127567	0.240511	0.111988	0.223152	0.12126	0.0296101	0.0323905	0.0292678	0.012297	0	0.00822413
XP_023933893.2	190	21.54	6.354	protein lethal(2)essential for life [Bicyclus anynana]	0.00539611	0.0188955	0.0164938	0	0.0127567	0.0481022	0	0	0	0	0	0	0	0	0
XP_023944197.1	379	45.379	4.84326	troponin T, skeletal muscle isoform X3 [Bicyclus anynana]	0.511278	0.383644	0.322478	0.221608	0.147089	0.385833	0.0449134	0.0276386	0.0851062	0.270163	0.272798	0.225956	0.336593	0.200899	0.253972
XP_023942739.1	567	63.0851	8.30908	delta-1-pyrroline-5-carboxylate dehydrogenase, mitochondrial [Bicyclus anynana]	0	0.0189955	0.0193446	0	0.00854948	0	0	0	0	0.00694558	0	0.00686528	0.271141	0.0848129	0.0733065
XP_023954235.1	134	15.7696	10.5796	60S ribosomal protein L27 [Bicyclus anynana]	0	0.0803766	0.10524	0.0522323	0.506461	0.0682046	0.0635156	0.156344	0	0	0	0	0	0.254201	0.0489766
XP_023949218.1	438	49.0323	11.3853	60S ribosomal protein L4 [Bicyclus anynana]	0.00702234	0.118852	0.0572388	0.063919	0.17708	0.0208663	0.0291475	0.103634	0.0631218	0.044956	0.00983548	0.0888724	0.119488	0.0640454	0.0249728
XP_023938893.2	148	15.2798	9.42236	pupal cuticle protein C1B [Bicyclus anynana]	0.00692744	0	0	0	0.0163769	0	0	0	0	0	0	0	0.0884052	1.32678	0.236499
XP_023942420.1	159	17.3606	11.4438	60S ribosomal protein L35a [Bicyclus anynana]	0.0257927	0.0790285	0.0591287	0.0880394	0.0762194	0	0.0267644	0.0219602	0.0579609	0.0247682	0.027094	0.0244818	0	0	0
XP_023934838.1	782	88.0938	5.09717	endoplasmin [Bicyclus anynana]	0.0275326	0.316778	0.0961787	0.0716024	0.0805859	0.0701234	0.108837	0.142882	0.123741	0.0654678	0.104669	0.084622	0.0250971	0.0640571	0.109101
XP_052746026.1	354	39.7315	5.08447	gelsolin isoform X3 [Bicyclus anynana]	0.156396	0.0963459	0.0619683	0.0593147	0.0616214	0.0774527	0.0240426	0.0789079	0.0260333	0	0.036508	0.0329882	0.0277203	0.0113204	0.00617972
XP_023950916.1	110	12.4383	6.771	eukaryotic translation initiation factor eIF1 [Bicyclus anynana]	0	0.0326378	0.0284893	0	0.0440687	0	0.0386867	0	0	0.0358013	0	0.0353874	0	0.0546465	0
XP_023940349.2	933	100.429	7.66455	C-1-tetrahydrofolate synthase, cytoplasmic [Bicyclus anynana]	0.0208789	0.0230878	0.0705362	0.0375087	0.103913	0.0342851	0.0638559	0.0636211	0.0444491	0.0126628	0.0046173	0.0125164	0.031553	0.0193283	0.0140683
XP_052747106.1	479	46.2765	9.33447	ice-structuring glycoprotein [Bicyclus anynana]	0	0	0	0	0.0607209	0.0381604	0	0.00728951	0	0	0	0	0	0	0
XP_023940231.1	226	25.964	8.96826	V-type proton ATPase subunit E [Bicyclus anynana]	0.0181462	0.0794282	0.0831988	0.0619392	0.0428987	0.02022	0.0188298	0.0154499	0	0	0	0	0.0289468	0.0177319	0.0193595
XP_023941226.1	215	24.2832	4.81787	rho GDP-dissociation inhibitor 1 [Bicyclus anynana]	0	0.00834919	0.0437278	0	0.0225468	0	0	0.0162404	0	0.0183169	0.0200369	0	0	0.0372782	0
XP_023937597.1	273	29.5374	5.79541	15-hydroxyprostaglandin dehydrogenase [NAD(+)]-like [Bicyclus anynana]	0.0150221	0.00657537	0.0057396	0	0.0355132	0	0.0779403	0.11511	0.13503	0.0432763	0.01578	0.0142586	0.0119817	0	0
XP_023943561.1	365	40.0767	8.23584	probable phosphoserine aminotransferase [Bicyclus anynana]	0.0280894	0.0295081	0.0343433	0.0958785	0.106248	0.0625988	0.0466361	0.038265	0.0504975	0.118684	0.0236051	0.0213294	0.0268849	0.0384272	0.0599348
XP_023940666.2	330	36.1455	6.55127	uncharacterized protein LOC112047695 [Bicyclus anynana]	0	0.0380774	0.042734	0	0.0367239	0	0.0257912	0.0740659	0.0698166	0.0238675	0.0130544	0.0235916	0.0099121	0.0121437	0.00662915
XP_023947304.1	147	17.0113	10.4331	40S ribosomal protein S15 [Bicyclus anynana]	0.0209237	0	0.0213185	0	0.0164883	0.0310865	0.0578985	0.0237529	0.0313462	0.0267901	0.0293057	0.0264803	0.0222517	0.0272613	0.0148818
XP_023938261.1	161	18.1215	10.0669	40S ribosomal protein S10 [Bicyclus anynana]	0.0254723	0.111495	0.194647	0.0434729	0.255927	0.198683	0.158592	0.281937	0.515168	0.0978421	0.0535148	0.120889	0	0.0746723	0.0271754
XP_023948487.2	278	31.0789	6.75635	glucosamine-6-phosphate isomerase isoform X1 [Bicyclus anynana]	0	0.00645711	0	0.0503535	0.0610303	0	0.0306154	0.0753599	0.0828758	0.014166	0	0	0.0117662	0.00720757	0.0236074
XP_023955128.1	139	15.7678	8.83643	lysozyme [Bicyclus anynana]	0	0	0	0	0.19181	0.131502	0.0612308	0.10048	0	0.028332	0.0309924	0.0280044	0	0.0144151	0
XP_023939499.1	220	25.078	11.356	60S ribosomal protein L13 [Bicyclus anynana]	0.0745645	0.171348	0.0783456	0.254514	0.132206	0.103857	0.135404	0.25394	0.33512	0.143205	0.117489	0.141549	0.0892089	0.036431	0.0298312
XP_052740563.1	650	75.1963	5.87158	angiotensin-converting enzyme-like isoform X2 [Bicyclus anynana]	0.0599384	0.00552331	0.00964253	0.118447	0.0820355	0.140606	0.202957	0.23636	0.290652	0.0666455	0.0463932	0.0778522	0	0.00924787	0.00336557
XP_023939557.1	243	26.7644	5.05908	proteasome subunit alpha type-5 [Bicyclus anynana]	0.00421918	0.0147743	0.0193446	0	0.0299232	0.0188054	0.0175125	0.0287381	0	0	0	0.016019	0.0134609	0.0164914	0.00900255
XP_052744081.1	553	62.8365	6.66846	digestive cysteine proteinase 1 [Bicyclus anynana]	0.011124	0.00324607	0.00566695	0	0.0569785	0.0578444	0.115431	0.0757688	0.0916579	0.0498499	0.0856914	0.0633517	0.029575	0.0144933	0.0237355
XP_023947299.1	151	15.7261	6.29053	larval cuticle protein A2B-like [Bicyclus anynana]	0	0	0	0	0	0	0	0	0	0.0260804	0.0285294	0.0773366	1.81963	0.663479	0.854765
XP_023950604.1	431	47.6585	8.82178	aspartate aminotransferase, mitochondrial [Bicyclus anynana]	0	0.045814	0.0836171	0	0.0787306	0	0.00987365	0.0405067	0	0.00913722	0	0.00903158	0.0683038	0.0697345	0.0862866
XP_023940812.1	284	32.4403	6.80029	uncharacterized protein LOC112047799 [Bicyclus anynana]	0	0	0	0	0.0682754	0.0643621	0.0599372	0.135241	0.03245	0.0138667	0	0.0137064	0	0.0211659	0.0154058
XP_023939671.2	464	51.0557	7.92822	elongation factor Tu [Bicyclus anynana]	0	0.0270809	0.00675393	0	0.0208946	0	0	0	0	0.00848738	0	0.0167785	0.0281982	0.064775	0.0330029
XP_052737855.1	183	19.7995	6.29053	superoxide dismutase [Cu-Zn] [Bicyclus anynana]	0.0784353	0	0.299683	0.382466	0.185426	0.574335	0.790647	0.648727	0.881291	0.365838	0.494354	0.467964	0	0.0328476	0.0239084
XP_023942532.1	124	13.9833	7.04932	allergen Tha p 1 [Bicyclus anynana]	0.00826824	0.0868585	0.101091	0.0564446	0.0195466	0.257968	0.0343189	0.0281587	0	0.0317592	0	0	0	0	0
XP_023940199.1	296	32.4527	9.17334	ATP synthase subunit gamma, mitochondrial [Bicyclus anynana]	0.0588833	0.16374	0.042349	0.0709371	0.0491306	0.0154382	0.0143768	0.0117962	0.0311344	0.0266091	0.0145538	0.0131507	0.287317	0.250463	0.421265
XP_023943578.2	251	27.9064	6.25244	15-hydroxyprostaglandin dehydrogenase [NAD(+)] [Bicyclus anynana]	0.0122541	0.0071517	0.0873975	0	0.173817	0.0910301	0.220407	0.139111	0.146865	0.0156898	0.0171631	0.0465252	0.0260637	0.071846	0.0174312
XP_052742112.1	500	54.0038	8.32373	fumarate hydratase, mitochondrial [Bicyclus anynana]	0	0.0215409	0.0282044	0	0.0145427	0	0	0	0	0	0	0	0.013084	0.244452	0.0656286
XP_052737197.1	424	46.3873	5.19873	protein disulfide-isomerase A6 homolog [Bicyclus anynana]	0.00483614	0.025402	0.0480421	0.0495222	0.0685974	0.086221	0.0802932	0.0658807	0.0217353	0.0835927	0.0711216	0.0550841	0	0.0189029	0.0154784
XP_023954245.2	176	19.7199	5.50342	uncharacterized protein LOC112057886 [Bicyclus anynana]	0	0.346776	0.0534174	0	0.0137715	0	0	0	0	0	0	0	0	0	0
XP_023944329.2	350	34.7371	8.83643	cuticle protein 19.8-like [Bicyclus anynana]	0	0	0	0.0199975	0.0346254	0.0130563	0	0.00997622	0	0	0	0	0.0467285	0.0744233	0.0375021
XP_023942772.1	197	22.5551	10.2134	60S ribosomal protein L11 [Bicyclus anynana]	0.0260219	0.0911206	0.14317	0.0355286	0.209158	0.0695895	0.0864069	0.0886212	0.0935613	0.0999529	0.0656031	0.0592783	0.016604	0.0813688	0.122151
XP_023947557.1	361	40.1228	9.11475	uncharacterized protein LOC112052632 [Bicyclus anynana]	0	0	0	0.0969409	0.127567	0.16456	0	0.00967223	0	0.31636	0.3222	0.280354	0.0362437	0.0832565	0.0424192
XP_023941936.1	258	28.6968	4.43701	SH3 domain-binding glutamic acid-rich protein homolog [Bicyclus anynana]	0	0.0278306	0.0364398	0	0.0469724	0.0177121	0.0329887	0.0270673	0.0357201	0	0	0.0301753	0	0.0310652	0.0339166
XP_023951507.1	215	24.8379	6.53662	glutathione S-transferase 1 [Bicyclus anynana]	0	0.0500952	0.182199	0	0.0676403	0.0425089	0.0395864	0.0487211	0.0857283	0.0549508	0.0400739	0.0362103	0	0	0
XP_023945761.1	247	28.056	4.94482	14-3-3 protein zeta isoform X1 [Bicyclus anynana]	0.792814	0.348841	0.228376	0.82176	0.451392	0.610528	0.775301	0.452363	0.932772	0.558036	0.645319	0.677661	0.437015	0.365048	0.256846
XP_023945765.1	247	28.033	5.04639	14-3-3 protein zeta isoform X2 [Bicyclus anynana]	0.772059	0.341573	0.209344	0.765087	0.441579	0.592027	0.758072	0.42409	0.85815	0.589924	0.627878	0.677661	0.384044	0.37316	0.256846
XP_052741316.1	558	61.9859	5.85889	venom carboxylesterase-6 [Bicyclus anynana]	0	0.00321698	0.0168485	0.0376297	0.0434369	0.073705	0.091517	0.106377	0.123868	0.0070576	0.00772032	0.020928	0	0.00359087	0.00784093
XP_023947600.1	185	20.1621	5.90967	phosphatidylethanolamine-binding protein homolog F40A3.3 isoform X3 [Bicyclus anynana]	0.0110839	0.0679218	0.0762281	0.113499	0.052406	0.271713	0.161021	0.283109	0.224168	0.0425745	0.349292	0.18937	0	0.0866467	0.153725
XP_052741778.1	171	18.4815	6.11279	2-iminobutanoate/2-iminopropanoate deaminase-like [Bicyclus anynana]	0	0	0	0	0.0566965	0	0	0.0204192	0	0	0	0	0.0191286	0	0
XP_023953515.1	203	22.4402	5.46533	ras-related protein Rab-1A [Bicyclus anynana]	0.0454549	0.0618992	0.0154376	0	0.0955183	0	0.0628898	0.0860019	0.045398	0	0	0.0191754	0.0161133	0.0394819	0.0538823
XP_023936755.1	441	43.4612	9.99365	calphotin-like [Bicyclus anynana]	0	0	0	0	0.0274805	0	0	0	0	0	0	0	0	0	0
XP_023944414.1	180	20.3386	7.06396	protein lethal(2)essential for life-like [Bicyclus anynana]	0.0398713	0.0398906	0.139281	0.311072	0.107723	0.253873	0.260061	0.252177	0.281593	0.0875143	0.095732	0.129754	0	0.0111317	0.0243069
XP_023950818.1	183	20.8987	11.8101	60S ribosomal protein L18 [Bicyclus anynana]	0	0.0882825	0.0770612	0	0.145691	0.124855	0.0232543	0.171722	0.0755392	0.0645597	0	0.0425422	0.0357486	0.0109492	0.0119542
XP_023945274.1	187	21.3818	5.93506	heat shock protein beta-1 [Bicyclus anynana]	0.0109654	0	0	0	0	0.0733109	0	0	0	0.0421192	0.0460742	0.104081	0	0.02143	0.0116985
XP_023952418.1	837	89.7803	6.91748	filamin-A isoform X5 [Bicyclus anynana]	0	0.0300252	0.0243367	0.00836216	0.0637074	0	0	0.00417166	0	0.00470507	0	0	0.003908	0.0143635	0.0182955
XP_023947163.2	264	29.5201	8.00146	pupal cuticle protein [Bicyclus anynana]	0	0.0271981	0.0118705	0.927915	0.119353	0.640452	0.0967169	0.145487	0.157087	0.0447516	0.179497	0.0884684	0	0.0151796	0.0248593
XP_023950493.1	273	30.0051	6.72705	proteasome subunit alpha type-1 [Bicyclus anynana]	0.00375554	0	0.0401772	0	0.088783	0	0	0.0511601	0.0337575	0.0144254	0	0	0	0.0293583	0
XP_023944973.1	191	22.0507	4.77979	sarcoplasmic calcium-binding protein, alpha chain isoform X2 [Bicyclus anynana]	0	0	0	0	0	0	0	0	0	0	0	0	0.0171256	0.104906	0.045814
XP_052739396.1	488	52.2719	5.47803	aldehyde dehydrogenase X, mitochondrial [Bicyclus anynana]	0.00420189	0.0183922	0.028898	0	0.0943683	0.0280925	0.0784834	0.128791	0.254945	0.0726297	0.070622	0.0159533	0.0335143	0.0287417	0.0403454
XP_023944506.2	115	12.8303	5.26221	uncharacterized protein LOC112050466 [Bicyclus anynana]	0.0178306	0	0.0136253	0.182586	0.147534	0.158946	0	0.0303624	0	0	0	0	0	0	0
XP_052744169.1	222	25.7586	6.06201	lopap [Bicyclus anynana]	0.00923659	0.0242578	0.0564653	0.189166	0.0655075	0.123506	0.134184	0.110098	0.145294	0.0532181	0.0582154	0.105206	0	0.0180514	0.00985414
XP_023941987.1	89	10.3511	7.32764	dynein light chain 2, cytoplasmic [Bicyclus anynana]	0	0	0.0176057	0	0	0	0	0	0	0	0	0	0	0.0450271	0.04916
XP_023945584.2	469	53.1674	8.48486	dolichyl-diphosphooligosaccharide--protein glycosyltransferase subunit 1 [Bicyclus anynana]	0.00218606	0.0267922	0.0267277	0	0.0568476	0	0.0181473	0.111674	0.0491247	0.0167938	0.0183707	0.0580987	0.034872	0.0170892	0.0139933
XP_052740250.1	336	36.9124	8.49951	prostaglandin reductase 1-like [Bicyclus anynana]	0	0.00534249	0.0139903	0	0.057709	0.0544013	0	0.0207838	0	0.0117207	0	0	0.0194702	0	0.00651077
XP_023950126.1	244	26.2236	6.69775	D-erythrulose reductase [Bicyclus anynana]	0	0.0220706	0.0192653	0.0573699	0.0496676	0	0.122085	0.100171	0.0188848	0.0484198	0.105933	0.0957199	0.0536228	0	0.0179313
XP_023943447.1	305	33.3389	5.10986	40S ribosomal protein SA [Bicyclus anynana]	0	0.0294275	0.0359619	0.022948	0.0874149	0.0299653	0.0558104	0.0801368	0.0453235	0	0.0141244	0.0510506	0.0107246	0.00656953	0.0215176
XP_023945269.1	536	57.8944	6.37939	T-complex protein 1 subunit beta [Bicyclus anynana]	0.0019128	0.0569334	0.0321568	0	0.0542637	0.00852558	0	0.019543	0.0343873	0.00734728	0	0.0145247	0	0.0485973	0.0204069
XP_023951252.1	234	24.5687	7.94287	dihydropteridine reductase [Bicyclus anynana]	0.0219073	0.0153425	0.100443	0	0.15537	0.058586	0.0727443	0.0746085	0.137843	0.0673187	0.05523	0.0665404	0.0559144	0.0941913	0.121534
XP_052745427.1	249	24.3596	10.77	histone H1B-like [Bicyclus anynana]	0.786446	0.115346	0.069221	1.01192	0.155745	0.348693	0.358901	0.210342	0.444134	0.395396	0.588233	0.453356	0.367823	0.024141	0.070285
XP_023934294.1	174	20.0923	9.27588	cytochrome c oxidase subunit 4 isoform 1, mitochondrial [Bicyclus anynana]	0.0235692	0.0825323	0.0720419	0	0.055719	0	0	0	0	0.045266	0	0.0894853	0.0563964	0.241827	0.113153
XP_023944666.2	132	14.0571	4.7417	flexible cuticle protein 12-like [Bicyclus anynana]	0.21748	0.992732	0.676621	0	0	0	0	0	0	0	0	0	0	0	0
XP_052742547.1	409	45.9309	4.95752	tropomyosin isoform X11 [Bicyclus anynana]	0.767066	0.210669	0.785371	0.975429	0.314084	0.435743	0.124857	0.136594	0.236591	0.365891	0.400249	0.4378	0.647801	0.602581	0.336968
XP_023951792.1	840	96.4909	6.30322	glycogen phosphorylase [Bicyclus anynana]	0.00122055	0.025644	0.0279806	0	0.057709	0	0.0151984	0.0332541	0.0219424	0.00468827	0.0051285	0.0139022	0.0584106	0.112112	0.067712
XP_023943843.1	256	27.3017	6.04932	pupal cuticle protein [Bicyclus anynana]	0.0160197	0.014024	0.0122415	0	0.350311	0.196355	0.249348	0.42282	0.269994	0.0615335	0.0841394	0.060822	0	0.0626158	0.213635
XP_023937341.1	118	13.1128	9.21729	probable salivary secreted peptide [Bicyclus anynana]	0	0.0152125	0	0	0.041081	0	0	0	0	0	0	0	0	0.0169806	0.0185391
XP_023939268.1	100	11.6608	8.47021	NADH dehydrogenase [ubiquinone] iron-sulfur protein 5 [Bicyclus anynana]	0	0	0	0	0	0	0	0	0	0.0393814	0	0.0389261	0	0.0601112	0.0218762
XP_023950671.1	76	8.96659	9.93506	uncharacterized protein LOC112054947 [Bicyclus anynana]	0.0134903	0	0.0412345	0	0	0	0	0	0	0	0	0	0	0.0527291	0.0287845
XP_023954157.1	1180	129.591	6.81494	pyruvate carboxylase, mitochondrial isoform X4 [Bicyclus anynana]	0.000868866	0.0349888	0.0504599	0	0.0205405	0	0.00360639	0.0059181	0	0	0	0	0.0360364	0.0577339	0.0278087
XP_023939623.1	213	24.0352	5.52881	ras-related protein Rab-11A [Bicyclus anynana]	0	0.0252828	0.0220692	0	0.0910339	0.10727	0.0799163	0.180321	0.237966	0.129423	0.0404501	0.0913758	0.0307135	0.0376283	0.0102705
XP_023952196.1	411	44.8977	5.92236	uncharacterized protein LOC112056084 [Bicyclus anynana]	0	0.00436758	0	0	0	0	0.0310624	0.0424778	0.0112114	0.0958186	0.0733712	0.0662975	0	0	0
XP_023949880.1	250	28.1097	8.01611	vesicle-associated membrane protein-associated protein B isoform X3 [Bicyclus anynana]	0	0.0359015	0.0250706	0	0.0193902	0	0	0.0139667	0.0184316	0	0	0	0	0.0400741	0.0875048
XP_023942578.2	444	49.7875	5.66846	protein yellow-like [Bicyclus anynana]	0.0115457	0.00808593	0.00352908	0.0472914	0.0600485	0.113214	0.086261	0.0786414	0.11416	0.133045	0.0970257	0.0876714	0.0221013	0.0225643	0.0246354
XP_023951270.2	1055	118.673	7.73779	2-oxoglutarate dehydrogenase complex component E1 isoform X3 [Bicyclus anynana]	0	0.0153134	0.00742612	0	0.00459484	0	0	0.00330965	0	0	0	0	0.0620093	0.0740706	0.0456186
XP_023938159.2	270	29.2423	4.64014	pupal cuticle protein PCP52 [Bicyclus anynana]	0	0	0	0.544377	0.233401	0.59237	0.472838	0.310371	0.409591	0.583429	0.749901	0.605517	0	0	0
XP_023934424.1	525	58.9551	6.60986	cytosolic non-specific dipeptidase [Bicyclus anynana]	0.0175759	0.0376111	0.0596919	0.0133317	0.0600173	0.00870421	0.0567406	0.0598573	0.00877694	0.00750122	0.0082056	0.014829	0.0311523	0.0496156	0.0416689
XP_023944718.1	536	57.7213	7.82568	sterol carrier protein 2 [Bicyclus anynana]	0.038256	0.100471	0.0438501	0.0391742	0.0994834	0	0.0555761	0.0716575	0.0257904	0.0293891	0.0241116	0.0290493	0.0061026	0.0373826	0.0244883
XP_023940117.1	456	49.7141	7.1665	succinate--CoA ligase [ADP-forming] subunit beta, mitochondrial [Bicyclus anynana]	0	0.0314926	0.0206173	0	0.0212612	0	0	0	0	0	0	0	0.129118	0.0263645	0.0431767
XP_023949193.1	213	25.0676	9.72998	troponin I isoform X13 [Bicyclus anynana]	0.0577612	0.396097	0.176553	0.0985793	0.113792	0.257448	0.0199791	0	0.108167	0.0554668	0.0606752	0.0548255	0.230352	0.460946	0.60596
XP_023951264.2	1060	119.05	7.63525	2-oxoglutarate dehydrogenase complex component E1 isoform X2 [Bicyclus anynana]	0	0.0152412	0.00739109	0	0.00457316	0	0	0.00329403	0	0	0	0	0.0617168	0.0737212	0.0454034
XP_023941634.1	152	17.2637	5.16064	cytochrome c oxidase subunit 5A, mitochondrial [Bicyclus anynana]	0	0.082668	0.0412345	0	0.0318918	0	0	0	0	0.0259088	0	0	0.129118	0.0922759	0.115138
XP_023950482.2	301	32.4632	6.81494	phenoloxidase-activating enzyme [Bicyclus anynana]	0.00340618	0	0.00520569	0.0465059	0.0483145	0.166999	0	0	0	0	0	0	0	0	0
XP_052739171.1	109	12.2364	9.90576	NADH dehydrogenase [ubiquinone] 1 alpha subcomplex subunit 7 [Bicyclus anynana]	0	0.0329372	0.0575013	0	0	0	0	0	0	0	0	0	0.0300091	0.0551479	0.0602097
XP_023940601.1	396	41.2597	8.66064	3-ketoacyl-CoA thiolase, mitochondrial [Bicyclus anynana]	0	0.0407972	0.0712233	0	0.0306032	0	0.0214926	0.0529042	0	0.0099448	0	0.0196597	0.00826008	0.0455388	0.0220972
XP_023943933.1	421	47.6652	5.41455	eukaryotic initiation factor 4A [Bicyclus anynana]	0.0267883	0.0469022	0.0223313	0	0.0345431	0.0217088	0	0.00829377	0	0.0187085	0	0.00924611	0.0155392	0.0190376	0.04157
XP_023943232.1	107	12.5193	10.0376	putative ATP synthase subunit f, mitochondrial [Bicyclus anynana]	0	0.0503292	0.0292881	0	0.0453042	0	0	0	0	0	0	0	0.0611401	0.0749049	0.0613351
XP_023943143.2	274	29.4167	8.45557	endocuticle structural glycoprotein SgAbd-1-like [Bicyclus anynana]	1.07765	0.700997	0.0400306	0	0.0088459	0.0333556	0	0	0	0	0	0	0	0	0
XP_023942044.1	328	36.6718	5.45264	aldo-keto reductase AKR2E4 [Bicyclus anynana]	0.0937739	0.00547279	0.028663	0.0853553	0.0886747	0.0557282	0.0648711	0.0638721	0.0280969	0.0600327	0.0656698	0.0474709	0	0	0
XP_023946046.1	224	24.006	5.87158	protein CDV3 homolog [Bicyclus anynana]	0	0	0.0139903	0	0.0108204	0.0204005	0.018998	0.0311757	0.020571	0	0	0.0173777	0	0	0
XP_023947220.2	262	30.6401	10.5503	60S ribosomal protein L7 [Bicyclus anynana]	0.00391321	0.0205543	0.0299029	0	0.0925106	0.0174416	0	0.013327	0	0	0	0	0.0124847	0.0229432	0.00834969
XP_052741101.1	756	75.1891	9.49561	calphotin [Bicyclus anynana]	0.00135617	0.00237444	0	0.231453	0.057709	0.253873	0.0168871	0.0415676	0.0548559	0.12502	0.188045	0.0926812	0.138455	0.185528	0.127322
XP_023944522.2	171	18.1919	4.70361	cuticle protein 3-like [Bicyclus anynana]	0	0.0104975	0.00916323	0	0	0	0	0	0	0.0690902	0.0755779	0.113819	0	0.0585879	0.0255862
XP_023936764.1	251	25.0792	8.71924	cuticle protein 16.5-like [Bicyclus anynana]	0.0531012	0	0	0	0	0	0	0	0	0	0	0	0	0	0
XP_023955033.2	998	109.579	5.8335	inter-alpha-trypsin inhibitor heavy chain H4 isoform X3 [Bicyclus anynana]	0.0595843	0.0377722	0.0455315	0.13325	0.0558586	0.132787	0.0298485	0.0454828	0.0277028	0.0473524	0.00863314	0.0468049	0	0.00200772	0
XP_023946330.1	702	78.6705	5.8208	uncharacterized protein LOC112051777 [Bicyclus anynana]	0	0	0	0.00997027	0.020716	0.0195287	0.181861	0.263617	0.0984593	0.129027	0.14728	0.194076	0	0	0
XP_023954803.1	268	30.3602	10.5503	60S ribosomal protein L7a [Bicyclus anynana]	0.0306048	0.207639	0.0701602	0.0522323	0.289406	0.119358	0.14291	0.221487	0.120355	0.0146946	0.0160744	0.0580987	0	0.0672886	0.0816276
XP_023947336.1	83	9.46338	4.2085	heat shock factor-binding protein 1 [Bicyclus anynana]	0	0	0.0377569	0	0	0	0	0.0420684	0	0	0	0	0	0	0
XP_023949753.1	329	36.498	8.98291	protein transport protein SEC24 [Bicyclus anynana]	0	0.00545616	0	0.148918	0.0957723	0.263904	0.0129348	0.021226	0.0140058	0.0239401	0.117846	0.118316	0	0.0243612	0.0066493
XP_023935582.1	115	13.2742	11.2974	40S ribosomal protein S26 [Bicyclus anynana]	0.0178306	0.0156094	0.0272506	0	0.0421526	0	0	0.0607248	0.0400686	0.0684894	0	0	0	0.0348471	0
XP_023935376.1	448	50.0024	5.08447	plasminogen activator inhibitor 1 [Bicyclus anynana]	0.00457706	0	0.00699514	0	0.0108204	0.0204005	0.018998	0.0311757	0.0102855	0.017581	0.0192319	0.00868886	0	0.00447256	0
XP_023934882.1	750	81.8167	4.97021	uncharacterized protein LOC112043618 [Bicyclus anynana]	0	0	0	0	0.0129268	0.0182788	0.113481	0.0977669	0.104446	0.0892646	0.137854	0.124564	0	0	0
XP_052746419.1	745	84.6804	5.90967	neprilysin-2 isoform X2 [Bicyclus anynana]	0	0	0	0.0187896	0.0130136	0.0122677	0.0971063	0.0843627	0.0432956	0.052861	0.0462597	0.0835997	0.021953	0.0268954	0.0117456
XP_023939238.1	277	31.2055	5.43994	microtubule-associated protein RP/EB family member 1 isoform X3 [Bicyclus anynana]	0	0	0.0226269	0	0.0175002	0	0	0.0504213	0.016635	0	0.0155521	0	0	0.00723359	0.00789754
XP_023944430.1	129	13.3785	10.5503	histone H2A.V [Bicyclus anynana]	0.0556343	0.264391	1.82199	0.108514	0.73277	0.247969	0.164943	0.59548	0.464361	0.183169	0.13358	0.211227	0.177496	1.14941	0.186541
XP_023941991.1	129	14.0172	10.5063	small nuclear ribonucleoprotein Sm D3 isoform X2 [Bicyclus anynana]	0	0.0278306	0	0	0.018789	0	0	0	0.0357201	0	0	0.0301753	0.0253565	0.0310652	0.0169583
XP_023944442.1	326	38.1079	5.13525	SPARC [Bicyclus anynana]	0	0.00550637	0.0144194	0	0.0223047	0.0140175	0.0652691	0.0107107	0.0141346	0	0.0132145	0	0	0	0.00671049
XP_023943157.1	113	12.7456	9.61279	uncharacterized protein LOC112049501 [Bicyclus anynana]	0.0453656	0.0794282	0	0	0.107247	0.16176	0.0753193	0	0	0	0	0	0	0	0
XP_023945945.1	465	51.1192	7.88428	serine hydroxymethyltransferase isoform X2 [Bicyclus anynana]	0	0.0115811	0.0269576	0.0150519	0.0625491	0	0.0091517	0.0450539	0.089185	0.00846912	0	0	0	0.00861809	0.0141137
XP_052747475.1	249	28.1699	5.65576	protein obstructor-E-like isoform X2 [Bicyclus anynana]	0	0	0	0.028109	0.0194681	0.0183523	0.0854527	0.0560912	0.111034	0.142343	0.155709	0.140697	0	0	0.00878562
XP_052741581.1	867	94.2453	8.83643	uncharacterized protein LOC112049861 [Bicyclus anynana]	0	0.00414089	0.0108437	0.0726553	0.0866633	0.07379	0	0	0	0	0	0	0	0	0
XP_052738193.1	379	42.0362	5.64307	tenascin isoform X6 [Bicyclus anynana]	0.062219	0.014209	0.0206717	0.184674	0.0319759	0.180859	0.145968	0.0644901	0.206687	0.218208	0.181866	0.14379	0.00863059	0.0158605	0.0404046
XP_023947919.2	4788	539.1	6.11279	titin [Bicyclus anynana]	0	0.0352417	0.0212718	0	0.032398	0	0	0	0	0	0	0	0.00956431	0.0343158	0.035181
XP_023937031.1	257	28.6656	6.59521	proteasome subunit alpha type-4 [Bicyclus anynana]	0.00398934	0.0209542	0.0304847	0	0.0282931	0.0533429	0.0331171	0.0271726	0.0537886	0.030647	0	0.0302927	0.0127276	0.015593	0.0170243
XP_023950299.2	384	42.2464	4.4624	heat shock protein 67B1-like [Bicyclus anynana]	0.0133498	0.014024	0.024483	0	0.100991	0.083302	0.077575	0.118208	0.0959978	0.0717891	0.0448744	0.060822	0	0.00521798	0
XP_023939634.2	424	47.0894	4.76709	uncharacterized protein LOC112046984 isoform X3 [Bicyclus anynana]	0.0120903	0.00423367	0.00739109	0	0.0114329	0.0107776	0.0100367	0.00823509	0	0.00928807	0.0101602	0.0183614	0	0.0189029	0.00515948
XP_023937603.1	134	16.0478	11.6196	60S ribosomal protein L32 [Bicyclus anynana]	0.00765121	0.0401883	0.0350801	0.0522323	0.0180879	0	0.0317578	0.0521146	0	0.235113	0	0.0580987	0.0976416	0.0448591	0.0163255
XP_023936209.1	249	26.3888	9.1001	17-beta-hydroxysteroid dehydrogenase 14-like [Bicyclus anynana]	0.00823503	0.0432549	0.113271	0	0.0389362	0	0	0	0	0	0	0	0	0.00804701	0
XP_023938676.1	177	20.8863	10.3599	60S ribosomal protein L18a [Bicyclus anynana]	0	0.0507084	0.0796735	0	0.109549	0	0.0240426	0.118362	0.208266	0.0444988	0	0.109961	0.0184802	0.0226407	0.0494377
XP_023940448.1	151	17.2505	7.85498	MD-2-related lipid-recognition protein-like [Bicyclus anynana]	0	0	0.0207538	0.0927037	0.032103	0	0.11273	0.0924947	0.0610317	0	0	0	0	0	0
XP_052747083.1	764	82.3927	9.42236	trifunctional enzyme subunit alpha, mitochondrial [Bicyclus anynana]	0	0.0140975	0.028713	0	0.0222074	0	0.0222803	0.0365621	0.0241251	0.0206185	0.0281933	0.0203802	0.0256884	0.0786795	0.045814
XP_023944978.1	351	37.8192	8.104	glyoxylate reductase/hydroxypyruvate reductase [Bicyclus anynana]	0	0.00511418	0.00892827	0	0.0345267	0.0130191	0.0121241	0.0397912	0	0	0	0.0110901	0	0.0114171	0
XP_023941133.1	255	26.8294	9.05615	3-hydroxyacyl-CoA dehydrogenase type-2 [Bicyclus anynana]	0	0.014079	0.0184343	0	0.028515	0	0	0.0136929	0.0180702	0.0154437	0	0.0305303	0	0.023573	0.0085789
XP_023942784.1	285	29.704	8.30908	collagenase-like [Bicyclus anynana]	0	0.138567	0.13195	0	0	0	0	0	0	0	0	0	0	0	0
XP_023934395.2	388	44.3227	5.97314	uncharacterized protein LOC112043295 [Bicyclus anynana]	0	0	0	0	0.00624685	0	0.15355	0.269975	0.273148	0.0811988	0.0666176	0.060195	0	0	0
XP_023953172.2	103	11.0701	4.70361	U-scoloptoxin(16)-Er12a [Bicyclus anynana]	0	0	0	0	0	0	0.0413159	0	0	0	0	0.0377923	0	0	0
XP_023947308.1	253	29.0471	10.9604	40S ribosomal protein S6 [Bicyclus anynana]	0	0.0496661	0.0867066	0	0.124542	0.0361242	0.0336407	0.0552044	0.018213	0.0155658	0	0.0307716	0	0.0395989	0.0345869
XP_023945598.1	200	23.5942	11.2827	60S ribosomal protein L19 [Bicyclus anynana]	0.0153789	0.0269261	0.0235037	0	0.0363566	0	0	0.0349168	0.0460789	0	0	0	0	0	0
XP_023949877.1	147	17.2236	9.12939	probable NADH dehydrogenase [ubiquinone] 1 alpha subcomplex subunit 12 [Bicyclus anynana]	0	0	0.0213185	0	0.0164883	0	0	0	0	0	0	0	0	0.0545226	0.0297635
XP_023936121.1	151	17.1935	10.4478	40S ribosomal protein S13 [Bicyclus anynana]	0.0271592	0.142655	0.124523	0.231759	0.128412	0.121052	0.11273	0.0693711	0.183095	0.208643	0.256765	0.154673	0	0.0132696	0.0434626
XP_023946315.2	423	48.0152	5.74463	elongation factor 1-gamma [Bicyclus anynana]	0	0.0254621	0.0222257	0	0.0515697	0.0108031	0.0301812	0.0495273	0	0.0372401	0.0305528	0.0368096	0	0.00473689	0.0103434
XP_023944957.2	353	38.7439	5.89697	glycerol-3-phosphate dehydrogenase [NAD(+)], cytoplasmic isoform X3 [Bicyclus anynana]	0	0.0050852	0.0177554	0	0.0205987	0.0129454	0.0120554	0.0197829	0	0.0111562	0	0	0.0463313	0.113524	0.055775
XP_023936257.1	434	48.5201	6.07471	26S proteasome regulatory subunit 7 [Bicyclus anynana]	0	0.00827224	0.0036104	0	0.0446779	0	0	0.00804534	0	0	0	0	0.00753685	0.00461683	0.0100812
XP_052743037.1	276	31.684	4.52588	protein seele [Bicyclus anynana]	0.00371472	0.0195117	0.0965127	0.101437	0.0351272	0.115898	0.0308373	0.012651	0.0166953	0.0856118	0.0624339	0.042311	0	0	0
XP_052745609.1	373	40.5745	6.94678	phenoloxidase-activating factor 2 isoform X2 [Bicyclus anynana]	0.211649	0.0240627	0.0672134	0.262702	0.0844748	0.0490049	0.011409	0.0468053	0.061768	0.0316741	0.0692966	0.0208719	0	0.00537186	0
XP_023947910.1	119	14.395	7.81104	NADH dehydrogenase [ubiquinone] 1 beta subcomplex subunit 7 [Bicyclus anynana]	0	0	0	0	0	0	0	0	0	0	0	0	0	0.0505136	0.0183834
XP_023950952.1	143	16.0148	10.5649	40S ribosomal protein S23 [Bicyclus anynana]	0	0.0376589	0.0438297	0	0.0847474	0.031956	0	0	0	0	0	0.0272211	0.0228741	0.0280239	0
XP_023948040.2	535	60.8144	4.91943	pro-cathepsin H [Bicyclus anynana]	0.160976	0.107369	0.090793	0.183155	0.1042	0.204996	0.103406	0.150109	0.198096	0.0588881	0.0322089	0.0145518	0	0	0
XP_023937116.2	484	54.3855	6.48096	carboxypeptidase B [Bicyclus anynana]	0	0	0	0.130149	0.100156	0.0660909	0.0527547	0.187569	0.0761635	0.138323	0.106808	0.144767	0	0.0289792	0.00451988
XP_023952809.1	457	51.2997	4.86865	tubulin beta chain isoform X1 [Bicyclus anynana]	0.659577	0.133551	0.264009	0.183785	0.196236	0.329979	0.512155	0.374381	0.352902	0.249904	0.226238	0.238497	0.293459	0.429679	0.220198
XP_023946029.1	58	6.76255	9.61279	cytochrome b-c1 complex subunit 9 [Bicyclus anynana]	0	0	0	0	0	0	0	0	0	0	0	0	0.112793	0	0
XP_023940612.1	710	79.4127	4.90674	hemocyte protein-glutamine gamma-glutamyltransferase [Bicyclus anynana]	0.047653	0.0682635	0.0353107	0.108437	0.0580341	0.0257448	0.0179812	0.0196714	0.0389399	0	0	0.00548255	0.101355	0.0451539	0.0616231
XP_023945373.1	229	25.8959	6.1001	ferritin light chain isoform X2 [Bicyclus anynana]	0	0	0	0	0.0846734	0.0199551	0.0557495	0.06099	0	0.103183	0.0376239	0.0679932	0	0.00874981	0
XP_023940157.1	257	27.934	10.7407	60S ribosomal protein L8 [Bicyclus anynana]	0.00797869	0.125725	0.0731632	0.245106	0.103741	0	0.0165585	0.0407589	0.0717182	0.0153235	0.0167624	0.0151463	0.203642	0.0389826	0.0340486
XP_052740249.1	336	36.7692	8.1626	prostaglandin reductase 1-like [Bicyclus anynana]	0	0	0.00932685	0	0.0432817	0.040801	0	0.0207838	0	0.0117207	0	0	0.0194702	0	0.00651077
XP_052746708.1	893	99.592	8.39697	staphylococcal nuclease domain-containing protein 1 [Bicyclus anynana]	0	0.0160813	0.0263199	0	0.0732833	0	0.0238272	0.0234603	0.0206401	0.00441001	0.00482412	0.0130771	0.00732585	0.0201941	0.0122487
XP_052740753.1	364	39.9197	8.47021	larval cuticle protein LCP-30-like [Bicyclus anynana]	0	0.083836	0.0086094	0.326882	0.0799047	0.0753249	0	0	0	0	0	0	0	0	0
XP_023939517.1	608	67.8174	9.45166	polyadenylate-binding protein 1-A [Bicyclus anynana]	0	0.0472389	0.0154629	0.0230235	0.0358783	0	0.0209977	0.051686	0	0.0129544	0.00708543	0.0320116	0.00537992	0.0494335	0.0179903
XP_023936075.1	186	21.8647	4.84326	LDLR chaperone boca [Bicyclus anynana]	0	0.00965095	0.0252728	0	0.0390932	0.073705	0.091517	0.0563174	0	0.0211728	0.023161	0.041856	0	0	0
XP_023942309.1	152	17.6925	10.4917	40S ribosomal protein S11 isoform X2 [Bicyclus anynana]	0	0.0236194	0.0412345	0.0460469	0.0637836	0	0	0.0229716	0	0.103635	0.0566834	0	0	0.0131823	0.0143922
XP_023938669.1	477	50.7641	9.77393	insulin-like growth factor 2 mRNA-binding protein 1 isoform X6 [Bicyclus anynana]	0.0451373	0.0263428	0.0164247	0	0.0152439	0	0	0.00732008	0.0386406	0.00825606	0	0.00816061	0.00685743	0.0210032	0.0045862
XP_023937915.1	460	49.8454	9.20264	dihydrolipoyllysine-residue succinyltransferase component of 2-oxoglutarate dehydrogenase complex, mitochondrial [Bicyclus anynana]	0.0111441	0.0273164	0.030657	0	0.0158072	0.0397366	0	0.037953	0.0400686	0.0428059	0.0374603	0.0253866	0.0213326	0.0827617	0.0856025
XP_023937141.1	90	10.0252	10.5796	60S ribosomal protein L37a [Bicyclus anynana]	0	0	0	0	0.0538617	0	0	0	0	0	0	0	0	0	0.0243069
XP_023951249.2	805	89.1755	5.5415	transitional endoplasmic reticulum ATPase TER94 [Bicyclus anynana]	0.00382085	0.0178393	0.0272506	0	0.063229	0.01703	0.0422911	0.0607248	0.0686891	0.0244605	0.0160544	0.0338488	0.00812669	0.0871176	0.0434806
XP_052742936.1	340	37.8645	4.86865	uncharacterized protein LOC112056400 [Bicyclus anynana]	0.174898	0.2851	0.377902	0.864599	0.249506	0.645136	0.287875	0.410786	0.501447	0.266404	0.139375	0.377812	0.211652	0.047146	0.199459
XP_052742887.1	139	14.9117	6.17627	40S ribosomal protein S12 [Bicyclus anynana]	0	0	0	0	0.069749	0.0328756	0.0306154	0.05024	0	0.028332	0	0	0.0235323	0.0288303	0.0157383
XP_023936400.1	146	16.4248	8.41162	thioredoxin, mitochondrial [Bicyclus anynana]	0	0	0	0	0	0	0	0	0	0.0269736	0	0.0266617	0	0.027448	0.0299674
XP_023947068.2	730	79.7651	6.31592	NADH-ubiquinone oxidoreductase 75 kDa subunit, mitochondrial [Bicyclus anynana]	0	0.0368851	0.0150252	0	0.0166012	0	0	0	0	0	0.00590129	0.00533234	0.0985779	0.0658752	0.0988924
XP_052744478.1	195	20.1081	9.36377	LOW QUALITY PROTEIN: microtubule-associated protein Jupiter [Bicyclus anynana]	0	0.00920552	0.00803544	0	0	0	0.0218233	0.0358121	0.0472604	0	0	0	0	0	0
XP_023952660.1	297	34.025	9.84717	60S ribosomal protein L5 [Bicyclus anynana]	0.0103562	0.0846164	0.079137	0.0471322	0.0652869	0.0461587	0.100299	0.0940519	0.0620592	0.053039	0.0290097	0.0786386	0	0.0404789	0.0441943
XP_023947643.1	1259	139.969	6.62451	vigilin [Bicyclus anynana]	0.00325738	0.0199611	0.0298696	0	0.036578	0	0.0033801	0.0110935	0.00731993	0.00312799	0	0.00618366	0.00779426	0.012732	0.00521276
XP_023948286.1	119	13.3237	4.97021	elongin-B [Bicyclus anynana]	0	0	0.039502	0	0.0407357	0	0	0	0	0.0330936	0.0362012	0.032711	0.0274873	0	0
XP_052740276.1	70	8.23575	10.1548	60S ribosomal protein L38 [Bicyclus anynana]	0	0.025644	0.0223845	0	0	0.0652816	0	0	0	0	0	0	0.0467285	0	0
XP_023949859.2	547	61.1388	6.12549	endochitinase [Bicyclus anynana]	0	0	0	0.0895684	0.159517	0.116958	0	0.0638332	0.0252718	0.00719953	0	0	0.00597988	0.00732616	0
XP_023936579.2	288	32.1173	6.30322	F-actin-capping protein subunit alpha [Bicyclus anynana]	0.00711987	0.0124658	0.0108813	0	0.0336636	0	0.0295524	0.0242478	0	0	0	0.013516	0	0.00695731	0
XP_052744845.1	478	51.5175	8.646	uncharacterized protein LOC112055077 [Bicyclus anynana]	0	0	0	0	0	0	0.365015	0.328714	0.260279	0	0.00901243	0.00814354	0	0	0
XP_023934156.2	244	28.1933	6.58057	uncharacterized protein LOC112043109 [Bicyclus anynana]	0	0	0	0.17211	0.427141	0.168555	0.0174407	0.0429305	0.0566544	0.129119	0.123588	0.04786	0	0	0
XP_023947827.1	290	30.6045	10.8433	60S ribosomal protein L23a [Bicyclus anynana]	0.00707077	0.105229	0.0702409	0.120675	0.100294	0.0157576	0.0586971	0.0481611	0.0953357	0	0.0297099	0.0134228	0.0563964	0.0552746	0.0377176
XP_052740173.1	336	36.9382	8.33838	prostaglandin reductase 1-like [Bicyclus anynana]	0	0.010685	0.0186537	0	0.0288545	0.040801	0	0.0207838	0	0.0117207	0	0	0.0194702	0	0
XP_023954641.2	138	14.6214	6.91748	cuticle protein 8-like [Bicyclus anynana]	0	0	0	0	0	0	0	0	0	0.456596	0.31217	0.366695	0.568868	0.450108	0.808468
XP_023937421.2	124	13.2714	6.56592	larval/pupal rigid cuticle protein 66 [Bicyclus anynana]	0	0	0	0.169334	1.07506	0.368525	0.137276	0.225269	0.0371604	0.190555	0.0694829	0.15696	0	0	0
XP_023938772.1	344	37.5543	5.89697	ribose-phosphate pyrophosphokinase 2-like [Bicyclus anynana]	0	0.0104365	0.0182199	0	0.0915962	0	0.049483	0.0710516	0.013395	0.0228962	0	0.0226315	0	0.0232989	0.0190781
XP_052739990.1	291	32.513	8.52881	trypsin-7-like isoform X2 [Bicyclus anynana]	0	0	0	0	0.0416456	0	0	0.0359967	0	0	0	0	0	0	0
XP_023952189.2	245	27.1176	6.78564	NADH dehydrogenase [ubiquinone] flavoprotein 2, mitochondrial [Bicyclus anynana]	0	0	0.00639556	0	0	0	0	0	0	0.0160741	0	0	0	0.0327136	0
XP_023934967.1	153	17.1786	4.91943	myosin-2 essential light chain isoform X2 [Bicyclus anynana]	0	0.0117325	0.0102413	0	0.0633667	0	0.055628	0.0228214	0.030117	0.0257395	0	0.0254419	0	0.209538	0.0142982
XP_023948333.1	139	15.8541	11.9126	60S ribosomal protein L28 [Bicyclus anynana]	0	0.0516569	0.090182	0	0.0348745	0.0328756	0	0	0	0.028332	0.0619847	0.0560088	0.0235323	0.0288303	0.0157383
XP_023939283.1	164	17.5155	9.67139	60S ribosomal protein L12 [Bicyclus anynana]	0	0.153238	0.0764347	0.0426776	0.0591165	0.0278641	0.103794	0.106454	0.0280969	0	0	0.0474709	0	0.15883	0.0266783
XP_023954982.1	416	46.9849	7.40088	aspartate aminotransferase, cytoplasmic [Bicyclus anynana]	0.00739371	0.0345207	0.0527326	0	0.0524375	0.0439395	0.0409187	0.0419673	0	0.0473334	0.0103556	0.00935724	0.0157259	0.0674324	0.0262935
XP_023935986.1	151	17.214	6.56592	ubiquitin-conjugating enzyme E2 N [Bicyclus anynana]	0.0135796	0.0118879	0.0311307	0	0.0160515	0	0	0	0.0305159	0	0	0	0.0216622	0.0132696	0.0144875
XP_023935258.1	397	45.2321	7.21045	aldo-keto reductase AKR2E4 [Bicyclus anynana]	0.00774757	0.0045216	0.11446	0.0176301	0.189262	0.103595	0.13935	0.228674	0.139281	0.0297593	0.0108512	0.00980507	0.00823928	0.00504712	0.0110208
XP_052738866.1	326	35.4846	5.23682	flotillin-2 isoform X7 [Bicyclus anynana]	0	0.044051	0.00480648	0	0.0297396	0	0	0.0107107	0	0	0	0	0	0.00614634	0.00671049
XP_023950960.2	425	47.0365	7.45947	bifunctional phosphoribosylaminoimidazole carboxylase/phosphoribosylaminoimidazole succinocarboxamide synthetase [Bicyclus anynana]	0.00482476	0.00422371	0.0921713	0.0164685	0.199605	0.0645136	0.0400522	0.0657257	0.0325263	0.0185324	0	0	0.00769645	0.023573	0.0205894
XP_023943413.2	604	65.0198	6.66846	actin-interacting protein 1 [Bicyclus anynana]	0.00339491	0.00297198	0.00778267	0	0.032103	0.00756575	0.0211368	0.0231237	0.00762896	0.0065201	0.00713235	0.00644472	0	0.0298565	0.0144875
XP_052747386.1	2417	275.611	5.30029	spectrin alpha chain isoform X2 [Bicyclus anynana]	0.000848375	0.0193099	0.0239866	0	0.0330925	0	0.010564	0.0202249	0.0038129	0.0114055	0.00891175	0.00644205	0.00676664	0.0182381	0.0126714
XP_023946085.1	96	10.3374	4.86865	U6 snRNA-associated Sm-like protein LSm8 [Bicyclus anynana]	0	0	0	0	0	0	0	0	0	0.0410223	0	0.040548	0	0	0
XP_023951055.2	691	79.5643	5.92236	phenoloxidase 1 [Bicyclus anynana]	0.0207723	0.0285757	0.0249436	0.0506449	0.0806756	0.0529055	0.0800609	0.0505308	0.0666844	0.0455935	0.0249374	0.0337998	0.0142011	0.0173983	0.00316587
XP_052737359.1	248	26.9694	4.83057	uncharacterized protein LOC112043001 [Bicyclus anynana]	0	0	0	0	0.00977329	0.073705	0.0857972	0.0281587	0.0929011	0.0952776	0.0868536	0.031392	0	0	0
XP_052744878.1	589	65.75	8.79248	glucose-6-phosphate isomerase [Bicyclus anynana]	0.00174068	0.0152383	0.0266029	0	0.0493808	0	0	0.0296407	0	0.00668615	0	0.0132177	0.0666416	0.0476263	0.0408554
XP_023942498.1	126	14.4936	9.02686	allergen Tha p 1 [Bicyclus anynana]	0	0	0	0.0555487	0.0769453	0.0725351	0.0337741	0.110847	0.109712	0	0	0	0	0	0
XP_023936972.1	104	12.13	4.729	uncharacterized protein LOC112045123 [Bicyclus anynana]	0.0197166	0	0.0150665	0	0	0	0	0	0	0	0	0	0	0	0
XP_023947989.2	253	27.2984	9.31982	uncharacterized protein LOC112052969 [Bicyclus anynana]	0	0	0	0	0	0	0.050461	0.151812	0.0546391	0	0	0	0	0	0
XP_023948612.2	108	11.757	9.64209	cytochrome c [Bicyclus anynana]	0	0.0997265	0.0290169	0	0.0448847	0	0	0.0323303	0	0	0	0	0.333157	0.278292	0.729207
XP_023942163.2	287	32.4344	6.58057	carbonyl reductase [NADPH] 1-like [Bicyclus anynana]	0.00714468	0.0187639	0.0272981	0	0.0253356	0.0159223	0.0148277	0	0	0	0	0	0	0	0.00762237
XP_023934787.1	243	27.8794	6.88818	proteasome activator complex subunit 3 isoform X2 [Bicyclus anynana]	0	0.0147743	0.0064482	0	0.0299232	0	0.035025	0.014369	0	0.0162063	0	0	0	0.0082457	0.00900255
XP_023946478.1	172	19.7867	4.84326	translationally-controlled tumor protein homolog [Bicyclus anynana]	0.0238433	0.17742	0.173089	0.203463	0.112734	0.212545	0.123708	0.0812018	0.0803702	0.160273	0.175323	0.135789	0.095087	0.0698967	0.114468
XP_023941346.1	255	28.0281	5.69385	proteasome subunit alpha type-3 [Bicyclus anynana]	0.0120619	0.0351976	0.0307238	0	0.03802	0.0896022	0.133507	0.0273857	0.108421	0.108106	0.101363	0.152651	0.0513097	0.023573	0
XP_023936488.1	90	10.1359	5.17334	barrier-to-autointegration factor [Bicyclus anynana]	0	0.0199453	0.0174101	0	0.0807925	0	0	0.0775928	0	0	0	0	0.0363444	0.0445268	0.0486138
XP_023954421.1	379	39.6984	9.70068	heterogeneous nuclear ribonucleoprotein K [Bicyclus anynana]	0	0.014209	0.00826866	0.0184674	0.0255808	0	0.0561417	0.0276386	0.0607902	0.0311726	0.0454664	0.041083	0	0.0211473	0.0115442
XP_023942106.1	443	49.8932	5.41455	rab GDP dissociation inhibitor alpha [Bicyclus anynana]	0.00231436	0.0202605	0.0106111	0.0473982	0.0328277	0.0309461	0.00960619	0.0236457	0.0312047	0.115566	0.0583468	0.0878693	0.081221	0.0226152	0.024691
XP_023949196.1	207	24.5772	9.70068	troponin I isoform X16 [Bicyclus anynana]	0.0594355	0.407578	0.174101	0.101437	0.117091	0.264911	0.0205582	0	0.111302	0.0570745	0.0624339	0.0752195	0.237028	0.522706	0.634093
XP_052746321.1	451	50.7367	5.33838	tubulin beta chain isoform X2 [Bicyclus anynana]	0.227331	0.206971	0.264047	0.294864	0.0806134	0.233045	0.339689	0.247746	0.326946	0.209569	0.162384	0.189883	0.232088	0.244354	0.286185
XP_023951446.1	57	6.58647	10.2573	protein stunted isoform X2 [Bicyclus anynana]	0	0	0	0	0.0425224	0	0	0	0	0	0	0	0	0	0.0383793
XP_023944166.2	787	82.4447	4.55127	glycogenin-2 isoform X7 [Bicyclus anynana]	0.00260549	0.0159664	0.0159279	0.0266803	0.0307977	0.023226	0.0162219	0.0221835	0.02342	0.030024	0.0164216	0.0197846	0.0124688	0.020368	0.00277969
XP_052741746.1	521	56.9991	7.98682	alanine aminotransferase 1 [Bicyclus anynana]	0	0.0137818	0.0150375	0	0.0325651	0	0.00816803	0.00670187	0	0.00755882	0.0082686	0	0.0439481	0.0769177	0.0335911
XP_023939015.2	1974	225.056	5.68115	myosin heavy chain, non-muscle [Bicyclus anynana]	0	0.0045468	0.00793775	0	0.0417469	0	0.0021558	0.00707533	0.00233429	0	0	0	0.00994223	0.0365417	0.00886573
XP_023936753.1	261	26.1369	9.43701	cuticle protein 16.5-like [Bicyclus anynana]	0	0	0	0	0.037146	0	0	0	0	0	0	0	0	0	0
XP_023948626.2	434	47.0479	6.81494	phenoloxidase-activating factor 2 isoform X1 [Bicyclus anynana]	0.00236235	0.00413612	0.00722079	0.0645081	0.0335084	0.0315879	0.0392216	0.0321814	0.0212345	0.0181481	0.00992613	0.00896915	0	0.0138505	0.0100812
XP_023940109.1	1124	126.664	6.06201	uncharacterized protein LOC112047274 [Bicyclus anynana]	0.00456077	0.00159704	0.00975835	0.0373619	0.0409713	0.0365902	0.0795075	0.0559165	0.114787	0.0525553	0.0574903	0.0450213	0	0.00356531	0.00389256
XP_023943471.1	204	24.0503	11.8101	60S ribosomal protein L15 [Bicyclus anynana]	0	0.043997	0.0307238	0	0.0594063	0	0.0208605	0.0171161	0.0451754	0.0193046	0	0.0381629	0.192411	0.0392883	0.0107236
XP_052742898.1	274	30.5766	4.84326	uncharacterized protein LOC112056401 [Bicyclus anynana]	0	0.00655137	0.0114373	0.102177	0.0796131	0.166778	0.0621247	0.101947	0.0672685	0.129355	0.078612	0.071033	0	0	0.00798401
XP_023935017.1	321	35.7997	8.42627	lambda-crystallin homolog [Bicyclus anynana]	0	0.0167764	0.122034	0	0.0906085	0.0142359	0.0397714	0.0761425	0	0	0	0.024253	0.03057	0.0749049	0.0408901
XP_023942948.1	290	33.4824	8.41162	inner centromere protein isoform X2 [Bicyclus anynana]	0	0	0	0.0241349	0.0501471	0	0	0.0722416	0.0158893	0.0135798	0	0.0134228	0	0.0138187	0.00754352
XP_052747186.1	167	17.695	6.07471	larval cuticle protein A2B-like [Bicyclus anynana]	0.141204	0.0322469	0.0469135	0	0.0290273	0.0273635	0	0.0209082	0	0	0.025796	0	0	0	0
XP_052738925.1	389	42.7989	7.84033	isocitrate dehydrogenase [NAD] subunit gamma, mitochondrial [Bicyclus anynana]	0	0.00461459	0.00402805	0	0.00623079	0	0	0	0	0	0	0	0.0252262	0.0875655	0.0224948
XP_023951074.1	261	28.0261	10.4478	40S ribosomal protein S2 [Bicyclus anynana]	0.00392821	0.192575	0.036021	0.241349	0.0464325	0.0175085	0	0.120403	0.0529643	0.090532	0.0660221	0.119314	0.187988	0.0537392	0.0419084
XP_023941834.1	226	25.1464	4.88135	charged multivesicular body protein 5 [Bicyclus anynana]	0	0.0158856	0	0	0.0107247	0	0	0	0	0	0	0	0	0.0177319	0
XP_023946459.1	313	36.7219	4.86865	uncharacterized protein LOC112051874 [Bicyclus anynana]	0.00655119	0.0114701	0.00500611	0.0223614	0.00774369	0	0	0	0	0.0754916	0.110107	0.0621823	0	0.00640161	0
XP_023940010.2	329	36.79	6.69775	aldo-keto reductase family 1 member A1 [Bicyclus anynana]	0	0.0163685	0.0190506	0	0.0515697	0.0833382	0.0776087	0.084904	0.0140058	0.01197	0.0261881	0.0236633	0.0198845	0.0182709	0.0531944
XP_023936870.1	106	11.7821	4.97021	thioredoxin-2 [Bicyclus anynana]	0.0580337	0.152412	0.0739109	0.0660295	0.0914633	0.129331	0.0401466	0.098821	0.0869414	0	0	0.0734455	0	0.0378058	0.0206379
XP_052739643.1	397	41.6526	5.05908	reticulon-1 isoform X2 [Bicyclus anynana]	0.00774757	0.022608	0.031575	0.0705202	0.0183157	0.0115106	0.0750347	0.0175903	0.0232136	0.0595185	0.0868099	0.0392203	0.090632	0.0151414	0.0110208
XP_023934423.2	413	46.5429	6.56592	serine protease inhibitor 88Ea [Bicyclus anynana]	0	0	0.00758795	0.0677882	0.0176061	0	0.0309119	0.0676354	0	0.0190709	0.0208617	0.0282756	0	0.0194063	0.0052969
XP_052740978.1	240	26.7051	7.29834	circadian clock-controlled protein daywake [Bicyclus anynana]	0	0.014959	0	0	0.0605944	0.0190405	0.0177314	0.0145487	0	0	0	0	0	0.00834877	0
XP_023935770.1	118	13.4031	9.36377	NADH dehydrogenase [ubiquinone] 1 alpha subcomplex subunit 5 [Bicyclus anynana]	0	0	0	0	0	0	0	0	0	0	0	0	0	0.0169806	0.0185391
XP_023945984.1	555	59.1562	6.20166	T-complex protein 1 subunit alpha [Bicyclus anynana]	0	0.00646874	0.00564653	0	0.0218358	0	0.00766764	0.0503305	0.00830251	0.00709575	0.0155241	0.00701371	0.00589368	0.0144411	0.0157666
XP_052737145.1	126	14.3857	8.85107	prefoldin subunit 1 [Bicyclus anynana]	0	0.0142466	0	0	0.0192363	0.0362675	0	0	0	0	0	0	0	0	0
XP_023936537.1	540	56.825	7.15186	T-complex protein 1 subunit delta [Bicyclus anynana]	0.00759453	0.0132969	0.00870506	0.0388841	0.0269308	0.00846243	0.00788063	0.0193982	0	0	0.0159553	0.0288342	0.00605739	0.00742113	0.0162046
XP_052740892.1	209	20.5765	9.29053	cuticle protein 16.5-like [Bicyclus anynana]	0	0.00858888	0	0	0.011597	0	0	0	0	0.1319	0.103061	0.130375	0.0782534	0.402659	0.607091
XP_023947500.1	146	15.8082	6.50732	ecdysteroid-regulated 16 kDa protein [Bicyclus anynana]	0	0	0.0214645	0	0.0498036	0.0312994	0.0291475	0	0	0	0	0	0	0.013724	0.0299674
XP_052742991.1	691	78.1901	6.26514	uncharacterized protein LOC112052329 [Bicyclus anynana]	0.0192886	0	0.0476196	0.020258	0.0210458	0.0661318	0.0677438	0.0707431	0.0666844	0.0227968	0.0249374	0.0281665	0	0	0.0411564
XP_023940372.2	158	18.0109	6.01123	uncharacterized protein LOC112047477 [Bicyclus anynana]	0	0.0113612	0.0198343	0	0	0	0	0.0220992	0	0	0	0	0	0.0253634	0.0138457
XP_023954477.2	308	28.7018	9.64209	glycine, alanine and asparagine-rich protein-like [Bicyclus anynana]	0	0	0	0	0	0	0	0	0	2.17365	2.43371	2.09797	0	0.0650554	0.00710266
XP_052744149.1	123	13.8528	10.3159	40S ribosomal protein S25 [Bicyclus anynana]	0.0500128	0.364853	0.0764347	0	0.21676	0.111456	0.103794	0.454202	0.449551	0.0640348	0.0700478	0.126589	0.0531869	0.195483	0.266783
XP_023936980.1	151	16.9439	4.13232	troponin C [Bicyclus anynana]	0.115427	0.118879	0.238669	0.0463519	0	0.060526	0	0	0	0	0	0	0	0	0
XP_023951247.1	183	20.8201	4.85596	calexcitin-2-like [Bicyclus anynana]	0	0.00980916	0.00856236	0	0	0.0249711	0	0.0190802	0	0	0	0	0.0357486	0	0
XP_023954937.1	1009	111.461	5.5542	sodium/potassium-transporting ATPase subunit alpha isoform X5 [Bicyclus anynana]	0	0.00533719	0.00310587	0	0.00960863	0	0	0	0	0.00780603	0.00426951	0	0.03566	0.0556033	0.0281854
XP_023946969.1	124	14.3348	10.6821	60S ribosomal protein L31 [Bicyclus anynana]	0.0909506	0	0.0252728	0.169334	0.0586398	0.221115	0.0343189	0.0844761	0	0.317592	0.312673	0.31392	0.0791369	0.0323178	0
XP_023942495.1	180	20.4005	8.07471	ADP-ribosylation factor 2 [Bicyclus anynana]	0.0170877	0.109699	0.00870506	0	0.0807925	0.0253873	0	0.0387964	0.127997	0.0437571	0.023933	0	0	0.0445268	0
XP_023943080.1	120	13.7489	11.5317	60S ribosomal protein L36 [Bicyclus anynana]	0	0.0299179	0.0261152	0	0.0605944	0	0	0	0	0	0	0	0	0.0166975	0
XP_052743315.1	653	71.3737	6.99072	succinate dehydrogenase [ubiquinone] flavoprotein subunit, mitochondrial [Bicyclus anynana]	0	0.0109959	0.00719868	0	0.00371176	0	0	0	0	0	0	0	0.0400734	0.0306846	0.030151
XP_023935525.1	205	23.0856	5.94775	proteasome subunit beta type-2 [Bicyclus anynana]	0	0	0.0152869	0	0.0236466	0	0.0415175	0.0340651	0	0.0192105	0	0.0379767	0	0.0195483	0
XP_023942779.1	559	60.9347	5.52881	phosphoglucomutase [Bicyclus anynana]	0.0018341	0.00642246	0.0168184	0.0125208	0.0173437	0	0.0228383	0.0187389	0.0082431	0.0211349	0.00770651	0.00696353	0	0.0215067	0.0117404
XP_023939144.1	495	56.2404	8.03076	probable 26S proteasome non-ATPase regulatory subunit 3 [Bicyclus anynana]	0	0	0.0126619	0	0.0244826	0	0.00859706	0.00705389	0.00930888	0	0	0.0157277	0	0.0202394	0.00883887
XP_023946340.2	419	45.499	8.04541	succinate--CoA ligase [GDP-forming] subunit beta, mitochondrial [Bicyclus anynana]	0	0.021421	0.0112189	0	0.017354	0	0.0101564	0	0	0.0187978	0.0102815	0	0	0.0478211	0
XP_023947253.2	323	35.809	4.61475	UV excision repair protein RAD23 homolog A [Bicyclus anynana]	0.00317418	0.00555751	0.00970224	0	0.0225119	0	0.0131751	0	0	0	0	0	0	0	0
XP_052747288.1	719	80.3101	8.17725	glycerol-3-phosphate dehydrogenase, mitochondrial isoform X1 [Bicyclus anynana]	0	0	0.00217929	0	0.00337104	0	0	0	0	0.0109545	0.0119831	0	0.0818886	0.0640963	0.0395536
XP_023941322.1	174	19.8942	9.12939	28 kDa heat- and acid-stable phosphoprotein [Bicyclus anynana]	0	0	0	0	0.0417892	0	0.0489143	0.0401342	0	0.022633	0	0.0223713	0	0	0
XP_023944399.1	81	9.33085	9.5542	cytochrome c oxidase subunit NDUFA4 [Bicyclus anynana]	0.0126575	0.0221614	0.0386892	0.172818	0.0598463	0	0.157613	0.0431071	0.113775	0.194476	0.212738	0.0961139	0.242296	0.0742113	0
XP_023935653.2	142	15.5881	6.58057	prefoldin subunit 2 [Bicyclus anynana]	0	0	0.0110346	0	0.0170688	0	0.0299686	0.0245893	0	0	0	0	0	0	0
XP_023949856.1	578	67.5134	6.16357	moesin/ezrin/radixin homolog 1 isoform X2 [Bicyclus anynana]	0	0.018634	0.0243983	0	0.0209669	0.0158121	0.0220876	0.0422867	0.0239164	0.0068134	0	0.0134692	0.0169775	0.00693324	0.00756962
XP_023937138.1	485	51.6072	9.08545	dihydrolipoyllysine-residue acetyltransferase component of pyruvate dehydrogenase complex, mitochondrial isoform X2 [Bicyclus anynana]	0	0.00370119	0.00646149	0	0.0199899	0	0	0	0	0	0	0	0.0134886	0.0247881	0.00451056
XP_023945771.2	629	69.0464	5.64307	heat shock protein 68 [Bicyclus anynana]	0.0146699	0.0513694	0.0199289	0.0333822	0.0462406	0.0217951	0.0879524	0.14433	0.0732575	0.0375657	0.0342443	0.0309429	0.0260015	0.0509687	0.0417352
XP_023943793.1	90	9.88683	5.97314	uncharacterized protein LOC112049948 [Bicyclus anynana]	0	0	0	0	0.0269308	0	0	0	0	0.0875143	0.047866	0.129754	0	0	0
XP_052747168.1	221	25.0702	8.04541	uncharacterized protein LOC112058245 [Bicyclus anynana]	0	0	0	0	0	0	0.0192558	0.0315989	0	0	0	0.0176136	0	0.0181331	0
XP_023939168.1	246	27.5751	9.56885	V-type proton ATPase subunit D [Bicyclus anynana]	0	0.0364853	0.0382174	0	0.00985275	0.0185761	0.0345979	0.0283876	0	0	0	0	0	0.00814514	0
XP_023951234.1	78	8.46298	7.81104	lipopolysaccharide-induced tumor necrosis factor-alpha factor homolog [Bicyclus anynana]	0	0	0	0	0.0621481	0	0	0	0	0	0	0	0	0	0
XP_023941163.2	531	57.9735	7.12256	T-complex protein 1 subunit zeta [Bicyclus anynana]	0	0.0101417	0.0265578	0.0395431	0.0273873	0.00860586	0.0160284	0.019727	0.0433888	0.0519153	0.0405644	0.0366536	0.0369604	0.0188673	0.00823962
XP_052746937.1	412	46.9848	10.1841	60S ribosomal protein L3 [Bicyclus anynana]	0	0.0392128	0.0304255	0.0169882	0.0352977	0	0.010329	0.0254248	0.0111842	0.0095586	0	0	0	0.0145901	0.0159293
XP_023942853.1	136	15.3645	11.2681	histone H3-like [Bicyclus anynana]	0.143235	0.224385	0.115214	0.102928	0.196041	0.168004	0.187745	0.590504	0.372697	0.144785	0.253408	0.228977	0.0481028	0.191531	0.0482563
XP_023944476.1	306	32.4644	8.01611	RNA-binding protein squid isoform X4 [Bicyclus anynana]	0	0.00586626	0	0	0.0158417	0.0448011	0	0.0342321	0.0150585	0.0128697	0	0	0.021379	0.0392883	0.0142982
XP_023949032.2	116	13.0278	5.57959	uncharacterized protein LOC112053734 [Bicyclus anynana]	0	0	0	0	0	0	0	0.0301007	0	0	0	0	0	0	0
XP_023934980.2	435	49.6096	7.34229	multiple inositol polyphosphate phosphatase 1 [Bicyclus anynana]	0.00471385	0	0.0108063	0.0321799	0.0334314	0.147071	0	0	0	0	0	0	0	0	0
XP_023937552.1	116	12.6455	5.2749	myotrophin [Bicyclus anynana]	0	0.0154748	0.0135079	0	0.0208946	0	0	0	0	0	0	0	0	0.0172733	0
XP_023935075.1	79	8.97368	9.43701	U6 snRNA-associated Sm-like protein LSm6 [Bicyclus anynana]	0	0	0	0	0.0613614	0	0	0	0	0	0	0	0	0	0
XP_052741996.1	104	12.083	8.42627	5-hydroxyisourate hydrolase isoform X2 [Bicyclus anynana]	0.0492914	0.0172604	0.105465	0	0.0699166	0.219698	0.286431	0.335738	0.221533	0.0757335	0.082845	0.0748579	0.0314519	0	0.0210348
XP_023942161.2	283	32.0293	6.94678	carbonyl reductase [NADPH] 1-like [Bicyclus anynana]	0	0.0190291	0.0221472	0	0.0256937	0.0161474	0	0	0	0	0	0	0	0	0.0077301
XP_023938908.1	146	16.691	9.87646	60S ribosomal protein L22 [Bicyclus anynana]	0	0.0368851	0.0536614	0.0479393	0.13281	0.0938982	0.0291475	0.167409	0.0946827	0.0539472	0	0.0533234	0	0	0.0299674
XP_023935154.2	142	15.6919	6.94678	chromatin complexes subunit BAP18 isoform X2 [Bicyclus anynana]	0	0	0	0	0	0	0	0	0	0	0	0	0	0.0141106	0
XP_052744473.1	305	31.6566	7.04932	tol-Pal system protein TolA isoform X3 [Bicyclus anynana]	0	0	0	0	0	0	0	0	0	0.142031	0.197741	0.127627	0	0	0
XP_023953095.1	205	23.5871	6.30322	transmembrane emp24 domain-containing protein bai [Bicyclus anynana]	0	0	0.00764347	0	0.0236466	0	0.0207587	0	0	0.0192105	0	0.0189883	0.0159561	0.00977417	0.0106713
XP_023934051.2	457	46.2805	6.02393	proteasomal ubiquitin receptor ADRM1 isoform X1 [Bicyclus anynana]	0	0.00785591	0.00342869	0	0.0371257	0.00999937	0.0279357	0.0152809	0	0	0	0	0	0	0.00478691
XP_023947359.1	151	17.2932	4.31006	troponin C isoform X1 [Bicyclus anynana]	0.00678981	0.0475517	0.0415076	0.139056	0.0160515	0.030263	0	0	0	0.0521608	0.0855882	0.0257789	0	0.0132696	0
XP_052744298.1	210	21.5602	6.80029	larval cuticle protein A2B-like [Bicyclus anynana]	0	0	0	0.0999876	0.0461672	0	0.040529	0.0332541	0.0658271	0.0562592	0.143598	0.0556087	0.0311523	0.0667902	0.0416689
XP_023948712.1	227	25.5561	6.11279	uncharacterized protein LOC112053507 [Bicyclus anynana]	0	0	0	0	0	0	0	0	0	0.0173486	0.0189777	0.0342961	0.043229	0	0.202379
XP_023946000.1	143	15.2863	4.7417	elongin-C [Bicyclus anynana]	0	0	0	0	0	0	0.029759	0.0244173	0	0	0	0	0	0.0140119	0
XP_023948044.1	164	18.4891	5.14795	coactosin-like protein [Bicyclus anynana]	0	0	0.0191087	0	0.0443374	0	0	0.0212907	0	0.0480261	0.0262679	0	0	0	0
XP_023936275.1	160	17.5115	5.40186	eukaryotic translation initiation factor 5A [Bicyclus anynana]	0	0.0112192	0.0195864	0	0.151486	0	0	0	0	0	0	0	0	0.0250463	0.0410179
XP_052738683.1	544	61.659	7.50342	four and a half LIM domains protein 2 isoform X5 [Bicyclus anynana]	0	0.00329977	0.00288035	0	0.0668321	0	0	0	0	0	0	0	0	0.0184164	0.0241282
XP_023935537.1	270	28.0516	8.1333	uncharacterized protein LOC112044042 isoform X2 [Bicyclus anynana]	0	0.00664843	0.0232135	0	0.0179539	0	0	0.0129321	0	0	0	0	0.0121148	0.00742113	0.00810229
XP_023934782.1	380	41.9205	8.96826	interferon-inducible double-stranded RNA-dependent protein kinase activator A homolog isoform X2 [Bicyclus anynana]	0	0.00944777	0.0082469	0	0.0127567	0	0.0111988	0.0551317	0	0.0103635	0.0113367	0.0409749	0	0.0210916	0
XP_052740644.1	486	52.3402	6.16357	aldehyde dehydrogenase 1A1 [Bicyclus anynana]	0	0.169904	0.0193446	0	0.00997439	0.0094027	0.0175125	0	0.00948126	0.0162063	0.00886407	0.00800949	0.00673044	0.0123686	0.00900255
XP_023934407.2	224	24.08	6.53662	proteasome subunit beta type-6 [Bicyclus anynana]	0	0.00801373	0	0	0.0324613	0	0	0	0	0	0.0192319	0	0	0.00894511	0.0195323
XP_023942511.1	148	16.5898	9.12939	ejaculatory bulb-specific protein 3 [Bicyclus anynana]	0	0.0121289	0	0	0.0491306	0.154382	0.0575073	0	0.0311344	0.0798272	0.0291077	0.0526029	0.0442026	0.0541542	0.0295624
XP_023944232.1	402	45.2949	8.41162	26S proteasome regulatory subunit 8 [Bicyclus anynana]	0	0.0178615	0.019489	0	0.0542637	0.0454698	0.0317578	0.0260573	0	0.0195927	0.0107163	0.0193662	0	0.0249217	0.0272092
XP_052738545.1	318	32.9546	8.33838	D-erythronate dehydrogenase-like [Bicyclus anynana]	0	0	0	0	0.0381097	0	0.0267644	0.0219602	0.0144902	0	0	0.0122409	0	0	0.00687931
XP_023954800.2	191	19.599	5.47803	larval cuticle protein A3A-like [Bicyclus anynana]	0	0	0	0	0	0	0	0	0	1.6701	1.82693	1.65079	0	0	0
XP_023952593.2	340	37.9624	4.93213	uncharacterized protein LOC112056399 [Bicyclus anynana]	0.0241238	0.237584	0.12904	0.164685	0.05703	0.174724	0.175228	0.236202	0.203289	0.12741	0.114034	0.080142	0.115447	0.0294663	0.115815
XP_023937331.1	119	13.3141	9.83252	probable small nuclear ribonucleoprotein Sm D2 [Bicyclus anynana]	0.00861564	0.0603387	0	0	0.0203679	0	0	0	0.0387218	0	0	0	0	0.0168379	0
XP_023934143.2	353	39.3019	8.57275	translation initiation factor IF-2 [Bicyclus anynana]	0	0	0	0.0396551	0.0411973	0.0129454	0	0.0197829	0.0130535	0.200812	0.25628	0.143354	0.00926627	0.0624384	0.0247889
XP_023946398.1	349	37.9262	5.52881	uncharacterized protein LOC112051829 [Bicyclus anynana]	0	0	0	0	0.0208348	0	0	0	0	0	0	0	0	0.0172238	0.00626825
XP_052737141.1	256	26.8721	8.49951	estradiol 17-beta-dehydrogenase 8 [Bicyclus anynana]	0	0.014024	0.0183622	0	0.00946788	0	0	0	0	0	0	0	0	0	0
XP_023947427.1	483	53.9694	5.38916	spermine oxidase [Bicyclus anynana]	0.00212269	0.0520312	0.0713707	0.014491	0.060218	0.0378444	0.0881065	0.115666	0.0477008	0.0407675	0.0178383	0.0564147	0.00677224	0.00829692	0.0181169
XP_023939275.1	188	21.488	9.31982	NADH dehydrogenase [ubiquinone] iron-sulfur protein 4, mitochondrial [Bicyclus anynana]	0	0.00954828	0.00833464	0	0	0	0	0	0	0	0	0.0207054	0.139191	0.05329	0.0581814
XP_023950771.2	257	27.5346	6.3667	uncharacterized oxidoreductase TM_0325-like [Bicyclus anynana]	0.0239361	0.0139695	0.0548724	0.108936	0.0660173	0.0711239	0.149027	0.0815177	0.107577	0	0.0167624	0.0302927	0	0	0.0170243
XP_023954753.1	167	18.1922	8.39697	putative defense protein Hdd11 [Bicyclus anynana]	0	0.0537448	0.0093827	0	0.0435409	0.0273635	0.0764469	0.0627247	0.110369	0	0.0515921	0.0466181	0	0.0239965	0.0785971
XP_023934914.1	270	29.9021	5.94775	isatin hydrolase [Bicyclus anynana]	0.00759453	0	0.0522304	0.103691	0.0448847	0.0169249	0.0315225	0.0258643	0.0341325	0.0145857	0.0319107	0.0865025	0	0	0
XP_023935992.2	253	28.2387	5.13525	uncharacterized protein LOC112044394 [Bicyclus anynana]	0	0.0141903	0.00619333	0	0	0	0	0	0	0	0	0	0	0	0
XP_052738629.1	1911	209.611	8.1333	PDZ and LIM domain protein Zasp [Bicyclus anynana]	0.00321903	0.0131507	0.00983932	0	0.0152199	0.0119563	0.00445373	0.00365429	0.0144675	0.0103039	0.0135257	0.0040739	0.0342333	0.0283098	0.0377768
XP_023949934.1	404	44.8441	7.1665	venom protease [Bicyclus anynana]	0.00253778	0.00888652	0.031028	0	0.0359967	0	0.0105335	0.0172855	0.0228114	0.0487394	0.0319896	0.00963518	0	0	0
XP_023950777.1	258	27.8088	7.35693	3-oxoacyl-[acyl-carrier-protein] reductase FabG-like [Bicyclus anynana]	0.0119216	0.0139153	0.0910995	0.108514	0.112734	0.0531362	0.0989661	0.0270673	0.0357201	0	0.0166974	0.0150876	0	0	0.0423957
XP_023948432.1	354	40.414	5.43994	guanine nucleotide-binding protein G(o) subunit alpha isoform X1 [Bicyclus anynana]	0	0.0152125	0.0044263	0	0.0273873	0	0	0.0493175	0	0.0111247	0	0	0	0.0226407	0.0185391
XP_023950179.1	428	47.6508	5.22412	26S proteasome regulatory subunit 6A-B [Bicyclus anynana]	0	0.0125823	0.014644	0	0.0339782	0.0427076	0.0397714	0.00815812	0.0107661	0.0276038	0.0201306	0.0363795	0.00764251	0.0140447	0.0153338
XP_052741078.1	468	52.2014	7.28369	uncharacterized protein LOC112045454 [Bicyclus anynana]	0.0416239	0.145754	0.0267848	0.179465	0.0984012	0.185522	0	0.0298434	0	0	0	0	0	0	0
XP_023954346.1	213	23.2287	6.39209	ras-related protein Rab-2A [Bicyclus anynana]	0	0.00842759	0	0	0.0113792	0	0	0.0491785	0.0216333	0	0	0.0182752	0	0.0188141	0
XP_023946873.1	535	57.2428	6.53662	putative aldehyde dehydrogenase family 7 member A1 homolog [Bicyclus anynana]	0	0	0.0117152	0	0.0135913	0	0	0	0	0	0	0	0.024456	0.00749049	0.00817802
XP_023950340.1	235	27.1215	4.81787	eukaryotic translation initiation factor 3 subunit J isoform X2 [Bicyclus anynana]	0	0.0305545	0.00666771	0	0.0103139	0.0388912	0.0362174	0.0148582	0	0.0335161	0.0183317	0.0662572	0	0.0341056	0.00930902
XP_023949492.2	248	26.3326	8.38232	uncharacterized oxidoreductase SERP2049-like [Bicyclus anynana]	0	0	0.00631819	0	0.0293199	0	0	0.0140793	0	0	0	0	0.0131895	0	0
XP_023947705.2	467	52.902	5.87158	sorting nexin-2 [Bicyclus anynana]	0	0.00384385	0.0100658	0	0.0155703	0	0.0546751	0.0224305	0.019734	0	0	0.00833536	0	0.0128718	0.00468441
XP_023952030.2	83	9.40724	9.99365	ATP synthase subunit e, mitochondrial [Bicyclus anynana]	0	0.0648823	0.0377569	0	0.0292021	0	0	0.0420684	0	0.284685	0.103806	0.234495	0.157638	0.0482821	0
XP_023935122.2	411	46.0447	6.02393	serine protease inhibitor 77Ba-like [Bicyclus anynana]	0	0.00436758	0.00762487	0.034059	0.0294863	0.0111185	0.0724788	0.0509734	0.0784799	0.0479093	0.0209632	0.00947107	0	0.0048752	0.00532268
XP_023950751.2	315	33.9031	7.44482	mitochondrial import receptor subunit TOM40 homolog 1 [Bicyclus anynana]	0	0.017096	0.014923	0	0.0153891	0	0.0135097	0	0	0.012502	0	0	0.0103841	0.0254439	0.0138896
XP_023947320.1	495	53.3199	8.29443	muscle LIM protein Mlp84B isoform X2 [Bicyclus anynana]	0	0.0108793	0.00949643	0	0.0489652	0	0	0	0	0	0	0	0.00660807	0.036431	0.0662915
XP_023943259.1	127	15.1274	4.84326	complexin isoform X2 [Bicyclus anynana]	0	0	0	0	0	0	0	0	0	0	0	0	0	0.0315544	0
XP_052740878.1	390	42.7103	7.75244	D-beta-hydroxybutyrate dehydrogenase, mitochondrial [Bicyclus anynana]	0	0.0276166	0.0120532	0	0.0186444	0	0	0	0	0.0100978	0.011046	0	0.00838716	0.0462394	0.0280464
XP_023948671.1	321	37.7209	4.65283	calumenin-B [Bicyclus anynana]	0	0.00559214	0.0244067	0	0.0151014	0.0284717	0.0132571	0	0	0	0.0134204	0	0	0	0
XP_023937544.2	154	16.1945	5.08447	lysozyme [Bicyclus anynana]	0.00665754	0	0	0	0.236082	0.178041	0.138167	0.294752	0.239371	0.0767171	0.0839209	0.0505534	0	0.0130111	0
XP_023940931.2	176	20.4228	5.13525	cuticle protein 7-like [Bicyclus anynana]	0	0	0	0	0	0	0	0	0	0.246134	0.367154	0.375991	0	0	0
XP_023946682.1	132	14.4765	7.38623	transmembrane protein 170A [Bicyclus anynana]	0	0	0	0	0	0.034619	0	0	0	0	0	0	0	0	0
XP_023943805.1	692	74.0908	6.91748	carboxylesterase 3 [Bicyclus anynana]	0.00888955	0.00778212	0.0181146	0.0101144	0.0280205	0.00660363	0.00614963	0.00504578	0	0	0	0	0	0.00579106	0.0031613
XP_023946649.2	693	78.4962	6.45557	serpin B6 isoform X2 [Bicyclus anynana]	0.00739727	0.0207224	0.0293937	0.0605985	0.0699503	0.0725351	0.0307038	0.040308	0.0265968	0.0170482	0.00621636	0.00561704	0	0.00867405	0.00315674
XP_052741807.1	481	53.946	6.31592	beta-1,3-glucan-binding protein-like [Bicyclus anynana]	0.0170522	0.00373197	0.0293185	0.0436536	0.0403123	0.104505	0.123862	0.0798512	0	0.0654993	0.0358249	0.0485565	0	0	0
XP_023944911.1	234	25.5787	6.53662	proteasome subunit alpha type-2 [Bicyclus anynana]	0	0	0.0066962	0	0.010358	0.0781147	0	0.0298434	0	0.0168297	0	0	0.0279572	0.00856284	0
XP_023945562.1	190	21.9392	9.81787	40S ribosomal protein S7 [Bicyclus anynana]	0.0107922	0.188955	0.0082469	0	0.0510269	0.0481022	0.0223976	0.0367545	0	0.103635	0.0906935	0.0204874	0.0172158	0.0738207	0.0230276
XP_023946257.2	416	46.2204	7.54736	short/branched chain specific acyl-CoA dehydrogenase, mitochondrial [Bicyclus anynana]	0.00246457	0.0345207	0.0602658	0	0.0582639	0	0.0102297	0.0167869	0	0.0189334	0.0103556	0.00935724	0	0.0096332	0.0052587
XP_023948491.2	239	26.0952	5.87158	charged multivesicular body protein 2a [Bicyclus anynana]	0	0	0	0	0.0202826	0	0	0	0	0.0164776	0	0	0	0	0
XP_023954912.1	355	38.9653	5.8208	CLIP domain-containing serine protease B4 [Bicyclus anynana]	0	0	0.0220692	0.0591476	0.00682754	0.0643621	0.107887	0.06885	0.0648999	0.0998402	0.0970803	0.0986859	0	0	0
XP_023943849.1	89	10.336	4.56396	cytochrome b-c1 complex subunit 6, mitochondrial [Bicyclus anynana]	0	0	0	0	0	0.0513451	0	0	0	0.0442488	0	0	0	0	0
XP_023954063.1	316	34.0613	9.02686	heterogeneous nuclear ribonucleoprotein A1 [Bicyclus anynana]	0	0	0	0	0.0383509	0	0	0	0	0	0.0136327	0	0	0.0126817	0
XP_052746810.1	383	42.9244	6.39209	glutamine synthetase 2 cytoplasmic [Bicyclus anynana]	0.00535385	0.0187475	0.0736408	0.0182745	0.183524	0.119314	0.111111	0.0729332	0.0842174	0.0411294	0	0.0406539	0.00854045	0.183106	0.12566
XP_052742454.1	282	31.4216	6.55127	proteasome subunit beta type-5 [Bicyclus anynana]	0	0.012731	0.00555642	0	0.0257849	0	0	0.0619092	0	0.0418951	0.0152764	0.0138036	0	0.0284214	0.0387876
XP_052744898.1	479	52.3132	8.30908	4-hydroxybutyrate coenzyme A transferase [Bicyclus anynana]	0	0.0224853	0.0196273	0	0.0202403	0	0	0.014579	0	0.00822159	0.00899361	0	0.0136576	0.0376479	0.0137012
XP_023953124.1	582	66.59	5.05908	uncharacterized protein CG45076 isoform X1 [Bicyclus anynana]	0.0281859	0.0215903	0.0538458	0.024052	0.029152	0.0235552	0	0	0	0.0202997	0.00740196	0.0267533	0.0168608	0.017214	0.0037588
XP_052746794.1	6208	701.712	4.88135	titin [Bicyclus anynana]	0.00099091	0.00838551	0.00832927	0	0.00624685	0	0	0.00168734	0	0	0	0	0.0036883	0.00290486	0.00211432
XP_023946343.1	153	17.2212	4.15771	troponin C, isoallergen Bla g 6.0101-like [Bicyclus anynana]	0	0	0	0	0	0	0	0	0	0	0	0	0.363444	0.222634	0.614821
XP_052737694.1	122	13.8586	9.71533	succinate dehydrogenase [ubiquinone] cytochrome b small subunit, mitochondrial-like [Bicyclus anynana]	0	0	0	0	0	0	0	0	0	0	0	0	0	0	0.0179313
XP_052744487.1	2935	315.983	8.47021	mucin-2 [Bicyclus anynana]	0	0	0	0.00953885	0.0173422	0.0124558	0.00289986	0.010707	0.0078499	0	0	0	0	0	0
XP_023935666.1	254	27.1022	8.41162	3-oxoacyl-[acyl-carrier-protein] reductase FabG [Bicyclus anynana]	0	0	0.00616894	0	0.0190849	0	0	0	0	0.0155045	0	0	0.0128779	0.0078886	0.00861268
XP_023948693.1	159	18.0551	10.8433	60S ribosomal protein L21 [Bicyclus anynana]	0.0128964	0.0112898	0.0394192	0	0.0609755	0	0	0.0439205	0	0	0	0	0	0	0
XP_052738833.1	559	59.008	6.44287	fibropellin-1 [Bicyclus anynana]	0.0018341	0.00642246	0.0168184	0.225375	0.0390232	0.171671	0	0	0.0082431	0	0	0	0	0.00358445	0
XP_052738095.1	509	57.4569	5.99854	protein yellow [Bicyclus anynana]	0	0	0	0	0	0	0	0	0	0.100581	0.118489	0.0841232	0	0.00393655	0.00429788
XP_023938363.1	232	25.8149	5.64307	proteasome subunit beta type-1 [Bicyclus anynana]	0.0220962	0.0309496	0.0135079	0	0.0313419	0.019697	0.0366857	0.0602013	0.0397232	0.0169748	0	0	0	0.00863666	0.0188588
XP_023936705.1	279	29.7658	8.67529	dehydrogenase/reductase SDR family member 4 [Bicyclus anynana]	0	0.0386038	0.0280809	0	0.0260621	0	0	0	0	0.0141152	0	0	0	0.028727	0
XP_023955220.1	536	61.0633	5.66846	chitin deacetylase 1 isoform X2 [Bicyclus anynana]	0.019128	0.0535844	0.0438501	0.169755	0.176357	0.332498	0.182607	0.123772	0.197727	0.154293	0.192893	0.130722	0.0061026	0.0523356	0.0244883
XP_023949335.2	332	37.1383	7.7085	probable transaldolase [Bicyclus anynana]	0.00617627	0.0216274	0.0235981	0	0.0438032	0	0.0256358	0.0420684	0.0555168	0.0118619	0	0	0	0.024141	0.0329461
XP_023954260.1	134	15.3371	8.63135	uncharacterized protein LOC112057893 [Bicyclus anynana]	0	0.0937727	0.0116934	0	0	0	0	0	0	0	0	0	0	0	0
XP_023945058.1	139	13.6811	9.51025	glycine-rich protein-like [Bicyclus anynana]	0	0	0	0	0	0	0	0	0	0.0849959	0.0619847	0.112018	0	0.0144151	0
XP_023949745.1	219	25.5152	9.979	60S ribosomal protein L10 [Bicyclus anynana]	0	0.0655736	0.0286194	0.0319595	0.0885398	0	0.0194317	0.0159437	0	0.0179824	0	0.0177745	0.014936	0.00914934	0
XP_023951390.1	84	9.42685	9.83252	40S ribosomal protein S27 isoform X2 [Bicyclus anynana]	0	0	0	0	0.115418	0	0	0.0415676	0	0	0	0	0	0	0.0520862
XP_023948041.2	556	58.5664	7.00537	probable aminopeptidase NPEPL1 [Bicyclus anynana]	0	0.0129142	0	0	0.0392338	0	0.00765385	0.00627999	0	0	0	0	0	0.0144151	0.00393457
XP_023954652.2	215	22.4514	6.771	cuticle protein 7 [Bicyclus anynana]	0	0	0	0.130216	0.146554	0.106272	0.178139	0.227365	0.192889	0.109902	0.140258	0.0905258	0	0	0
XP_052747527.1	258	27.9231	5.78271	chymotrypsin-2-like [Bicyclus anynana]	0	0	0	0	0	0	0	0	0.0357201	0.152641	0.0834872	0.135789	0	0.0155326	0.0169583
XP_023951240.2	413	41.2062	9.53955	tetra-peptide repeat homeobox protein 1-like [Bicyclus anynana]	0.00248247	0	0	0	0	0	0	0	0	0.0381418	0.0625851	0.047126	0.308883	0.470604	0.22247
XP_023948570.1	399	43.1817	5.74463	phenoloxidase-activating factor 2 isoform X2 [Bicyclus anynana]	0.00513916	0.0179958	0.0471252	0	0.0911194	0.0916233	0.0746586	0.0525064	0.057743	0.00987003	0	0.0195118	0	0.00502182	0.00548276
XP_052739000.1	493	53.1978	5.49072	fasciclin-3 isoform X4 [Bicyclus anynana]	0	0.0109234	0.00317832	0.014197	0.0196655	0	0.0431597	0.02833	0.0560798	0.0159762	0.00873821	0.0315831	0	0.0243859	0.0221868
XP_023946793.2	254	29.0859	6.56592	pyrimidodiazepine synthase [Bicyclus anynana]	0	0	0.0308447	0.0275556	0.00954243	0	0	0	0	0	0	0.061301	0.0515117	0.0157772	0
XP_052740712.1	160	16.8718	11.1069	uncharacterized protein LOC128198593 [Bicyclus anynana]	0	0	0	0	0	0	0	0.021823	0	0	0	0	0	0	0
XP_023935232.1	532	60.9697	6.66846	EH domain-containing protein 1 isoform X2 [Bicyclus anynana]	0	0.00674841	0.0147266	0	0.0136679	0	0.00799914	0.0328165	0.0173229	0	0	0	0	0.0150655	0.00411207
XP_023951001.1	179	20.231	5.07178	chromobox protein homolog 1 isoform X1 [Bicyclus anynana]	0	0.0100284	0.0175074	0	0.0270813	0	0	0	0.0257424	0	0	0	0	0.0111939	0
XP_023943498.1	146	15.9591	5.0083	endocuticle structural glycoprotein ABD-4 [Bicyclus anynana]	0	0	0	0	0	0	0	0	0	0	0	0.0266617	0	0.013724	0.0149837
XP_023946027.1	250	28.1678	5.37646	endoplasmic reticulum resident protein 29 [Bicyclus anynana]	0	0.0143606	0.0313382	0.0279965	0.0387804	0	0	0	0	0	0	0	0	0	0.00875048
XP_023951161.2	227	24.9065	5.08447	protein obstructor-E [Bicyclus anynana]	0	0.0158157	0.00690269	0	0.0213549	0	0	0	0	0.208184	0.24671	0.205777	0	0.0264807	0.00963709
XP_023949363.1	123	13.7115	10.1255	40S ribosomal protein S20 [Bicyclus anynana]	0.00833546	0.0437824	0.0382174	0	0.0591165	0	0	0.141938	0.0749251	0	0	0	0	0.0162903	0.0177855
XP_052747573.1	294	32.8267	9.64209	uncharacterized protein LOC112053773 [Bicyclus anynana]	0	0	0.00532963	0	0.0164883	0	0	0.0118765	0	0	0	0	0	0.00681532	0
XP_023945130.2	356	38.9918	8.57275	phosphate carrier protein, mitochondrial [Bicyclus anynana]	0.0057599	0.181525	0.0264086	0	0.0408502	0	0	0.0294242	0	0.0442488	0	0.0218686	0.220516	0.31519	0.424005
XP_023955292.2	484	54.4199	6.48096	NADH-ubiquinone oxidoreductase 49 kDa subunit [Bicyclus anynana]	0	0	0.00323742	0	0.0050078	0	0	0	0	0	0	0.00804258	0.00675825	0.0331191	0.0135596
XP_023944841.1	271	29.9778	11.2974	60S ribosomal protein L6 [Bicyclus anynana]	0.0113498	0.0927346	0.0751655	0.0516541	0.0804944	0	0.0942186	0.141729	0.119023	0.0290638	0.0635858	0.0287278	0.120701	0.00739375	0.0242172
XP_052743764.1	291	28.0336	10.3892	glycine, alanine and asparagine-rich protein-like [Bicyclus anynana]	0	0	0	0	0	0	0	0	0	1.40745	1.58402	1.56507	0	0.00688559	0
XP_023952986.2	525	59.6682	4.57666	glucosidase 2 subunit beta [Bicyclus anynana]	0	0.00683839	0.0179076	0.039995	0.0230836	0.00870421	0.0243174	0.0266033	0.00877694	0.0150024	0.0164112	0.0222435	0	0.00763316	0
XP_052747049.1	191	19.8611	5.41455	larval/pupal rigid cuticle protein 66 [Bicyclus anynana]	0.0214714	0.44172	0	0	0	0	0	0	0	0	0	0	0	0	0
XP_023944861.2	282	31.2092	9.0708	enoyl-CoA delta isomerase 1, mitochondrial [Bicyclus anynana]	0	0.00636552	0.00555642	0	0.00859495	0	0	0	0	0	0	0.0138036	0.0115993	0.0284214	0.015515
XP_023954399.2	426	46.3732	8.1626	2-amino-3-ketobutyrate coenzyme A ligase, mitochondrial [Bicyclus anynana]	0	0.00842759	0.0036782	0	0.0113792	0.010727	0.00998954	0.00819642	0	0.00924447	0	0.00913758	0.00767839	0.00940707	0
XP_052743894.1	254	29.095	6.97607	uncharacterized protein LOC112056011 [Bicyclus anynana]	0	0	0.00616894	0	0.066797	0.053973	0	0	0	0	0	0	0	0	0
XP_052741183.1	883	99.3983	7.95752	uncharacterized protein LOC112045215 [Bicyclus anynana]	0.00696667	0	0.0106472	0.103045	0.0439189	0.103504	0	0.011863	0	0	0	0	0	0	0
XP_023936398.1	327	36.5703	8.93896	translation initiation factor IF-2 [Bicyclus anynana]	0.0815193	0.0494058	0.0287507	0.149828	0.0296486	0	0.0910972	0.0640675	0.112731	0.0120432	0	0.047616	0.0500152	0.0245102	0.0401398
XP_052745225.1	9892	1105.16	6.30322	twitchin isoform X23 [Bicyclus anynana]	0	0.0177838	0.00760329	0	0.0191119	0	0	0	0	0	0	0	0.0145495	0.0289658	0.0241054
XP_052745965.1	733	80.5264	6.22705	transferrin-like [Bicyclus anynana]	0.00559488	0.00489789	0.00855068	0	0.0165333	0.0935139	0.0638622	0.00952709	0.0502908	0.00537264	0.0176314	0.010621	0	0	0
XP_023939182.1	198	22.063	4.65283	membrane-associated progesterone receptor component 1 [Bicyclus anynana]	0	0	0.0079137	0	0.0122413	0.0230793	0.0214926	0.0352695	0.0232722	0.0198896	0.0217573	0.0196597	0	0	0.0110486
XP_023941999.2	309	34.9038	6.3667	uncharacterized protein LOC112048621 isoform X2 [Bicyclus anynana]	0.003318	0	0.0101418	0	0.0313757	0	0.013772	0.0564996	0.0447368	0	0.0139416	0	0	0	0
XP_023936122.1	116	13.9332	9.99365	uncharacterized protein LOC112044485 [Bicyclus anynana]	0	0	0	0	0.0208946	0	0	0	0	0	0	0	0.0563964	0.0345466	0
XP_052739963.1	605	67.6308	6.56592	transmembrane protease serine 9-like [Bicyclus anynana]	0	0	0	0	0.0120187	0	0.00703395	0.0288568	0	0.019528	0.0213617	0	0	0	0
XP_052745217.1	9877	1103.66	6.31592	twitchin isoform X15 [Bicyclus anynana]	0	0.0165386	0.00713891	0	0.0188955	0	0	0	0	0	0	0	0.0139093	0.0286041	0.0230346
XP_023942442.1	155	17.3946	10.9751	60S ribosomal protein L24 [Bicyclus anynana]	0.0396875	0.335853	0.161746	0	0.0938236	0	0.0549102	0.180216	0.118913	0.0508147	0.0555863	0.0502272	0	0.0129271	0.296387
XP_052738840.1	194	21.9819	7.00537	apolipoprotein D-like [Bicyclus anynana]	0	0.00925297	0.00807686	0	0.0124937	0	0	0.053995	0.023752	0	0.0222059	0	0	0	0
XP_023937260.1	204	23.4528	10.7114	60S ribosomal protein L13a [Bicyclus anynana]	0	0.043997	0.0230428	0	0.0118813	0	0	0	0	0	0	0	0	0.0196442	0.0428945
XP_023945374.1	214	24.1322	6.68311	ferritin subunit [Bicyclus anynana]	0	0	0.014644	0	0.0226521	0.0213538	0.0198857	0	0	0.0920127	0.0402611	0.0181898	0	0	0
XP_023949750.1	537	61.533	6.50732	stress-induced-phosphoprotein 1 [Bicyclus anynana]	0.00190924	0.00334279	0.0058358	0	0.0225678	0	0.0158493	0.0195066	0.00858081	0	0	0.0144976	0	0.0111939	0.00814756
XP_023936208.1	249	26.4818	9.17334	3-oxoacyl-[acyl-carrier-protein] reductase FabG-like [Bicyclus anynana]	0	0	0.00629282	0	0	0.183523	0	0	0	0	0	0	0.0525461	0.00804701	0.0175712
XP_023945270.1	127	13.7042	9.46631	synaptobrevin-1-like [Bicyclus anynana]	0	0	0.0123379	0	0	0	0.0670164	0	0.0362826	0	0.0339208	0.061301	0	0.0157772	0
XP_023940440.2	641	69.2667	4.79248	fibrous sheath CABYR-binding protein [Bicyclus anynana]	0	0	0	0	0.00378124	0	0.0863058	0.103497	0.0862632	0.0614375	0.10081	0.0971635	0	0	0
XP_023953989.1	245	27.8656	8.76318	ATP synthase subunit b, mitochondrial [Bicyclus anynana]	0.0209237	0.109903	0.0447689	0	0.0197859	0	0.0173696	0.0427552	0	0.0803703	0.0351669	0.0953292	0.26702	0.0490703	0.0982197
XP_023943297.1	113	12.6406	9.80322	uncharacterized protein LOC112049583 [Bicyclus anynana]	0.0181462	0.0794282	0.0138665	0.0619392	0.0428987	0.0404399	0	0.0926994	0	0	0	0	0	0	0
XP_052739305.1	335	36.845	7.26904	prostaglandin reductase 1-like [Bicyclus anynana]	0	0	0.0187094	0	0.0289406	0.0272819	0	0	0	0.0117556	0	0	0.00976416	0	0
XP_023950034.2	498	56.6696	8.14795	putative mediator of RNA polymerase II transcription subunit 12 [Bicyclus anynana]	0	0	0	0	0	0	0	0	0	0	0.0259514	0.015633	0	0.016094	0
XP_052740059.1	518	58.0114	8.68994	heterogeneous nuclear ribonucleoprotein R isoform X7 [Bicyclus anynana]	0.00593781	0.0103962	0.0241994	0.0540473	0.0233955	0	0.00821533	0.0606662	0.00889555	0.0456156	0.0332659	0.0450882	0.0442026	0.0154726	0.0253392
XP_052741073.1	385	40.7305	7.6792	lysosomal aspartic protease [Bicyclus anynana]	0.0106521	0	0.0040699	0	0.0251821	0.0593469	0.0773735	0.145109	0.0119686	0.0409158	0.0223789	0.0202214	0	0.036431	0.0340928
XP_052743259.1	543	61.6349	6.37939	structural maintenance of chromosomes protein 2 isoform X2 [Bicyclus anynana]	0	0.00330585	0	0.0386692	0.0357094	0.0336627	0.0156742	0.00643034	0.00848599	0	0	0.0143374	0	0.00738013	0.00402877
XP_023943476.1	168	19.1816	5.30029	glycine cleavage system H protein, mitochondrial [Bicyclus anynana]	0	0	0.0186537	0	0.0144272	0	0.0253306	0.0207838	0.0274279	0	0	0	0	0.0119268	0.0651077
XP_023943083.1	341	37.2212	6.62451	ribose-phosphate pyrophosphokinase 2 [Bicyclus anynana]	0	0.00526415	0.0183802	0.0410506	0.0426471	0.0134009	0.137276	0.0614371	0.0270258	0	0	0.0228306	0	0.00587597	0.0256612
XP_052745652.1	698	77.3245	6.87354	protein hu-li tai shao isoform X8 [Bicyclus anynana]	0	0.0180022	0.0246934	0	0.0208348	0.0130937	0.00609677	0.0050024	0.00660157	0	0	0.00557681	0	0.0344477	0.00940238
XP_023946323.1	208	23.3917	5.32568	ras-related protein Rab-7a [Bicyclus anynana]	0	0	0	0	0.0233055	0	0	0	0	0	0	0	0	0.0192664	0.0105174
XP_023954750.1	223	25.5224	6.52197	uncharacterized protein LOC112058270 [Bicyclus anynana]	0	0	0.028106	0.0313862	0.0217379	0.020492	0	0	0	0.0176598	0	0.0174557	0	0.0179705	0
XP_023950103.2	328	35.7307	7.92822	fumarylacetoacetate hydrolase domain-containing protein 2 [Bicyclus anynana]	0.0031258	0.027364	0.0238858	0	0.0295582	0	0	0	0	0.0120065	0	0	0.0299176	0.0122177	0.0266783
XP_023942720.1	399	43.3616	7.69385	probable pyruvate dehydrogenase E1 component subunit alpha, mitochondrial [Bicyclus anynana]	0	0.0224947	0.0314168	0	0.0121493	0	0.0106655	0.00875107	0	0.00987003	0	0.00975592	0.0819798	0.100436	0.0548276
XP_023950106.2	270	29.978	9.33447	RNA-binding protein lark isoform X2 [Bicyclus anynana]	0.00379726	0	0.00580338	0	0.0179539	0	0	0.0129321	0.0170663	0	0	0	0	0.00742113	0
XP_023954771.1	340	38.2674	7.32764	uricase [Bicyclus anynana]	0	0	0.0368685	0	0.00712875	0	0	0	0.0135526	0.0115828	0	0	0.0192411	0	0
XP_052737169.1	110	12.0555	6.66846	U-scoloptoxin(19)-Tl1a-like [Bicyclus anynana]	0	0	0	0	0	0.0415428	0	0	0.0418899	0.0358013	0	0	0	0	0
XP_052737706.1	110	12.1956	9.5835	probable salivary secreted peptide [Bicyclus anynana]	0.00932056	0	0	0	0.0220343	0.0415428	0	0	0	0	0	0	0	0.0182155	0
XP_023944750.1	331	34.9095	9.1001	succinate--CoA ligase [ADP/GDP-forming] subunit alpha, mitochondrial [Bicyclus anynana]	0	0.00542319	0.0426048	0	0.0292903	0	0	0.0105489	0	0.0118977	0	0.0117602	0.0988215	0.0484279	0.0264365
XP_052745910.1	542	58.8437	7.26904	T-complex protein 1 subunit eta [Bicyclus anynana]	0	0.0165597	0.00867294	0	0.0268315	0.0084312	0	0.0193266	0	0	0	0	0	0.0258781	0.0040362
XP_023949652.1	216	24.0991	5.60498	apolipoprotein D-like [Bicyclus anynana]	0	0	0	0	0.0112212	0.126936	0.11821	0.096991	0.0426657	0.0546964	0.0398883	0.054064	0	0.0278292	0.0202557
XP_023942209.1	449	50.4945	4.81787	tubulin beta chain isoform X2 [Bicyclus anynana]	0.0068503	0.0639671	0.136101	0.0155883	0.032389	0.0712427	0.0663448	0.108872	0.071838	0.0263128	0.00959452	0.0606866	0.0509954	0.116027	0.0925719
XP_023944205.1	293	33.5466	6.30322	glycine N-methyltransferase [Bicyclus anynana]	0.0139967	0.0183796	0.0320869	0	0.0413614	0	0	0.011917	0.0157266	0.0403223	0.0147029	0	0	0	0
XP_023940663.1	389	44.6174	5.78271	myc box-dependent-interacting protein 1 isoform X3 [Bicyclus anynana]	0	0.0138438	0	0	0	0	0	0	0	0.0303713	0.0110744	0.0300201	0	0.0154527	0.0112474
XP_023955312.1	290	32.0803	4.23389	peroxisomal biogenesis factor 19 [Bicyclus anynana]	0	0.00618992	0	0	0	0	0	0	0	0	0.014855	0.0134228	0.0112793	0.0276373	0.00754352
XP_023943231.1	173	19.9524	8.25049	mesencephalic astrocyte-derived neurotrophic factor homolog [Bicyclus anynana]	0	0.0103762	0.0362292	0	0.0280205	0.052829	0.147591	0.100916	0.0532704	0.204874	0.224112	0.202506	0	0.0115821	0
XP_023951315.2	275	30.5942	5.08447	complement component 1 Q subcomponent-binding protein, mitochondrial [Bicyclus anynana]	0	0.0130551	0.00569786	0	0	0.0166171	0	0	0	0	0	0	0	0.0145724	0
XP_052747564.1	270	27.2002	6.66846	aquaporin AQPAe.a [Bicyclus anynana]	0	0.00664843	0.00580338	0	0.00897695	0	0	0	0	0	0	0	0.0121148	0.0222634	0.0162046
XP_023939643.1	158	16.9107	7.94287	uncharacterized protein LOC112046992 [Bicyclus anynana]	0	0	0	0	0	0	0	0.0220992	0	0	0	0	0	0	0
XP_023936791.1	148	15.9497	6.88818	uncharacterized protein LOC112044998 [Bicyclus anynana]	0	0	0	0	0.0163769	0	0	0	0	0.0532181	0.0582154	0.0789043	0	0.0135386	0.0443436
XP_052740439.1	450	51.7059	7.03467	26S proteasome non-ATPase regulatory subunit 12 [Bicyclus anynana]	0	0.00398906	0.00696405	0	0.0215447	0	0	0	0	0	0	0	0.00726887	0.00890536	0.0145841
XP_023949697.2	621	67.1767	7.91357	dolichyl-diphosphooligosaccharide--protein glycosyltransferase subunit 2 [Bicyclus anynana]	0.00330197	0.00289062	0.00504641	0	0.0273212	0	0	0.00562267	0.0222604	0	0	0.0125366	0.0052673	0.0225861	0.00352274
XP_023935954.1	211	24.2065	8.98291	ras-related protein Rab-8A [Bicyclus anynana]	0	0.0170149	0.0148522	0	0.0804096	0	0.0403369	0.0496447	0.0218384	0	0	0.0184484	0	0.0189925	0.0207357
XP_052738666.1	217	24.4793	4.98291	calcyphosin-like protein isoform X4 [Bicyclus anynana]	0	0.0248167	0	0	0.0111695	0	0	0	0	0	0	0	0	0.0184673	0
XP_023954055.2	207	23.9913	8.47021	uncharacterized protein LOC112057744 [Bicyclus anynana]	0	0.0173437	0	0	0.0585453	0.0220759	0	0.016868	0	0	0	0	0	0	0
XP_023939187.2	2154	250.255	5.41455	spectrin beta chain isoform X2 [Bicyclus anynana]	0	0.0175007	0.0167312	0	0.0213796	0	0	0.00486306	0	0	0	0	0.00607427	0.0186045	0.0142185
XP_023936621.1	395	43.0779	4.89404	putative protein FAM10A4 [Bicyclus anynana]	0	0.009089	0	0	0.0245446	0	0	0.00883969	0	0	0	0	0	0.015218	0
XP_023952823.2	172	19.4271	5.30029	2-oxo-4-hydroxy-4-carboxy-5-ureidoimidazoline decarboxylase [Bicyclus anynana]	0	0.0104365	0.00910995	0	0.0281834	0	0	0	0	0	0	0	0	0	0
XP_023935179.1	386	43.1558	9.14404	plasminogen activator inhibitor 1 RNA-binding protein-like [Bicyclus anynana]	0	0.0186018	0.0284155	0	0.0125584	0.0118386	0	0.0180916	0.0238751	0.0204049	0.0223209	0	0	0.00519095	0
XP_023947514.2	94	10.0774	5.0083	uncharacterized protein LOC112052598 [Bicyclus anynana]	0.0218141	0.0190966	0	0	0.0773546	0	0.0905435	0.074291	0.196081	0.167581	0.0916583	0.0828215	0.0347978	0.042632	0
XP_023933809.2	246	27.6741	5.37646	protein takeout [Bicyclus anynana]	0	0	0	0.0853553	0.039411	0.0928803	0	0.0567752	0.0936564	0.0320174	0	0	0	0	0
XP_023940386.1	430	47.2782	6.31592	adenosylhomocysteinase [Bicyclus anynana]	0	0.00834919	0.0182199	0	0.0394568	0	0.00989661	0.00812018	0	0.00915847	0	0	0.0228209	0.0139793	0.010175
XP_052742891.1	490	54.7402	5.16064	lachesin [Bicyclus anynana]	0	0.00366342	0.00639556	0	0.00494648	0.00932594	0	0	0	0.00803703	0	0.0079441	0.0066755	0.00408919	0.00892906
XP_052746843.1	485	53.5972	5.24951	protein DDI1 homolog 2 isoform X1 [Bicyclus anynana]	0	0.00370119	0.00323075	0	0.0199899	0	0.00877431	0	0	0	0.00888235	0	0.00674432	0.00413135	0.00451056
XP_023944332.1	159	18.0469	6.1001	uncharacterized protein LOC112050317 [Bicyclus anynana]	0	0	0	0	0.0152439	0	0	0	0	0	0	0	0	0.0252038	0
XP_023939148.1	382	43.3429	6.45557	26S proteasome non-ATPase regulatory subunit 6 [Bicyclus anynana]	0	0.00469915	0.0123056	0	0.0317248	0	0	0	0	0	0	0	0	0.0104906	0.00572675
XP_023943964.2	367	39.8215	9.24658	skin secretory protein xP2 [Bicyclus anynana]	0	0	0	0.0190712	0.0396258	0.0124515	0	0	0	0.17169	0.19955	0.127279	0	0.0436775	0.00596082
XP_023955222.1	538	61.251	5.19873	chitin deacetylase 1 [Bicyclus anynana]	0.00571707	0.0166829	0.0203873	0.0650477	0.0675774	0.110421	0.0790993	0.129802	0.0856486	0.0658797	0.0720659	0.0578827	0.0182397	0.0111731	0.00406621
XP_052745183.1	959	104.754	6.78564	vinculin [Bicyclus anynana]	0	0.00561546	0.00816951	0	0.0151644	0	0	0.00728191	0	0.00410651	0	0	0.00341084	0.0188043	0.00684344
XP_023942936.2	192	20.7755	7.54736	calcium channel flower isoform X1 [Bicyclus anynana]	0	0	0.008161	0	0.0252477	0	0	0.0363716	0	0	0	0	0	0.010436	0.0113939
XP_023952329.1	475	54.9325	6.84424	V-type proton ATPase subunit H isoform X4 [Bicyclus anynana]	0	0.0113373	0.00659752	0	0.0204107	0	0	0	0	0	0	0.00819497	0	0.012655	0
XP_023934083.2	219	24.2508	8.29443	uncharacterized protein LOC112043053 [Bicyclus anynana]	0	0	0	0	0	0	0	0	0	0	0	0	0	0.00914934	0
XP_023946805.2	289	32.7843	7.35693	pyrimidodiazepine synthase isoform X1 [Bicyclus anynana]	0.0567619	0	0.0162655	0	0.0251603	0	0	0	0	0.0408804	0.0149064	0.0673462	0.0226366	0.00693324	0
XP_023949236.1	337	38.4974	6.15088	eukaryotic translation initiation factor 3 subunit H [Bicyclus anynana]	0	0.0106533	0.00464959	0	0.0215766	0	0	0	0	0	0	0.0231015	0	0.0178371	0
XP_023944523.2	300	28.6202	5.14795	pupal cuticle protein 36-like [Bicyclus anynana]	0	0	0	0	0	0	0	0	0	0	0	0	0	0.013358	0.00729207
XP_023949545.2	440	49.6856	5.89697	alpha-N-acetylgalactosaminidase isoform X5 [Bicyclus anynana]	0	0	0	0.0159071	0.0110172	0.0311571	0.00967169	0.0158713	0.0104725	0.0626523	0.0783262	0.132703	0	0.00455388	0.00994373
XP_023947894.2	349	39.0268	5.75732	endoribonuclease CG2145 [Bicyclus anynana]	0	0.0154305	0.0808149	0.0401096	0.0208348	0.0261875	0.0487741	0.0300144	0.0132031	0.0112841	0	0.0111536	0	0.0287064	0.0125365
XP_023937721.1	129	14.0765	7.85498	NHP2-like protein 1 [Bicyclus anynana]	0	0	0.0121466	0	0.0375779	0	0.0659774	0.0270673	0	0	0	0	0	0	0
XP_023942683.1	199	22.3585	5.24951	ubiquitin-conjugating enzyme E2-22 kDa [Bicyclus anynana]	0	0	0.0157479	0	0	0	0	0	0	0	0	0.0195609	0	0.0201377	0.0109931
XP_052740205.1	479	54.7888	6.78564	multiple inositol polyphosphate phosphatase 1-like [Bicyclus anynana]	0.00428084	0.0187378	0.0196273	0	0.0101202	0	0	0.00728951	0.00961982	0	0.00899361	0.0162531	0	0	0
XP_023934791.1	253	28.8953	6.02393	signal recognition particle receptor subunit beta [Bicyclus anynana]	0.00405242	0.0212855	0.0123867	0	0.00958014	0	0	0	0	0.0466973	0.0340549	0.0615433	0	0.0158396	0
XP_023936731.1	420	47.1897	6.48096	26S proteasome non-ATPase regulatory subunit 11 [Bicyclus anynana]	0	0.00427399	0.00746148	0	0.0230836	0	0.0101322	0.016627	0.0109712	0	0	0.00926812	0	0.0143122	0.0156259
XP_023954975.1	210	24.8015	5.32568	vacuolar protein sorting-associated protein 28 homolog [Bicyclus anynana]	0	0.017096	0.00746148	0	0.0115418	0	0	0	0	0	0	0	0	0.00954145	0.0104172
XP_023934135.1	70	8.00509	7.13721	guanine nucleotide-binding protein subunit gamma-1 [Bicyclus anynana]	0	0	0	0	0.0346254	0	0	0	0	0	0	0	0	0	0
XP_023949054.2	151	16.2886	8.1333	cubilin [Bicyclus anynana]	0	0	0	0	0.032103	0	0	0	0	0	0	0	0	0	0
XP_052738798.1	767	85.3299	4.94482	juvenile hormone esterase [Bicyclus anynana]	0.00133672	0.0187231	0.0265578	0	0.0284407	0	0.00554829	0.0364191	0.0180231	0.00513448	0	0	0	0.00522479	0.00855653
XP_023943912.1	211	22.7114	4.79248	nascent polypeptide-associated complex subunit alpha [Bicyclus anynana]	0.0923221	0.0425374	0.0297045	0.0995137	0.0574355	0.0216574	0.0201684	0.0330965	0.0655151	0.0933209	0.102084	0.0737936	0.124019	0.0379849	0.0518393
XP_023940415.2	249	27.9165	7.78174	proteasome subunit alpha type-7-1 [Bicyclus anynana]	0	0.0288366	0.0188785	0	0.0194681	0	0	0.0280456	0	0	0	0.015633	0	0.016094	0.0175712
XP_023946804.2	337	37.6128	7.06396	trans-1,2-dihydrobenzene-1,2-diol dehydrogenase [Bicyclus anynana]	0	0	0.00929918	0	0.0215766	0	0	0	0	0	0	0	0	0.0118914	0
XP_023944029.2	2900	322.97	6.30322	probable chitinase 10 [Bicyclus anynana]	0.00212123	0.000618992	0.00432251	0.0217214	0.0259093	0.0393941	0.0132069	0.0156523	0.00635572	0.00271596	0	0	0	0.000690933	0.000754352
XP_052742240.1	2423	279.131	5.80811	spectrin beta chain isoform X1 [Bicyclus anynana]	0	0.0177804	0.0161671	0	0.0230074	0	0	0.00576422	0.00190173	0.00162532	0.00177794	0.00160653	0.0107998	0.018193	0.0144457
XP_023950214.1	449	52.0173	7.09326	NADH dehydrogenase [ubiquinone] 1 alpha subcomplex subunit 10, mitochondrial [Bicyclus anynana]	0.00228343	0.00799589	0.0104693	0	0.00539817	0	0	0.00777656	0.0102626	0.00877092	0	0.017339	0.0801357	0.0401634	0.0389776
XP_023935235.2	302	32.0923	5.8335	small glutamine-rich tetratricopeptide repeat-containing protein alpha-like [Bicyclus anynana]	0.00339491	0.0118879	0.0103769	0	0.0240772	0	0.0140912	0.0115618	0.0152579	0.0130402	0	0	0	0.00663479	0.00724377
XP_023941690.1	280	32.3163	6.94678	sarcoplasmic calcium-binding protein [Bicyclus anynana]	0.00366165	0	0	0	0.0173127	0	0	0	0	0.0281296	0	0.0139022	0	0	0
XP_023950626.2	412	46.0178	6.44287	argininosuccinate synthase [Bicyclus anynana]	0	0	0.0114096	0	0.0352977	0.0110915	0.030987	0.0508497	0	0.0286758	0	0	0.0079393	0.00486336	0.0106195
XP_023949721.1	473	52.8971	5.93506	methanethiol oxidase [Bicyclus anynana]	0	0.00379509	0.00993813	0	0.0358698	0	0.00899692	0	0	0	0	0	0	0.00423616	0.00462499
XP_023953000.1	77	8.72471	7.25439	NEDD8 [Bicyclus anynana]	0	0	0	0	0.0314776	0	0.0552668	0	0	0	0	0	0	0.0260221	0.0284106
XP_023942437.1	121	13.9394	8.55811	protein MIX23 isoform X2 [Bicyclus anynana]	0	0	0	0	0.0400624	0	0	0.0288568	0	0	0	0	0	0.0331191	0.0180795
XP_023948021.1	165	18.3252	5.65576	RNA-binding protein 8A [Bicyclus anynana]	0	0.0108793	0.00949643	0	0	0	0	0.0211617	0	0	0	0	0	0.0121437	0.0132583
XP_023933736.1	578	66.6072	8.96826	proline dehydrogenase 1, mitochondrial isoform X2 [Bicyclus anynana]	0	0.00621134	0.00271092	0	0	0	0	0	0	0	0	0.00673462	0	0.0138665	0.0151392
XP_023951544.2	237	25.8251	10.0229	uncharacterized protein LOC112055593 [Bicyclus anynana]	0.004326	0.00757416	0.0132229	0.0590644	0.0102269	0.0192815	0.0359117	0.0294656	0.116656	0.0166166	0	0.0164245	0	0	0
XP_023944370.1	232	25.306	5.33838	uncharacterized protein LOC112050348 [Bicyclus anynana]	0.198865	0.0851114	0.0405236	0.0301687	0.0626839	0	0	0.0301007	0.0198616	0	0	0	0	0.00863666	0.00942939
XP_023942557.1	260	29.2084	5.09717	uncharacterized protein LOC112049051 [Bicyclus anynana]	0.00394331	0.00690414	0.0120532	0.107679	0.0652555	0.087879	0.180042	0.0268591	0.106336	0.0605868	0.016569	0.0598863	0	0	0
XP_023937011.1	4339	506.132	7.31299	titin [Bicyclus anynana]	0	0.00124112	0.00541684	0	0.0134065	0	0	0.00241416	0	0	0.000992841	0	0.000753859	0.011083	0.00504176
XP_023934212.1	144	16.3892	7.13721	ubiquitin-conjugating enzyme E2 variant 2 [Bicyclus anynana]	0	0	0.032644	0	0.0336636	0	0	0.0242478	0	0.0820446	0.0897487	0.054064	0	0.0278292	0.0303836
XP_023952398.1	111	12.4524	5.10986	selenoprotein M [Bicyclus anynana]	0	0.0161719	0.0141163	0	0	0	0	0.0629131	0	0.0354788	0.0388103	0.0701371	0	0	0
XP_052746813.1	428	46.9554	6.46826	flotillin-1 isoform X2 [Bicyclus anynana]	0	0.00838821	0.00732202	0	0.0113261	0	0	0	0	0	0	0	0	0	0
XP_023944538.2	178	18.7863	4.76709	cuticle protein 3-like [Bicyclus anynana]	0	0	0	0	0	0	0	0	0	0	0.0242019	0	0	0.0112568	0
XP_023953579.2	512	57.1458	8.07471	aldehyde dehydrogenase, dimeric NADP-preferring isoform X5 [Bicyclus anynana]	0	0.0210361	0.0214226	0	0.0426054	0	0	0.0136394	0	0	0	0	0	0.00782697	0.00427269
XP_023941986.1	245	27.3465	9.84717	serine/arginine-rich splicing factor 1B [Bicyclus anynana]	0	0	0.00639556	0	0.0395719	0	0.0173696	0.0142517	0	0	0	0	0	0	0
XP_052739986.1	1276	141.961	6.354	neuroglian [Bicyclus anynana]	0	0.0168816	0.00736792	0.0164556	0.0227941	0.00358128	0.0100052	0.0164185	0.0072224	0.00617264	0.00337613	0.0122025	0.0102539	0.00785151	0.00171444
XP_023935565.1	340	38.4318	9.23193	RNA-binding protein lark isoform X1 [Bicyclus anynana]	0	0.00527964	0	0	0.0142575	0.0134403	0.0375489	0.0102696	0.0135526	0.0115828	0	0	0	0.00589325	0.00643418
XP_052744179.1	983	109.562	5.71924	ribosome-binding protein 1 isoform X2 [Bicyclus anynana]	0	0.0091306	0.0159401	0	0.0394511	0.00929748	0.0173166	0.0284165	0.00468758	0	0	0.00395993	0.00332756	0.0163069	0.0044509
XP_023938793.2	303	33.0815	8.80713	N-acetylneuraminate lyase-like [Bicyclus anynana]	0.0135348	0.0118487	0.0672272	0.0461989	0.031997	0	0.0702235	0.0230474	0.0456227	0.0519887	0.0284352	0.0256938	0	0.00661289	0.0216596
XP_052739442.1	769	87.0536	6.69775	prolyl endopeptidase [Bicyclus anynana]	0	0	0.0122256	0	0.0315185	0.00594241	0	0.0136216	0.00599206	0	0	0	0	0.0052112	0
XP_023948434.1	382	42.9217	4.99561	cAMP-dependent protein kinase type II regulatory subunit [Bicyclus anynana]	0	0.00469915	0.00410186	0	0.00634496	0	0	0	0	0.0103093	0.0225547	0	0.00856281	0.0104906	0.0114535
XP_023938813.1	439	49.1477	6.58057	26S proteasome regulatory subunit 4 [Bicyclus anynana]	0	0.00817803	0.0107078	0	0.0607324	0.0312281	0.0290812	0.0159074	0	0.0179414	0.00981307	0.017734	0	0.018257	0.0149496
XP_023934470.2	394	43.2981	4.93213	antichymotrypsin-2 isoform X6 [Bicyclus anynana]	0	0.0364483	0.0278385	0	0.0369103	0	0	0.00886212	0	0	0	0	0	0.0101711	0
XP_023954672.2	490	51.5968	8.07471	mucin-5AC [Bicyclus anynana]	0	0	0	0	0	0	0	0	0	0.0482222	0.061542	0.0238323	0	0.0327136	0.00446453
XP_023946926.1	124	14.3877	9.61279	NADH dehydrogenase [ubiquinone] 1 alpha subcomplex subunit 6 [Bicyclus anynana]	0	0	0	0	0	0	0	0	0	0	0	0	0.026379	0.0484767	0
XP_023948180.2	671	70.1429	9.17334	uncharacterized protein LOC112053113 [Bicyclus anynana]	0	0	0.00233519	0	0	0	0	0	0	0	0	0	0	0	0
XP_052738603.1	542	56.7703	7.12256	uncharacterized protein LOC112058172 [Bicyclus anynana]	0	0	0	0.0258271	0.0223596	0.0084312	0.00785155	0.0193266	0.00850165	0.00726595	0.00794823	0	0	0	0
XP_023934584.1	96	11.2499	9.56885	probable small nuclear ribonucleoprotein E [Bicyclus anynana]	0	0	0	0.0729076	0	0	0	0	0	0	0	0	0	0	0
XP_052740353.1	514	56.8512	6.7124	protein singed [Bicyclus anynana]	0	0.00698473	0	0	0.0188621	0	0.0413963	0.0883109	0.0358591	0.061294	0.0251436	0.0151463	0.0063638	0.00779652	0.00425607
XP_023934412.1	113	12.3807	9.65674	60S ribosomal protein L30 [Bicyclus anynana]	0	0.0317713	0	0	0.0214493	0.0404399	0	0.0308998	0.0407778	0	0	0	0	0.0177319	0
XP_052744082.1	782	85.8795	7.15186	ATP-dependent 6-phosphofructokinase [Bicyclus anynana]	0	0.00459099	0.00801489	0	0.00929838	0	0	0	0	0	0	0	0	0.0204983	0.0111899
XP_023946979.2	482	52.2961	5.92236	serine protease inhibitor dipetalogastin-like [Bicyclus anynana]	0	0.0186211	0.00650171	0	0.0201143	0	0.0176579	0.0217324	0	0	0.00893763	0.00807596	0	0.0124712	0
XP_052742333.1	921	105.148	6.32861	uncharacterized protein LOC112048063 [Bicyclus anynana]	0	0	0	0	0	0	0.00924113	0.0151647	0.0150094	0.0256557	0.051452	0.0295855	0	0	0
XP_023933735.2	273	30.7007	7.03467	uncharacterized protein LOC112042800 [Bicyclus anynana]	0	0	0	0	0	0	0	0	0	0	0	0	0.0239633	0.0293583	0.00801326
XP_052742832.1	308	32.5475	5.24951	probable isoaspartyl peptidase/L-asparaginase GA20639 isoform X2 [Bicyclus anynana]	0	0.0174845	0.0203495	0	0.0314776	0	0	0	0	0	0	0	0	0	0
XP_023954110.2	160	17.8003	7.23975	prefoldin subunit 5 [Bicyclus anynana]	0	0.0336577	0.0293796	0	0.0151486	0	0.0265971	0.021823	0	0	0	0	0	0	0.0136726
XP_052742787.1	263	29.0635	6.30322	proteasome subunit beta type-4 [Bicyclus anynana]	0	0	0	0	0.0184318	0	0	0	0	0	0	0	0	0.00761865	0
XP_052747249.1	206	20.2211	7.25439	larval cuticle protein A3A-like [Bicyclus anynana]	0	0	0	0	0.0352977	0	0	0.0169499	0	0.0191172	0.0209123	0.0377923	0	0.0291802	0
XP_023940381.1	212	23.6012	4.75439	synaptosomal-associated protein 25 isoform X1 [Bicyclus anynana]	0	0.00846734	0.00739109	0	0	0	0	0	0	0.0185761	0.0203205	0.0183614	0	0	0.0206379
XP_023936688.1	172	17.2204	11.2681	uncharacterized protein LOC112044914 [Bicyclus anynana]	0	0	0	0	0	0	0	0	0	0.0228962	0.0250462	0.0226315	0.0190174	0.0116495	0
XP_023943925.1	109	12.5913	5.5542	uncharacterized protein LOC112050033 [Bicyclus anynana]	0	0	0.0287507	0	0.044473	0	0	0.0320337	0	0.108389	0.118567	0.17856	0	0	0
XP_052739549.1	242	26.876	8.52881	adenylate kinase [Bicyclus anynana]	0.00847324	0.022253	0.0647484	0	0	0	0	0	0	0.0162733	0	0	0	0.0248393	0.0271193
XP_023938804.2	225	26.3343	8.5874	insecticyanin-A [Bicyclus anynana]	0.0136702	0	0.0417843	0.217751	0.064634	0.284338	0.0756541	0.0931114	0.0614386	0.0525086	0.134025	0.155704	0	0.00890536	0
XP_052738598.1	404	44.4405	7.09326	uncharacterized protein LOC112058207 [Bicyclus anynana]	0	0	0	0.0173246	0.0119989	0	0	0	0	0	0	0	0	0	0
XP_023934680.2	410	46.1004	5.0083	tropomodulin-1 isoform X4 [Bicyclus anynana]	0	0.0131347	0.0191087	0	0.0177349	0.0111456	0	0	0	0.0288157	0.0210143	0.0189883	0	0.0195483	0.00533566
XP_023936136.2	306	33.3991	6.43018	regucalcin [Bicyclus anynana]	0.0368558	0.0117325	0.0256031	0.022873	0.0158417	0	0	0	0	0	0	0	0	0.00654806	0
XP_052739262.1	422	46.0182	6.99072	adenylyl cyclase-associated protein 2 [Bicyclus anynana]	0	0.0382836	0.0222784	0	0.0287177	0.0108287	0	0.0165482	0	0	0.0204168	0.0184484	0	0.0189925	0.0103679
XP_052740274.1	405	43.9637	8.45557	hydroxysteroid dehydrogenase-like protein 2 isoform X2 [Bicyclus anynana]	0	0.00443229	0	0	0.00598463	0	0.0105075	0.00862142	0.022755	0.0194476	0.0106369	0	0	0.0148423	0.00540153
XP_023938512.2	284	31.8863	7.09326	uncharacterized protein LOC112046193 [Bicyclus anynana]	0	0	0	0	0.0426721	0	0.0299686	0	0	0	0	0.0274128	0	0.0141106	0
XP_052745083.1	389	44.0841	7.79639	26S proteasome regulatory subunit 10B [Bicyclus anynana]	0	0.00461459	0.0080561	0	0.0186924	0	0	0.00897603	0	0	0	0	0.00840872	0.0103018	0.0112474
XP_023950810.1	308	33.967	8.44092	cytochrome c1, heme protein, mitochondrial [Bicyclus anynana]	0	0.0116563	0.0763106	0	0.0078694	0	0	0	0	0	0	0.0126383	0	0.0325277	0.0142053
XP_052740934.1	250	26.3534	8.19189	uncharacterized protein LOC128198640 [Bicyclus anynana]	0	0	0	0	0	0	0.0340443	0.0419001	0	0.0315051	0.0172318	0.0155704	0	0	0
XP_023942381.1	333	37.9428	6.44287	aldo-keto reductase AKR2E4-like [Bicyclus anynana]	0	0	0	0	0	0	0	0	0	0	0	0.303928	0	0	0
XP_023938260.2	398	45.3481	9.02686	NADH dehydrogenase [ubiquinone] 1 alpha subcomplex subunit 9, mitochondrial [Bicyclus anynana]	0	0.00451024	0.00393696	0	0.00608989	0	0	0	0	0	0	0	0.00821858	0.0100689	0.00549653
XP_023950331.1	234	25.9949	5.14795	uncharacterized protein LOC112054698 isoform X2 [Bicyclus anynana]	0	0	0.0066962	0	0.020716	0	0	0	0	0	0	0	0	0	0.0186976
XP_023942363.2	381	44.8401	7.53271	la protein homolog [Bicyclus anynana]	0.00269098	0.0188459	0.0164505	0	0.0127232	0	0.0446776	0.00916451	0.0120942	0	0.0113069	0.0204337	0	0.0105181	0
XP_023950839.2	264	27.9193	7.94287	uncharacterized protein LOC112055081 [Bicyclus anynana]	0	0	0	0	0	0	0.0644779	0.119034	0.0523624	0	0	0	0	0	0
XP_052737416.1	129	14.6243	5.14795	probable nuclear transport factor 2 isoform X2 [Bicyclus anynana]	0	0	0	0	0	0.0354241	0	0	0	0	0	0	0	0	0
XP_023954811.1	182	20.4545	8.82178	muscle-specific protein 20 [Bicyclus anynana]	0	0.0591783	0.0344376	0	0.0266349	0	0	0	0	0	0	0	0	0.0220187	0.0240398
XP_023947530.1	590	65.261	5.16064	serine/threonine-protein phosphatase PP2A 65 kDa regulatory subunit [Bicyclus anynana]	0	0.00608501	0.00796735	0	0.0492971	0.00774527	0.00721278	0.0177543	0	0	0	0.00659765	0	0.0237728	0.0148313
XP_023941026.1	195	21.2852	5.49072	adenylate kinase isoenzyme 1 isoform X2 [Bicyclus anynana]	0	0.0460276	0.0160709	0	0.0497185	0	0.0218233	0	0	0.0201956	0	0	0.0335486	0.0411017	0.0112186
XP_023935830.2	408	44.9992	7.62061	ornithine aminotransferase, mitochondrial [Bicyclus anynana]	0	0.0131991	0.00768094	0	0.0237625	0	0	0.00855803	0	0.00965231	0	0	0	0.0196442	0.0160854
XP_023943863.1	207	23.5176	5.17334	transmembrane emp24 domain-containing protein 2 [Bicyclus anynana]	0	0.0693749	0.0302785	0.0676245	0.0702544	0	0	0.050604	0.222604	0.0190248	0.0208113	0.0940244	0.0474057	0.0290392	0.0211364
XP_023935372.1	633	68.1802	4.25928	A-kinase anchor protein 200 [Bicyclus anynana]	0.0242953	0.00567165	0.00495075	0.0110571	0.0114871	0.00721913	0.0134456	0.0165482	0.0218384	0.00622139	0	0.0122989	0.00516745	0.00316541	0.00691191
XP_023941363.1	290	31.4395	6.40479	uncharacterized protein LOC112048174 isoform X2 [Bicyclus anynana]	0	0	0	0	0	0	0.0146743	0.0361208	0	0	0	0	0	0	0
XP_052744342.1	373	42.354	5.42725	hydroxylysine kinase [Bicyclus anynana]	0	0.0240627	0.025205	0	0.0194942	0.0122512	0	0.0374443	0.0123536	0.010558	0	0.010436	0.00876942	0.00537186	0.00586493
XP_052740042.1	237	27.1435	8.48486	protein CREG1 [Bicyclus anynana]	0.008652	0.00757416	0.0462801	0	0.0409076	0.0192815	0.0718235	0.0294656	0.0194426	0.0332333	0.018177	0.0656981	0	0.00845445	0
XP_052744454.1	439	49.2926	6.72705	chymotrypsin-like elastase family member 2A [Bicyclus anynana]	0	0.012267	0.00356927	0	0.00552113	0	0.00969372	0	0	0	0	0	0	0	0
XP_023936849.2	629	68.9752	5.80811	heat shock protein 68-like [Bicyclus anynana]	0.0130399	0.0456617	0.0199289	0.0222548	0.0385338	0.0217951	0.0879524	0.14433	0.0732575	0.0375657	0.0342443	0.0309429	0.0260015	0.0509687	0.0347793
XP_052739941.1	832	91.3636	5.96045	programmed cell death 6-interacting protein [Bicyclus anynana]	0.00123229	0.00863018	0.00753323	0.0336497	0.0233055	0	0.0102297	0.00419673	0.00553833	0.0142	0.0207112	0.00467862	0.00393148	0.0096332	0.0052587
XP_023939106.2	701	78.6437	9.67139	uncharacterized protein LOC112046632 isoform X2 [Bicyclus anynana]	0	0.00512147	0.00894101	0	0	0	0	0	0	0	0	0	0	0.0142918	0.00312071
XP_023952728.1	107	12.0661	9.75928	cytochrome c oxidase subunit 6A1, mitochondrial [Bicyclus anynana]	0	0	0.0292881	0	0	0	0	0	0	0	0	0	0	0.0374524	0
XP_052744233.1	250	27.1094	6.99072	trypsin, alkaline C-like [Bicyclus anynana]	0	0.150786	0.0188029	0	0	0	0	0	0	0	0	0	0	0	0
XP_023934461.1	417	46.8489	6.29053	neuronal acetylcholine receptor subunit beta-2-like [Bicyclus anynana]	0	0.00860948	0.00751516	0	0.0174372	0	0	0.00837333	0	0	0	0	0	0	0.00524609
XP_052740725.1	364	41.3284	9.70068	uncharacterized protein LOC112042856 isoform X6 [Bicyclus anynana]	0	0.0197261	0.0344376	0	0.073246	0.0376624	0.0116911	0	0	0	0	0.010694	0	0	0
XP_023944102.1	191	21.605	7.10791	GTPase HRas [Bicyclus anynana]	0	0.00939831	0.0164075	0	0.0253799	0	0	0	0	0	0	0	0	0.0104906	0.0114535
XP_052741834.1	1132	128.574	7.04932	puromycin-sensitive aminopeptidase [Bicyclus anynana]	0	0.00317151	0.00968938	0.00618298	0.0363995	0	0.0112779	0.0215916	0	0.0139157	0.0076112	0.0034387	0.0260061	0.0106203	0.0115952
XP_023942622.2	90	9.78533	9.70068	ubiquitin-fold modifier 1 isoform X2 [Bicyclus anynana]	0	0	0	0	0	0	0	0	0	0.0437571	0.047866	0.0432512	0.0363444	0.0222634	0
XP_023950587.1	186	20.6304	5.66846	cuticle protein 16.8-like [Bicyclus anynana]	0.00551216	0.0193019	0.033697	0	0	0	0	0	0	0	0	0	0	0	0
XP_023952753.2	522	56.3567	7.28369	probable methylmalonate-semialdehyde dehydrogenase [acylating], mitochondrial [Bicyclus anynana]	0.00589231	0.0309496	0.012007	0	0.0232162	0	0	0	0	0	0	0	0.0187988	0.0191926	0
XP_023946590.2	216	24.2274	5.2876	protein SGT1 homolog [Bicyclus anynana]	0	0	0.00725422	0	0	0	0	0	0	0	0	0	0	0.0185528	0
XP_023952994.2	120	12.9439	6.771	uncharacterized protein LOC112056751 isoform X1 [Bicyclus anynana]	0	0	0	0	0.0403963	0	0	0	0	0	0	0	0	0	0
XP_023951303.2	319	35.3968	4.88135	annexin B10 isoform X6 [Bicyclus anynana]	0.00321399	0.0112544	0.0098239	0	0.0151961	0.0143251	0.0133403	0.0328371	0	0	0.027009	0	0.0102539	0.0125624	0.0137155
XP_023945847.2	295	32.3204	9.21729	enoyl-CoA hydratase domain-containing protein 2, mitochondrial [Bicyclus anynana]	0.00695093	0.00608501	0.0106231	0.0237259	0	0	0	0	0	0.0133496	0	0	0	0.00679222	0
XP_052742288.1	259	27.956	5.31299	vitellin-degrading protease [Bicyclus anynana]	0	0	0	0	0.00935821	0	0.0164307	0.0674069	0.0355822	0	0	0	0.0126293	0.0232089	0.0337856
XP_052738249.1	767	84.0835	5.88428	spondin-1 [Bicyclus anynana]	0	0	0.00612873	0	0.0252806	0	0	0.00455238	0.0120154	0.00513448	0.00561661	0.00507511	0	0	0.00855653
XP_023936787.1	321	35.5118	6.45557	purine nucleoside phosphorylase isoform X2 [Bicyclus anynana]	0	0.00559214	0.00488134	0	0.0151014	0	0	0	0	0	0	0	0	0.0249683	0.01363
XP_023938116.2	249	28.4069	7.76709	LIM and SH3 domain protein Lasp isoform X2 [Bicyclus anynana]	0	0.0216274	0	0	0	0	0.0341811	0	0	0	0	0.031266	0	0.00804701	0
XP_023944798.1	425	48.6596	5.73193	ATP-dependent RNA helicase WM6 [Bicyclus anynana]	0	0.00422371	0.00368685	0	0.017109	0	0	0.0246471	0.0325263	0	0	0	0	0.0141438	0.0102947
XP_023945441.2	147	15.9512	5.60498	deoxyuridine 5'-triphosphate nucleotidohydrolase [Bicyclus anynana]	0	0	0.0106593	0	0.0164883	0	0	0	0	0	0	0	0	0.0272613	0
XP_052742841.1	528	58.9975	7.37158	aspartate--tRNA ligase, cytoplasmic [Bicyclus anynana]	0.00388357	0.0135991	0.00890291	0	0.0229524	0	0	0.013226	0	0.0074586	0	0	0	0.0151796	0
XP_023953965.2	307	36.0349	9.62744	probable 39S ribosomal protein L45, mitochondrial [Bicyclus anynana]	0	0	0	0	0	0	0	0	0.0150094	0	0	0	0	0.00652673	0
XP_023933937.2	387	42.8869	5.47803	antichymotrypsin-1 [Bicyclus anynana]	0.00264925	0.0139153	0.00404887	0	0.018789	0.0472322	0.0329887	0.0180448	0.0833469	0.0101761	0.0222633	0.0100584	0	0	0
XP_023955232.1	216	24.5201	9.65674	60S ribosomal protein L10a isoform X1 [Bicyclus anynana]	0	0.00831054	0.0290169	0.0648068	0.0224424	0	0.0591048	0.0484955	0.0213328	0.0546964	0.0398883	0.0720854	0.0757174	0.0742113	0.0101279
XP_023944481.1	451	51.5055	5.88428	protein henna [Bicyclus anynana]	0	0	0.00347431	0.0155191	0.0107485	0.0101324	0	0	0	0.00873202	0	0	0	0	0
XP_023940451.1	457	50.1253	5.56689	eukaryotic translation initiation factor 5 [Bicyclus anynana]	0	0.00785591	0.0137148	0	0.015911	0	0	0	0	0	0	0	0	0	0.00957383
XP_052745026.1	235	25.5937	7.62061	uncharacterized protein LOC112057237 [Bicyclus anynana]	0	0	0	0	0	0	0.14487	0.0297164	0.0196081	0	0	0	0	0	0
XP_023948494.2	501	53.6788	7.02002	ADP-ribosylation factor GTPase-activating protein 2 [Bicyclus anynana]	0.00204643	0.00358299	0.0093827	0.0139703	0.00967575	0	0	0	0	0	0.00859868	0	0	0.00399941	0
XP_023942814.1	285	29.755	8.30908	collagenase-like [Bicyclus anynana]	0	0.100776	0.0164938	0	0	0	0	0	0	0	0	0	0	0	0
XP_052745289.1	316	35.526	9.1001	uncharacterized protein LOC112051394 [Bicyclus anynana]	0	0	0	0	0	0	0	0	0	0	0	0	0.0103512	0.0253634	0.00692285
XP_023935558.2	310	33.5217	9.12939	hydroxyacyl-coenzyme A dehydrogenase, mitochondrial [Bicyclus anynana]	0.0033073	0.0115811	0.0151637	0	0.0234559	0	0	0.0112635	0	0.0635184	0.0416897	0	0.0105516	0.0193907	0
XP_023945497.1	93	10.5823	6.29053	mitochondrial import inner membrane translocase subunit Tim10 [Bicyclus anynana]	0	0.0193019	0.033697	0	0	0	0	0	0	0	0	0	0	0	0
XP_023938763.2	515	56.1328	8.49951	aldehyde dehydrogenase, mitochondrial [Bicyclus anynana]	0.0059724	0.0487982	0.0517233	0.0407716	0.0282382	0.0532393	0.0826319	0.0610196	0.0626316	0.0305875	0.0250948	0.0151169	0.0317572	0.0116721	0.0169912
XP_023940841.1	577	65.0777	4.90674	juvenile hormone esterase-like [Bicyclus anynana]	0.00533065	0.0155553	0.0325874	0	0.0210033	0.00791978	0.00737529	0.0363086	0	0	0	0	0	0	0
XP_023945849.2	509	57.4949	7.09326	N-sulphoglucosamine sulphohydrolase isoform X1 [Bicyclus anynana]	0	0	0.00307841	0	0.00476184	0	0	0.0205796	0	0.015474	0	0.0152951	0	0	0.00429788
XP_023938837.1	56	6.62424	9.90576	40S ribosomal protein S29 [Bicyclus anynana]	0	0	0	0	0.0432817	0	0	0	0	0	0	0	0	0	0
XP_052743823.1	411	47.3712	5.021	alpha-N-acetylgalactosaminidase isoform X2 [Bicyclus anynana]	0	0	0	0	0.0117945	0	0	0.00849556	0	0	0	0.0378843	0.0318345	0.0292512	0.0266134
XP_023947179.1	386	42.8806	6.37939	26S proteasome non-ATPase regulatory subunit 13 [Bicyclus anynana]	0	0	0	0	0.0313961	0	0	0	0	0	0	0	0	0	0.00566741
XP_023936343.1	187	21.4873	10.2573	60S ribosomal protein L17 [Bicyclus anynana]	0.0109654	0.0383974	0.00837921	0	0.0259227	0	0	0.0186721	0	0	0	0	0	0.010715	0.0116985
XP_023945956.1	225	21.498	4.88135	pupal cuticle protein 20-like [Bicyclus anynana]	0	0	0	0	0	0	0	0	0	0	0.0191464	0	0	0.00890536	0
XP_023947675.1	501	54.5893	6.96143	pre-mRNA-processing factor 19 [Bicyclus anynana]	0	0	0.00625514	0	0.00483788	0	0	0.00696941	0	0	0	0	0	0.00799882	0
XP_023939727.1	213	24.3504	7.41553	GTP-binding nuclear protein Ran [Bicyclus anynana]	0	0	0.00735639	0.0328598	0.0341377	0	0.0599372	0.0327857	0	0.0369779	0.0404501	0.0731007	0	0	0.0102705
XP_023947757.1	402	44.1943	6.7417	inactive selenide, water dikinase-like protein [Bicyclus anynana]	0	0.00893073	0.00779558	0.0174108	0.0120586	0	0	0.0173715	0	0.00979637	0	0	0	0.014953	0
XP_052746536.1	647	71.7964	8.22119	carnitine O-acetyltransferase-like [Bicyclus anynana]	0.00158464	0.0110978	0.00968724	0	0.0299694	0.00706292	0	0	0	0	0	0.0120328	0	0.00619383	0.00338117
XP_023941265.1	132	14.7326	8.83643	CDGSH iron-sulfur domain-containing protein 2 homolog [Bicyclus anynana]	0	0	0	0	0	0	0	0	0	0	0	0	0	0	0.0331458
XP_052740561.1	648	74.8406	4.95752	angiotensin-converting enzyme isoform X2 [Bicyclus anynana]	0	0.0110807	0.0193446	0	0.018702	0	0	0	0	0	0	0	0	0.00309214	0.00675191
XP_023945692.1	479	51.4108	8.14795	chymotrypsin-like protease CTRL-1 isoform X2 [Bicyclus anynana]	0	0	0.00327121	0	0.0202403	0.00954011	0	0.00728951	0	0	0	0	0	0	0
XP_052744555.1	2567	279.735	8.42627	protein 4.1 homolog isoform X1 [Bicyclus anynana]	0.000798801	0.00279716	0.00671446	0	0.00944206	0	0.00165779	0.00680108	0.00179505	0	0	0	0.00254849	0.0101473	0.00426104
XP_023942514.1	120	13.8898	5.57959	ejaculatory bulb-specific protein 3-like [Bicyclus anynana]	0	0	0	0	0.0403963	0	0	0	0	0	0	0	0	0	0
XP_023951143.1	329	36.9211	5.75732	eukaryotic translation initiation factor 3 subunit I [Bicyclus anynana]	0	0	0.00476265	0.0638219	0.0368355	0.0138897	0	0.031839	0.0280115	0.0359101	0.013094	0.0591582	0.00994223	0.0121806	0.0066493
XP_052741760.1	475	51.1125	4.97021	TOM1-like protein 2 isoform X2 [Bicyclus anynana]	0	0.00755822	0.00659752	0.014735	0.0102054	0	0.00895904	0.0147018	0	0	0	0	0	0.00421833	0
XP_023947252.2	684	77.8679	8.98291	MICOS complex subunit Mic60 isoform X3 [Bicyclus anynana]	0	0.00524876	0.0137448	0	0.0141741	0	0	0	0	0	0	0.00569095	0	0.0117176	0.0127931
XP_023935178.1	57	6.6633	8.57275	uncharacterized protein LOC112043812 [Bicyclus anynana]	0	0.0629851	0	0	0	0	0	0	0	0	0	0	0.459087	0	0.0383793
XP_023949482.2	1077	123.395	4.52588	probable serine/threonine-protein kinase kinX isoform X5 [Bicyclus anynana]	0.000951961	0.0133339	0.0160037	0.00649873	0.0112524	0	0	0.00324204	0	0	0	0	0	0.00930225	0.00203122
XP_023935450.2	451	52.0381	5.2749	myrosinase 1-like [Bicyclus anynana]	0.00227331	0.0159209	0.0382174	0	0.0161227	0	0	0.00774208	0	0	0	0	0	0	0
XP_023955006.2	903	100.159	6.15088	inter-alpha-trypsin inhibitor heavy chain H4 [Bicyclus anynana]	0.00340618	0.00596371	0.0208227	0.0310039	0.0295255	0	0.014138	0.0270673	0.0102057	0.0261671	0	0.0474183	0	0	0
XP_023950720.2	223	24.3317	6.27783	heterogeneous nuclear ribonucleoprotein A2 homolog 1 [Bicyclus anynana]	0	0	0	0	0	0	0	0	0	0	0	0.0174557	0	0	0
XP_023946389.2	357	37.932	7.2251	uncharacterized oxidoreductase YjmC [Bicyclus anynana]	0	0	0	0	0.0271572	0	0	0	0	0	0	0	0	0.0112252	0.00612779
XP_023950366.1	397	44.6173	7.07861	obg-like ATPase 1 isoform X3 [Bicyclus anynana]	0	0.0180864	0.00789376	0	0.00610523	0	0	0.00879516	0	0	0	0	0.00823928	0.0100942	0
XP_023949022.1	455	48.9511	5.80811	uncharacterized protein LOC112053728 isoform X1 [Bicyclus anynana]	0.00450664	0.0394522	0.0275501	0	0.0372889	0.0100433	0.0187057	0.00767401	0.040509	0	0.009468	0	0	0.017615	0.00961591
XP_052739745.1	577	62.8424	6.49365	uncharacterized protein LOC112046928 [Bicyclus anynana]	0	0	0	0	0	0	0.0221259	0.0363086	0.0319438	0	0.0223983	0.00674629	0	0	0
XP_023936347.1	404	42.2221	7.10791	heterogeneous nuclear ribonucleoprotein 27C isoform X5 [Bicyclus anynana]	0	0.0222163	0.00775699	0	0.0119989	0.0226223	0.0421341	0.0345711	0.034217	0.0292436	0.0319896	0.00963518	0.016193	0.014879	0.0216596
XP_023946475.1	90	10.294	8.1626	mitochondrial import inner membrane translocase subunit Tim13-like [Bicyclus anynana]	0	0	0	0	0	0	0	0	0	0	0	0.0432512	0	0	0
XP_023942109.2	631	71.196	6.11279	DNA-(apurinic or apyrimidinic site) endonuclease [Bicyclus anynana]	0.0081241	0.0113792	0.00744966	0	0.00384117	0	0.00674412	0.0110671	0.0219076	0	0	0	0	0.00635089	0.00346691
XP_023940943.2	541	60.1784	5.50342	beta-1,3-glucan-binding protein 1 [Bicyclus anynana]	0	0.00663614	0.00289632	0.0258748	0.0268811	0	0	0.0193623	0	0.0145588	0.0159258	0.0143904	0	0.00370371	0
XP_052743546.1	206	23.5308	6.13818	glutathione S-transferase 2-like [Bicyclus anynana]	0	0.0174279	0	0	0.0117659	0	0	0	0	0	0	0	0	0	0
XP_023949192.1	509	55.8761	7.59131	putative aminopeptidase W07G4.4 [Bicyclus anynana]	0	0.0282134	0.0123136	0	0.0333329	0	0	0.00685988	0	0	0	0	0	0	0
XP_023940672.2	58	6.38234	9.24658	uncharacterized protein LOC112047699 [Bicyclus anynana]	0	0	0	0	0	0	0	0	0	0	0	0	0	0.0690933	0
XP_023937870.2	1555	175.152	4.86865	uncharacterized protein LOC112045776 [Bicyclus anynana]	0.00131866	0.00461756	0.00806128	0.112526	0.0389675	0.0235098	0.0191568	0.0224545	0.0207429	0.00506514	0.00277038	0.00750986	0	0	0.00140683
XP_023937368.1	297	32.5171	9.49561	pancreatic triacylglycerol lipase-like [Bicyclus anynana]	0	0.0181321	0.0316548	0	0	0	0	0	0	0	0	0	0	0	0
XP_023938373.1	265	30.6307	6.41748	NADH dehydrogenase [ubiquinone] iron-sulfur protein 3, mitochondrial [Bicyclus anynana]	0.0116067	0.00677387	0.00591287	0	0	0	0	0	0	0	0	0.0146891	0	0.0151223	0.0660413
XP_023950732.1	1003	110.588	5.51611	26S proteasome non-ATPase regulatory subunit 1 [Bicyclus anynana]	0	0.00357941	0.00156222	0	0.00724958	0	0	0.0104437	0	0	0	0	0.00326121	0.0119863	0.00654323
XP_023937437.1	175	20.5304	8.11865	receptor expression-enhancing protein 5 isoform X2 [Bicyclus anynana]	0	0.0512879	0.00895378	0	0.0277003	0	0	0.0199524	0	0.0900147	0	0.0222435	0	0.045799	0.0375021
XP_052745794.1	1087	119.511	7.94287	ATP-citrate synthase-like [Bicyclus anynana]	0	0.0016514	0.0100905	0	0.0423659	0	0.00391494	0.00321221	0	0	0	0	0.00902758	0.0202767	0.0120752
XP_052739225.1	692	79.4342	6.12549	phenoloxidase 1 [Bicyclus anynana]	0.0133343	0.0285345	0.0475508	0.101144	0.0875642	0.0330181	0.0676459	0.0756866	0.0466116	0.0739824	0.0249014	0.0450013	0.0236343	0.0115821	0.0031613
XP_023939494.2	412	45.5947	7.79639	maternal protein exuperantia-1 [Bicyclus anynana]	0.009954	0.00435698	0.0114096	0	0.0117659	0.0110915	0	0.00847494	0	0.0095586	0.0104562	0.0188962	0.0238179	0.00486336	0.0106195
XP_052747477.1	425	48.1595	6.90283	kynurenine aminotransferase isoform X2 [Bicyclus anynana]	0	0.00844742	0.0184343	0	0.034218	0	0	0.0164314	0	0.00926622	0	0	0	0	0
XP_052746263.1	892	97.1099	6.40479	cytoplasmic aconitate hydratase [Bicyclus anynana]	0	0.00603725	0.0122964	0	0.0271724	0	0	0.00391444	0	0	0	0	0.0110011	0.00673892	0.00245249
XP_023934808.1	348	37.7673	7.85498	serine protease persephone [Bicyclus anynana]	0	0	0.00900524	0	0.0208946	0	0	0	0	0	0.0123791	0.0111857	0	0	0
XP_052747574.1	296	32.984	9.71533	LOW QUALITY PROTEIN: uncharacterized protein LOC112053774 [Bicyclus anynana]	0	0.0181933	0.0264681	0	0.0327537	0	0	0.0117962	0	0	0	0	0	0.00676928	0
XP_023940460.1	158	17.5107	8.22119	MD-2-related lipid-recognition protein-like [Bicyclus anynana]	0	0.0113612	0.00991716	0	0.0613614	0	0.0808014	0.0441984	0	0	0	0	0	0	0.0138457
XP_023949644.1	349	38.7061	7.38623	sialic acid synthase [Bicyclus anynana]	0	0.00514349	0.0134692	0	0.0416695	0	0	0	0	0	0	0	0	0	0
XP_023943615.2	145	16.0309	4.83057	endocuticle structural glycoprotein SgAbd-2 [Bicyclus anynana]	0	0	0	0	0.0167157	0	0	0	0	0.0271596	0	0	0	0.0138187	0
XP_023948283.1	376	42.8176	4.62744	nucleosome assembly protein 1-like 1 isoform X2 [Bicyclus anynana]	0	0.0190966	0	0	0.0257849	0	0	0.0464319	0.0490201	0.0314214	0.080201	0.0414108	0	0.005329	0.00581814
XP_023940012.2	417	48.3211	4.44971	uncharacterized protein LOC112047215 [Bicyclus anynana]	0.014752	0.120533	0.0601213	0.15106	0.069749	0.0986268	0.0510257	0.117227	0.165752	0	0	0	0	0	0
XP_023940964.2	417	46.3577	5.45264	FK506-binding protein 59 isoform X2 [Bicyclus anynana]	0	0.00430474	0.00375758	0	0.00581241	0	0	0.0334933	0	0	0	0.0093348	0	0.00480505	0
XP_023954084.2	278	31.028	7.15186	endocuticle structural glycoprotein SgAbd-1-like [Bicyclus anynana]	0	0.0129142	0.0112727	0	0.00871862	0	0	0	0	0	0	0	0	0	0
XP_052740206.1	477	54.681	7.15186	multiple inositol polyphosphate phosphatase 1-like [Bicyclus anynana]	0.00429879	0.0112898	0.0164247	0	0.0101626	0	0	0.00732008	0.00966015	0	0	0.0163212	0	0.00420064	0.0045862
XP_023944457.2	53	5.74104	9.99365	ATP synthase membrane subunit K, mitochondrial [Bicyclus anynana]	0	0.0338694	0.0295644	0	0.0457316	0	0	0	0	0	0	0	0	0	0
XP_023954135.1	525	57.5515	5.12256	ubiquilin-1 [Bicyclus anynana]	0	0.00341919	0.0119384	0	0	0	0	0	0	0.00750122	0	0	0	0.0114497	0
XP_023951301.2	320	35.3277	4.86865	annexin B10 isoform X4 [Bicyclus anynana]	0.00320394	0.00560961	0.0097932	0	0.0075743	0.0142803	0.0132986	0.0327345	0	0	0.0269246	0	0.0102219	0.0187847	0.0136726
XP_023941479.1	200	22.7885	5.66846	protein lethal(2)essential for life-like [Bicyclus anynana]	0	0.00897538	0.0235037	0.0349957	0.0242378	0	0	0	0	0	0	0	0	0	0
XP_023934387.1	674	75.3093	6.30322	glutamine--fructose-6-phosphate aminotransferase [isomerizing] 1-like [Bicyclus anynana]	0	0.0159799	0.00232479	0.0207689	0.0359611	0	0	0	0	0.0116859	0.0191748	0.00577539	0	0.00891857	0.00324573
XP_023938725.1	374	42.5498	5.38916	failed axon connections [Bicyclus anynana]	0	0	0.020948	0	0.0259227	0	0.0568923	0.00933603	0	0.052649	0.103667	0.0728564	0	0.0160725	0.00584925
XP_023952390.2	689	77.7011	6.96143	heat shock protein 75 kDa, mitochondrial [Bicyclus anynana]	0.00297609	0.0104213	0.0204676	0	0.0738742	0.0265295	0.0247056	0.0304065	0	0.00571574	0.00625245	0.0112993	0.00474745	0.0174488	0.0127003
XP_052741317.1	455	51.5301	6.56592	protein yellow [Bicyclus anynana]	0	0	0	0	0.0266349	0.0200866	0.0187057	0.023022	0	0	0	0	0	0.017615	0.00480796
XP_052744443.1	357	39.8242	7.59131	chymotrypsin-C isoform X2 [Bicyclus anynana]	0	0.00502823	0.0131673	0	0.0203679	0.0256006	0	0	0	0	0	0	0	0	0
XP_023954443.2	128	13.0399	7.6499	uncharacterized protein LOC112058017 [Bicyclus anynana]	0	0	0	0.164042	0.0189358	0	0.0332464	0	0	0.0923002	0.100967	0.060822	0.0255546	0	0.0170908
XP_052744563.1	263	29.7004	5.51611	insulin-like growth factor-binding protein complex acid labile subunit [Bicyclus anynana]	0.00779667	0.00682539	0.00595784	0	0.0276476	0.0347507	0.0323615	0	0.0525615	0.0299479	0.01638	0.0296016	0	0.0152373	0
XP_023934054.1	324	36.0581	5.08447	tumor protein D54 isoform X1 [Bicyclus anynana]	0	0.0110807	0.00483615	0.108011	0.0299232	0.0705202	0.0262688	0.0323303	0.0426657	0.133702	0.146257	0.0840996	0	0	0.00675191
XP_023953994.2	507	56.8818	8.01611	UTP--glucose-1-phosphate uridylyltransferase isoform X3 [Bicyclus anynana]	0	0.00708117	0.0154528	0	0.00956125	0	0	0	0	0	0	0	0.0451616	0.00790416	0.00431483
XP_052744646.1	386	43.6673	6.56592	uncharacterized protein LOC112047792 [Bicyclus anynana]	0	0	0	0	0	0	0.0440989	0.0633206	0.0716253	0.0102024	0	0.020169	0	0	0
XP_052738075.1	386	44.0137	6.21436	eukaryotic translation initiation factor 3 subunit M [Bicyclus anynana]	0.00265612	0.00465046	0.00811871	0	0.0125584	0	0	0	0	0.0102024	0	0	0	0.00519095	0
XP_023947016.1	495	55.8892	5.13525	venom serine carboxypeptidase [Bicyclus anynana]	0	0	0	0	0	0	0.0257912	0.0141078	0.0186178	0.0556909	0.0696233	0.0314554	0	0.00404789	0
XP_023954080.1	122	14.1457	8.70459	prefoldin subunit 6 [Bicyclus anynana]	0	0	0.0128435	0	0	0	0	0.0286203	0	0	0	0	0	0	0
XP_023941480.1	183	20.4234	6.27783	protein lethal(2)essential for life-like [Bicyclus anynana]	0	0	0.00856236	0	0	0	0	0	0	0	0	0	0	0	0.0119542
XP_023951302.2	319	35.1997	4.86865	annexin B10 isoform X5 [Bicyclus anynana]	0.00321399	0.0056272	0.0098239	0	0.00759805	0.0143251	0.0133403	0.0328371	0	0	0.027009	0.0244051	0.0102539	0.0188436	0.0137155
XP_023952252.2	923	102.745	5.18604	hypoxia up-regulated protein 1 [Bicyclus anynana]	0.00111079	0.011669	0.0169763	0	0.0131299	0	0.00922111	0.0189148	0.0199692	0.0170667	0.014002	0.0253041	0.0106316	0.00868345	0.00474024
XP_052738745.1	102	10.8902	7.89893	uncharacterized protein LOC128198295 [Bicyclus anynana]	0	0.0175988	0.0153619	0.205857	0	0	0	0	0	0	0	0	0	0	0
XP_052739238.1	313	36.7427	6.60986	alpha-tocopherol transfer protein-like [Bicyclus anynana]	0	0	0	0	0.0232311	0.0291994	0.013596	0.0111555	0	0	0	0	0	0	0
XP_052747491.1	558	60.3613	7.54736	amidophosphoribosyltransferase isoform X2 [Bicyclus anynana]	0	0	0.0112323	0	0.0130311	0	0	0	0	0.0070576	0	0	0	0.00718174	0.00392047
XP_023943590.1	633	69.307	6.49365	NADP-dependent malic enzyme isoform X2 [Bicyclus anynana]	0	0.0141791	0.019803	0.0110571	0.0306322	0	0.00672282	0	0	0	0	0	0.0310047	0.0189925	0.0103679
XP_052743147.1	540	58.7025	5.88428	T-complex protein 1 subunit epsilon [Bicyclus anynana]	0	0.0166211	0.00290169	0	0.0224424	0	0	0.00646607	0	0.00729286	0	0.00720854	0	0.00742113	0.00810229
XP_023943671.1	281	30.3481	5.17334	scolexin B isoform X2 [Bicyclus anynana]	0	0	0.0055762	0	0.00862554	0.0162623	0	0	0	0	0	0	0	0	0
XP_023954835.2	583	63.642	6.53662	dihydropyrimidinase isoform X1 [Bicyclus anynana]	0	0	0	0	0.00831484	0	0	0	0	0	0	0	0.00561062	0.0137476	0.0075047
XP_023943283.2	1339	147.769	4.7417	nidogen [Bicyclus anynana]	0.000765692	0.00804366	0.00819147	0.00522713	0.0235318	0.0136511	0.0254252	0.015646	0.0206478	0.00588221	0	0.00581421	0	0.00598568	0.00816886
XP_023953697.2	344	39.0197	5.26221	uncharacterized protein LOC112057450, partial [Bicyclus anynana]	0.0178825	0	0.0318848	0.0610389	0.0352293	0.0531362	0.0371123	0.0101502	0	0	0	0	0	0	0
XP_023935876.2	537	58.0349	5.89697	cystathionine beta-synthase [Bicyclus anynana]	0	0.0233995	0.0058358	0	0	0	0	0	0	0	0	0	0.0182737	0.0111939	0.00814756
XP_023954669.1	131	14.2808	6.01123	cuticle protein 7-like [Bicyclus anynana]	0	0	0	0	0	0	0	0	0	0	0.032885	0	0	0.0152955	0
XP_023940490.2	290	32.2712	5.26221	27 kDa glycoprotein [Bicyclus anynana]	0	0	0	0.0724048	0.00835785	0.0472729	0	0	0.0158893	0.0407394	0.0445649	0.0402684	0	0.00690933	0
XP_023935578.1	304	33.1494	7.84033	probable 3-hydroxyacyl-CoA dehydrogenase B0272.3 isoform X2 [Bicyclus anynana]	0	0	0.0103086	0	0.0239188	0	0.0139985	0	0	0.0129544	0	0	0	0.00659114	0
XP_023941266.1	173	19.7501	7.62061	cytoglobin-like [Bicyclus anynana]	0	0	0.00905729	0	0.0280205	0	0	0.0201831	0	0.0227638	0	0.0225006	0	0.0115821	0
XP_023952750.1	243	27.0689	4.76709	GILT-like protein 2 [Bicyclus anynana]	0	0	0	0	0.0199488	0	0	0.014369	0.0189625	0.048619	0.0177281	0.0480569	0	0.0082457	0
XP_023935577.1	306	33.4686	8.42627	probable 3-hydroxyacyl-CoA dehydrogenase B0272.3 isoform X1 [Bicyclus anynana]	0	0	0.0153619	0	0.0237625	0	0.013907	0	0	0.0128697	0	0	0	0.00654806	0
XP_052741822.1	355	40.2704	9.15869	glycine-rich protein GRP33 isoform X2 [Bicyclus anynana]	0	0.00505655	0.00441384	0	0.0273102	0	0.0239749	0.00983571	0	0	0.0242701	0	0	0.0112885	0.00616231
XP_023944042.1	209	23.4687	5.74463	ras-related protein Rab6 isoform X2 [Bicyclus anynana]	0	0.00858888	0	0	0.0463881	0	0.0407229	0.0668263	0.0220473	0	0	0.0186249	0	0.00958711	0.0209342
XP_023934120.1	467	50.3998	8.92432	eukaryotic translation initiation factor 2 subunit 3 isoform X2 [Bicyclus anynana]	0.00439084	0.00768769	0.00335527	0	0.0155703	0	0	0	0	0	0	0.00833536	0	0.0128718	0
XP_023938565.1	251	26.8079	10.7847	THO complex subunit 4 isoform X2 [Bicyclus anynana]	0	0.0071517	0	0	0	0	0	0.0417332	0.0183581	0	0	0.0155084	0	0.00798289	0.00871562
XP_023939611.1	272	30.3201	8.17725	uncharacterized protein LOC112046967 [Bicyclus anynana]	0	0	0	0	0	0	0	0	0	0	0	0.0429332	0	0	0
XP_023948709.1	217	24.819	8.01611	uncharacterized protein LOC112053506 [Bicyclus anynana]	0	0	0	0	0	0	0	0	0	0	0	0.0179383	0.0753685	0	0.141137
XP_023936672.2	448	49.7574	5.69385	programmed cell death protein 4 [Bicyclus anynana]	0	0.0160275	0.024483	0	0.0108204	0	0	0	0	0	0	0	0	0	0
XP_023941418.2	126	14.3623	7.6499	cold shock domain-containing protein CG9705 [Bicyclus anynana]	0	0	0.0248716	0	0.0192363	0	0	0	0	0	0	0	0	0	0
XP_023939442.1	112	12.2053	8.17725	uncharacterized protein LOC112046853 [Bicyclus anynana]	0	0	0	0	0	0	0	0	0	0	0	0	0	0	0.0195323
XP_023952353.2	281	30.856	7.95752	carbonyl reductase [NADPH] 1-like [Bicyclus anynana]	0.00729724	0	0.027881	0	0.0431277	0.0813116	0.0302886	0	0.0327964	0	0	0	0	0	0
XP_052743770.1	654	71.3864	5.52881	ubiquitin carboxyl-terminal hydrolase 14 [Bicyclus anynana]	0	0.00548953	0.00718767	0	0.0222365	0	0	0	0	0	0	0	0	0.0122551	0.00668997
XP_023953395.1	324	36.5584	5.79541	uncharacterized protein LOC112057135 [Bicyclus anynana]	0	0	0.00967229	0	0.00748079	0	0.0131344	0.0215536	0	0.0121548	0.0132961	0	0	0	0
XP_023945506.1	317	33.0793	10.2134	rRNA 2'-O-methyltransferase fibrillarin [Bicyclus anynana]	0	0.0113254	0.00494294	0	0.00764598	0	0	0.0220295	0	0	0	0	0	0	0
XP_023947882.1	148	16.8596	5.35107	eukaryotic translation initiation factor 1A, X-chromosomal [Bicyclus anynana]	0	0.0121289	0	0	0.0163769	0	0	0	0	0.0266091	0.0291077	0.0263014	0	0	0
XP_052745664.1	318	35.7987	6.87354	aldo-keto reductase family 1 member B1-like isoform X1 [Bicyclus anynana]	0	0	0.00985479	0	0.0228658	0	0	0	0	0	0.013547	0	0.0102861	0.0189029	0
XP_023949049.1	290	32.1471	6.63916	phytanoyl-CoA dioxygenase domain-containing protein 1 isoform X1 [Bicyclus anynana]	0	0	0.00540314	0	0.00835785	0	0	0	0	0	0	0	0	0.00690933	0
XP_023935383.2	653	75.3471	9.21729	hrp65 protein [Bicyclus anynana]	0	0.0164938	0.00479912	0	0.014847	0	0.00651691	0.0160414	0	0	0	0	0	0.00306846	0
XP_052746795.1	7231	822.544	4.98291	titin, partial [Bicyclus anynana]	0.0011343	0.00744742	0.0067175	0	0.00636866	0	0	0.0019315	0	0	0	0	0.00407121	0.00249389	0.0027228
XP_052743137.1	178	20.1702	4.90674	coatomer subunit zeta-1 isoform X2 [Bicyclus anynana]	0	0.0100847	0	0	0	0	0	0	0	0	0	0	0	0	0.03687
XP_023938184.2	207	23.1287	7.03467	tumor necrosis factor receptor superfamily member wengen isoform X2 [Bicyclus anynana]	0	0	0	0	0	0	0	0.033736	0	0	0	0	0	0	0
XP_023949626.1	336	36.3478	8.11865	hydroxymethylglutaryl-CoA lyase, mitochondrial [Bicyclus anynana]	0	0.00534249	0.0139903	0	0	0	0	0	0	0	0	0	0	0	0
XP_023935192.2	136	14.7926	5.46533	uncharacterized protein LOC112043823 [Bicyclus anynana]	0	0	0.0115214	0.0514642	0	0	0.0312908	0.0256741	0	0	0	0.0572443	0	0	0
XP_023935015.1	409	46.18	5.07178	L-dopachrome tautomerase yellow-f2 isoform X2 [Bicyclus anynana]	0	0.00438894	0.00766216	0	0.0118522	0	0	0	0	0	0	0.00951739	0	0.0293942	0.0160461
XP_023953417.1	287	32.4431	5.05908	uncharacterized protein LOC112057143 isoform X2 [Bicyclus anynana]	0	0.0125092	0.0163789	0	0	0	0	0	0	0	0	0	0	0	0
XP_052747003.1	280	30.0843	7.98682	proteasome subunit beta type-7 [Bicyclus anynana]	0.00366165	0.012822	0	0	0.0173127	0	0	0.0124703	0	0.0140648	0	0	0.0233642	0.0143122	0.00781293
XP_023955048.1	216	25.0355	7.35693	uncharacterized protein LOC112058437 [Bicyclus anynana]	0	0	0.00725422	0	0.0224424	0	0	0	0	0.0182321	0	0.0180213	0	0.00927641	0.0101279
XP_023941327.1	483	53.0531	7.84033	6-phosphogluconate dehydrogenase, decarboxylating [Bicyclus anynana]	0	0.00743303	0.00973237	0	0.0100363	0.0094611	0.0352426	0.0216874	0	0.0081535	0	0.0161185	0.00677224	0.0207423	0.00452923
XP_023941251.2	202	22.7938	8.27979	uncharacterized protein LOC112048102 [Bicyclus anynana]	0	0.00888652	0	0	0	0	0	0	0	0.0194958	0	0.0578111	0	0	0
XP_023943246.1	368	40.0668	4.90674	26S proteasome non-ATPase regulatory subunit 4 [Bicyclus anynana]	0	0.00487793	0	0	0.019759	0	0	0	0	0	0.0117064	0	0	0.00544485	0.00594462
XP_023935098.1	318	33.468	8.76318	NAD-dependent L-serine dehydrogenase [Bicyclus anynana]	0	0.00564489	0.0344918	0	0.0152439	0	0	0.0219602	0.0144902	0.0247682	0	0	0	0.0126019	0.0137586
XP_023952333.1	311	34.5826	6.29053	26S proteasome non-ATPase regulatory subunit 14 [Bicyclus anynana]	0	0.00577195	0.0201532	0.0450105	0.0545545	0	0.0136834	0.0224545	0.0296328	0	0	0.0250329	0.0420706	0.0128856	0.0211024
XP_052745787.1	376	41.4784	7.2251	phenoloxidase-activating factor 2-like [Bicyclus anynana]	0	0.00477414	0.00833464	0.0186147	0.0193386	0	0	0	0	0	0	0	0	0	0
XP_052741027.1	217	24.9937	6.72705	transmembrane emp24 domain-containing protein eca [Bicyclus anynana]	0	0	0	0	0	0	0	0	0.0212345	0	0	0.0179383	0	0	0
XP_052737350.1	709	77.9659	7.06396	methylcrotonoyl-CoA carboxylase subunit alpha, mitochondrial [Bicyclus anynana]	0	0.0101274	0.0132602	0	0.0136743	0	0	0	0	0	0	0	0	0	0
XP_023936145.2	341	37.8712	6.32861	cathepsin L [Bicyclus anynana]	0	0.0105283	0.0091901	0.0410506	0.0355392	0.0402027	0.062398	0.0716766	0.162155	0.057744	0.0631663	0.0342458	0	0.0176279	0.0320765
XP_052744166.1	138	14.7398	6.99072	uncharacterized protein LOC112047975 isoform X4 [Bicyclus anynana]	0	0	0	0	0	0	0	0	0.0333905	0	0	0	0	0	0
XP_052740760.1	516	57.1555	5.77002	uncharacterized protein LOC112042877 [Bicyclus anynana]	0	0	0	0.0406926	0.018789	0.0531362	0.0164943	0.0203004	0.00893003	0	0	0	0	0	0
XP_023938892.1	160	19.1563	7.41553	NADH dehydrogenase [ubiquinone] 1 beta subcomplex subunit 10 [Bicyclus anynana]	0	0	0	0	0.0151486	0.0285607	0	0	0	0.0246134	0	0.0243288	0.0204437	0	0.0136726
XP_023937843.1	400	45.021	8.49951	uncharacterized protein ZK1073.1 isoform X4 [Bicyclus anynana]	0.00512631	0	0.00391728	0	0	0	0	0	0	0	0	0	0	0.0100185	0
XP_052742015.1	415	47.0672	5.21143	26S proteasome regulatory subunit 6B [Bicyclus anynana]	0	0	0	0	0.0116809	0.0220227	0	0	0	0	0	0	0	0	0
XP_052740600.1	277	29.5008	6.75635	trypsin delta-like [Bicyclus anynana]	0	0.0129608	0.0565672	0	0.0087501	0	0.015363	0	0	0	0	0	0	0	0
XP_023949766.1	277	31.914	6.93213	uncharacterized protein LOC112054289 [Bicyclus anynana]	0	0.00648042	0	0	0	0	0	0.0126053	0	0	0	0	0	0.00723359	0
XP_023950137.1	277	30.6025	8.33838	eukaryotic translation initiation factor 3 subunit G [Bicyclus anynana]	0	0	0.00565672	0	0	0	0	0	0	0	0	0	0	0.00723359	0
XP_052745279.1	1140	125.642	6.97607	plasma membrane calcium-transporting ATPase 3 isoform X7 [Bicyclus anynana]	0	0.00314926	0.00549794	0	0.00212612	0	0	0	0.00404201	0	0	0	0	0.0158187	0.00383793
XP_023936471.2	399	45.15	5.8335	aminoacylase-1 [Bicyclus anynana]	0	0.00449894	0.0039271	0	0.0182239	0	0	0	0	0	0	0	0	0	0
XP_023938861.2	1044	116.462	5.49072	ubiquitin-like modifier-activating enzyme 1 [Bicyclus anynana]	0	0	0.00150087	0	0.0116081	0	0	0.00334452	0	0	0	0.00372855	0.00626627	0.00959629	0.00419084
XP_023944520.2	1637	177.369	6.43018	nuclear pore complex protein DDB_G0274915 [Bicyclus anynana]	0	0	0	0	0.0177675	0.00279152	0	0.00853189	0.00844452	0.00240571	0.00263161	0	0	0	0
XP_023945005.2	6388	716.706	5.61768	obscurin isoform X4 [Bicyclus anynana]	0	0.00477713	0.00367935	0	0.00303541	0	0.000666178	0	0	0.00184947	0	0	0.00563258	0.0194474	0.0106162
XP_052739217.1	304	35.1843	6.65381	clavesin-1 [Bicyclus anynana]	0.00674514	0	0.0206173	0	0.0159459	0	0	0	0	0	0	0	0	0	0
XP_023934651.1	193	21.9543	7.10791	GTP-binding protein SAR1b [Bicyclus anynana]	0	0	0.00811871	0	0.0251169	0	0	0	0	0	0	0	0	0	0.0113348
XP_052740363.1	550	59.7706	4.64014	germ cell nuclear acidic protein-like [Bicyclus anynana]	0	0	0	0	0	0	0.0541614	0.0698335	0.033512	0	0	0.00707747	0	0	0
XP_023934799.1	97	10.8203	6.99072	uncharacterized protein LOC112043558 [Bicyclus anynana]	0	0	0	0	0.0249874	0	0.0438716	0	0	0	0	0	0	0	0
XP_023945800.1	217	24.9547	8.6167	vesicle-trafficking protein SEC22b-B [Bicyclus anynana]	0	0.0165445	0.0216624	0.0322541	0.0111695	0	0	0	0	0.0181481	0	0	0	0.027701	0.0100812
XP_023936042.1	210	23.4819	9.46631	NADH-quinone oxidoreductase subunit B 2 [Bicyclus anynana]	0	0.00854798	0.00746148	0	0	0	0	0	0	0	0	0	0	0.00954145	0.0104172
XP_052740187.1	330	35.4454	8.83643	pancreatic triacylglycerol lipase-like [Bicyclus anynana]	0	0.0108793	0.00949643	0	0	0	0	0	0	0	0	0	0	0	0
XP_023948793.1	225	24.7275	5.98584	ribulose-phosphate 3-epimerase [Bicyclus anynana]	0	0	0	0	0	0	0	0	0	0	0	0	0.0145377	0.00890536	0
XP_052745346.1	278	31.1105	8.38232	transcriptional activator protein Pur-beta isoform X7 [Bicyclus anynana]	0	0.00645711	0	0	0.00871862	0	0	0.01256	0.0165752	0	0.0154962	0.0140022	0	0.00720757	0
XP_023937765.2	421	46.2888	8.14795	serine protease snake [Bicyclus anynana]	0	0	0	0.016625	0.0230288	0.0108544	0	0	0	0	0	0.00924611	0	0	0
XP_023954548.1	926	105.475	6.0874	neutral alpha-glucosidase AB [Bicyclus anynana]	0	0.00193853	0.0186134	0	0.0314096	0.00493489	0.00459562	0.0150828	0.00995225	0	0	0.00420368	0.0141296	0.00865532	0.00236244
XP_052738818.1	294	32.0381	9.81787	eukaryotic translation initiation factor 4H isoform X2 [Bicyclus anynana]	0	0	0	0	0	0	0.0144746	0.0237529	0	0.0267901	0.0293057	0	0	0.00681532	0
XP_052740507.1	166	18.3893	7.40088	putative defense protein 3 [Bicyclus anynana]	0	0	0	0	0	0	0	0	0	0	0.0259514	0.0468989	0	0.0120705	0
XP_052738966.1	2425	268.456	6.69775	LOW QUALITY PROTEIN: fatty acid synthase [Bicyclus anynana]	0	0.00148048	0.000646149	0	0	0	0.0210584	0.043196	0.0247021	0.00324795	0	0.0048156	0	0	0
XP_052741777.1	220	23.7421	7.00537	acyl-protein thioesterase 1 [Bicyclus anynana]	0.00466028	0	0	0	0.0110172	0	0	0.0158713	0.020945	0.0179006	0	0	0	0.0182155	0
XP_023936726.1	129	14.5123	5.99854	programmed cell death protein 5 [Bicyclus anynana]	0	0	0.0121466	0	0	0	0	0	0	0	0	0	0	0	0
XP_023950206.1	334	36.4344	6.84424	delta-aminolevulinic acid dehydratase [Bicyclus anynana]	0.00613929	0.00537448	0	0	0.00725682	0	0	0	0	0	0	0	0	0.00599912	0
XP_023935300.1	503	55.5959	6.69775	protein ERGIC-53 [Bicyclus anynana]	0	0.0107062	0.0093454	0	0.00963728	0	0.00846032	0.0208251	0.0183216	0.00782931	0	0.00773879	0	0	0.00434914
XP_023952393.2	351	40.1555	5.98584	aldo-keto reductase AKR2E4 [Bicyclus anynana]	0	0	0.00446414	0	0.0276214	0.0130191	0.0121241	0.0099478	0	0.0224396	0.0122733	0	0	0.0114171	0
XP_023949118.2	244	26.6311	4.48779	larval cuticle protein LCP-30 [Bicyclus anynana]	0.184883	0.0294275	0.0256871	0	0	0	0	0	0	0	0	0	0	0	0
XP_023939605.1	366	39.2012	5.74463	pyruvate dehydrogenase E1 component subunit beta, mitochondrial [Bicyclus anynana]	0	0.00490458	0.00856236	0	0	0	0	0	0	0	0	0	0.00893714	0.0218984	0.0298855
XP_023949725.2	435	49.0371	6.0874	dolichyl-diphosphooligosaccharide--protein glycosyltransferase 48 kDa subunit [Bicyclus anynana]	0	0.0165065	0.00720419	0.01609	0.0278595	0	0	0.0321074	0	0	0.00990331	0.00894853	0	0.0184249	0.010058
XP_052740754.1	230	26.4233	5.96045	putative malate dehydrogenase 1B [Bicyclus anynana]	0	0	0	0	0	0	0	0	0	0	0	0.0169244	0	0	0
XP_023939678.2	169	17.8313	8.60205	Na(+)/H(+) exchange regulatory cofactor NHE-RF1 [Bicyclus anynana]	0	0.042487	0.0185433	0	0.0143419	0	0	0.0413216	0	0	0	0	0	0.0118562	0
XP_023939636.1	585	65.6015	8.41162	RNA-binding protein FXR1 isoform X3 [Bicyclus anynana]	0	0.00613701	0.00267848	0	0.0165728	0	0	0	0	0	0	0.00665404	0	0	0
XP_023945157.2	154	17.1768	7.88428	14 kDa phosphohistidine phosphatase [Bicyclus anynana]	0	0	0.0101748	0	0.0157388	0	0	0	0	0	0	0	0	0.0130111	0
XP_052746484.1	3838	421.529	4.79248	basement membrane-specific heparan sulfate proteoglycan core protein isoform X4 [Bicyclus anynana]	0	0.0159022	0.00530741	0.00364728	0.0183141	0	0.0376989	0.0373004	0.0516257	0.0123131	0.00897955	0.0111565	0.000852265	0.00887519	0.00512991
XP_023942627.1	108	11.6949	7.34229	peptidyl-prolyl cis-trans isomerase FKBP1A [Bicyclus anynana]	0	0.0332422	0.0145084	0.129614	0.0897695	0	0.0788063	0.0323303	0	0.109393	0.0398883	0.0360427	0	0.0371057	0.0202557
XP_023954677.1	582	61.8274	6.49365	triokinase/FMN cyclase [Bicyclus anynana]	0	0	0.00807686	0	0.00832913	0	0.0292477	0.00599944	0	0	0	0	0	0.00344279	0
XP_023949746.2	287	33.0725	6.21436	activating signal cointegrator 1 complex subunit 2 homolog [Bicyclus anynana]	0	0	0	0.0487744	0.0168904	0	0	0	0	0.0960523	0.150102	0.0271262	0.0683831	0.0209447	0
XP_023935257.2	326	36.8232	7.62061	aldo-keto reductase AKR2E4-like [Bicyclus anynana]	0.0125799	0	0.0288389	0.0214697	0.0074349	0.0560701	0.0391614	0.139239	0.0282693	0.0120802	0.0132145	0.023881	0	0	0.0872364
XP_023944160.2	1009	110.855	4.69092	uncharacterized protein LOC112050198 isoform X3 [Bicyclus anynana]	0.00203223	0.00533719	0.00621174	0	0.0168151	0.0135868	0.0126528	0.0138421	0.00456679	0.00390302	0.00853903	0.0115737	0.00972545	0.011915	0.00867243
XP_023939350.1	280	31.2586	4.58936	translocon-associated protein subunit alpha [Bicyclus anynana]	0	0.025644	0.00559611	0	0.0173127	0.0163204	0	0	0	0	0	0.0139022	0	0.0143122	0.00781293
XP_052740114.1	140	15.0382	5.68115	pupal cuticle protein 20-like isoform X2 [Bicyclus anynana]	0	0	0	0	0	0	0	0	0	0	0	0.0278044	0	0.0143122	0.0156259
XP_023949106.1	327	37.8775	4.89404	uncharacterized protein LOC112053786 [Bicyclus anynana]	0	0	0.00958356	0	0	0	0	0	0	0	0.0395224	0.023808	0	0	0
XP_023946324.1	218	24.4777	9.30518	40S ribosomal protein S5 isoform X1 [Bicyclus anynana]	0	0	0.021563	0	0.0222365	0	0	0	0	0	0	0	0	0	0.010035
XP_023936470.1	117	13.279	8.67529	NADH dehydrogenase [ubiquinone] 1 subunit C2 [Bicyclus anynana]	0	0	0	0	0	0	0	0	0	0	0	0	0	0.0171257	0
XP_023937060.1	407	45.6253	7.75244	arrestin homolog [Bicyclus anynana]	0	0	0	0	0	0	0	0	0	0.0290281	0	0	0	0.00492311	0.00537499
XP_023944279.1	282	31.934	8.14795	uncharacterized protein LOC112050282 [Bicyclus anynana]	0	0	0.0111128	0	0	0	0	0	0	0	0	0	0	0.021316	0
XP_052745276.1	1168	128.638	7.1958	plasma membrane calcium-transporting ATPase 2 isoform X4 [Bicyclus anynana]	0	0.00307376	0.00670767	0	0.00207515	0	0	0	0.00394511	0	0	0	0	0.017155	0.00561889
XP_052746986.1	259	29.9076	9.21729	uncharacterized protein LOC128199849, partial [Bicyclus anynana]	0	0	0	0	0	0	0	0	0	0	0	0	0	0	0.00844641
XP_052744984.1	220	23.6637	9.11475	uncharacterized protein LOC112053141 isoform X1 [Bicyclus anynana]	0	0	0	0	0	0	0.0580301	0.12697	0.104725	0	0	0	0	0	0
XP_023937594.1	283	31.0878	5.2876	15-hydroxyprostaglandin dehydrogenase [NAD(+)]-like [Bicyclus anynana]	0	0	0.0221472	0	0.0256937	0	0.0150373	0	0	0	0	0	0	0	0
XP_052745400.1	354	39.3108	7.32764	UDP-glucose 4-epimerase [Bicyclus anynana]	0	0	0	0	0.0136937	0	0	0.00986349	0	0	0	0	0	0.0113204	0
XP_052738626.1	528	59.3043	5.88428	antichymotrypsin-2 [Bicyclus anynana]	0.00776713	0.0339977	0.0623203	0.0397678	0.0275429	0.00865475	0.0644779	0.0529042	0.00872707	0.0447516	0.0571128	0.0368618	0	0.0037949	0.00414322
XP_023944359.2	348	38.5481	7.04932	trypsin-1 [Bicyclus anynana]	0	0	0	0	0.0139297	0	0.0244571	0	0.0132411	0.067899	0.0990331	0.067114	0.00939941	0.00575777	0.0377176
XP_052744297.1	823	93.0739	6.13818	uncharacterized protein LOC112053547 [Bicyclus anynana]	0	0	0.0019039	0	0.0058901	0.0055525	0.0103415	0.0169705	0	0.0382809	0.0157033	0.0141893	0	0	0
XP_052742703.1	2998	322.234	6.59521	talin-1 isoform X10 [Bicyclus anynana]	0.000341982	0.00119752	0.00156796	0	0.00646772	0	0	0.00116467	0	0	0	0	0	0.0100252	0.00510785
XP_023944982.1	261	29.9542	5.99854	chloride intracellular channel exc-4 isoform X3 [Bicyclus anynana]	0	0.00687769	0.0180105	0	0	0	0	0	0	0	0	0	0	0.0153541	0
XP_023941689.1	182	20.6147	7.00537	vacuolar protein sorting-associated protein 29 [Bicyclus anynana]	0	0	0.0086094	0	0.0133175	0	0	0	0	0	0	0	0	0	0
XP_023941050.1	372	41.0039	6.22705	CLIP domain-containing serine protease HP8 [Bicyclus anynana]	0	0	0	0	0.0260621	0.0122842	0	0.0375449	0	0	0	0	0	0	0
XP_052746229.1	421	48.2599	8.5874	L-dopachrome tautomerase yellow-f-like [Bicyclus anynana]	0	0	0	0	0.0115144	0	0	0.00829377	0.0218902	0	0	0.0369844	0	0	0
XP_052741062.1	239	27.0537	5.22412	circadian clock-controlled protein daywake isoform X2 [Bicyclus anynana]	0	0	0	0	0.0101413	0	0	0.0584381	0.0578397	0.0164776	0.0360497	0.0325742	0	0	0
XP_023937179.1	64	7.18388	9.99365	stress-associated endoplasmic reticulum protein 2 [Bicyclus anynana]	0	0.0280481	0	0	0	0	0	0	0.0719983	0	0	0	0	0	0
XP_023944639.2	272	28.7846	4.80518	uncharacterized protein LOC112050579 [Bicyclus anynana]	0	0	0	0	0.00891094	0	0	0	0	0.0434354	0.015838	0.0572443	0	0.0147331	0
XP_052743385.1	312	35.3092	9.12939	antigen LPMC-61 [Bicyclus anynana]	0	0	0.0150665	0	0.015537	0	0	0	0	0	0	0	0	0	0
XP_052743177.1	1322	146.408	5.84619	heterogeneous nuclear ribonucleoprotein U-like protein 1 [Bicyclus anynana]	0	0.00950494	0.00355578	0	0.0238344	0	0.00965705	0.0105648	0.0104566	0	0	0.00588897	0	0.00909397	0.00165478
XP_023934577.2	2371	249.187	6.84424	fatty acid synthase [Bicyclus anynana]	0	0	0.0105738	0	0.0132894	0	0	0	0	0	0	0	0.0193142	0.00676071	0.00830391
XP_023944255.1	473	50.6735	9.18799	trifunctional enzyme subunit beta, mitochondrial [Bicyclus anynana]	0	0.0227705	0.023189	0	0.00512426	0.0289834	0.00899692	0	0	0.0166518	0	0.00822962	0.0484079	0.025417	0.0462499
XP_023933780.1	257	27.4712	8.04541	3-oxoacyl-[acyl-carrier-protein] reductase FabG-like [Bicyclus anynana]	0	0.00698473	0	0	0.0188621	0	0	0	0	0	0	0	0	0.00779652	0
XP_052743846.1	394	44.239	6.04932	antichymotrypsin-1 [Bicyclus anynana]	0.00520437	0.0136681	0.00397693	0	0.0184552	0.0115983	0.0108009	0	0	0.00999529	0.0109339	0	0.00830201	0.00508555	0
XP_052737695.1	145	15.8421	9.31982	alcohol dehydrogenase 2-like [Bicyclus anynana]	0	0	0.0216126	0	0	0	0	0	0	0	0	0.0268456	0	0	0
XP_023954205.2	145	16.8776	6.94678	uncharacterized protein LOC112057869 [Bicyclus anynana]	0	0.0247597	0.0108063	0	0	0	0	0	0	0	0	0	0	0	0
XP_023944622.1	266	29.0355	5.92236	trypsin-3 [Bicyclus anynana]	0	0	0	0	0	0	0	0	0	0	0	0	0.012297	0.00753273	0.00822413
XP_023946420.1	121	14.06	11.5464	60S ribosomal protein L34 [Bicyclus anynana]	0	0.0296707	0.0129497	0	0.0801248	0	0	0	0	0.0325466	0	0	0	0	0
XP_023946994.1	146	16.2734	8.41162	uncharacterized monothiol glutaredoxin ycf64-like [Bicyclus anynana]	0	0	0	0	0	0	0	0	0	0	0	0	0	0.013724	0
XP_023951695.1	720	81.1472	5.32568	dipeptidyl peptidase 3 isoform X2 [Bicyclus anynana]	0	0.00747949	0.0065288	0	0.0100991	0	0.00591048	0.0145487	0	0	0.00598325	0	0	0.00278292	0
XP_023939767.2	543	62.2543	6.49365	beta-hexosaminidase subunit beta [Bicyclus anynana]	0	0	0.00288566	0.0386692	0.0178547	0.025247	0.0156742	0.00643034	0.016972	0.0217577	0	0.0286749	0	0.00738013	0
XP_052745507.1	503	58.205	6.20166	myrosinase 1 [Bicyclus anynana]	0.00407659	0	0	0	0.00963728	0.00908491	0	0	0	0	0	0	0.00650297	0.00398351	0
XP_023951031.2	165	16.9253	4.88135	chorion class B protein PC10-like [Bicyclus anynana]	0.00621371	0	0	0	0	0	0	0	0	0	0	0	0	0	0
XP_023951084.1	91	10.2699	4.99561	mitochondrial import inner membrane translocase subunit Tim8 [Bicyclus anynana]	0	0	0	0	0.0266349	0	0.0467642	0.0383701	0	0	0	0	0	0	0.0240398
XP_023937413.1	331	37.0006	4.88135	eukaryotic translation initiation factor 2 subunit 1 [Bicyclus anynana]	0.0092924	0.0216928	0.0142016	0.0211454	0.0292903	0	0.0128566	0.0105489	0.0139211	0.0118977	0	0	0.00988215	0.00605349	0.0198274
XP_023942000.1	240	26.3865	5.80811	poxin [Bicyclus anynana]	0	0.00747949	0.0522304	0	0.0201981	0	0	0	0	0	0	0	0	0	0
XP_023945790.1	340	37.2088	6.27783	guanine nucleotide-binding protein G(I)/G(S)/G(T) subunit beta-1 [Bicyclus anynana]	0	0.00527964	0.00921713	0	0.00712875	0	0.0125163	0	0	0	0	0	0	0	0.0128684
XP_023943496.2	548	62.1513	5.60498	tyrosine 3-monooxygenase [Bicyclus anynana]	0	0	0	0	0.00442295	0	0	0	0	0	0	0	0	0.0146256	0.00798401
XP_023943269.1	133	14.0232	4.62744	endocuticle structural glycoprotein ABD-4 [Bicyclus anynana]	0	0	0	0	0	0	0	0	0	0	0	0	0	0.0301309	0
XP_023935751.1	183	20.2024	5.68115	uncharacterized protein LOC112044220 [Bicyclus anynana]	0	0	0	0	0	0	0	0	0	0	0.0235407	0	0	0	0
XP_023941173.2	525	58.3195	6.41748	tyrosine--tRNA ligase, cytoplasmic [Bicyclus anynana]	0	0.00683839	0.0179076	0	0.00461672	0	0	0.0133016	0	0.0150024	0	0.0074145	0	0.00381658	0.00416689
XP_023947564.2	710	76.2207	7.34229	tenascin isoform X2 [Bicyclus anynana]	0	0.00505655	0.00220692	0.0394317	0.0136551	0	0	0.0196714	0.00648999	0	0	0	0	0	0.00308115
XP_023948827.2	234	25.7173	5.99854	6-phosphogluconolactonase [Bicyclus anynana]	0	0.00767127	0	0	0.010358	0	0	0	0	0	0	0	0	0	0
XP_052743431.1	276	31.0943	5.33838	F-actin-capping protein subunit beta [Bicyclus anynana]	0	0.0195117	0.0170316	0	0	0	0	0	0.0166953	0.0142686	0	0	0	0.0145196	0.0158523
XP_023949252.2	3502	396.799	9.36377	titin isoform X5 [Bicyclus anynana]	0	0	0.000447433	0	0.000692112	0	0	0	0	0	0	0	0.00186807	0.017737	0.0081208
XP_023935000.1	510	57.5802	7.21045	calcium/calmodulin-dependent protein kinase type II alpha chain [Bicyclus anynana]	0	0	0	0	0	0	0	0	0	0	0	0	0.00641371	0.0157153	0.00428945
XP_023934237.2	201	21.9753	9.21729	tubulin polymerization-promoting protein homolog [Bicyclus anynana]	0	0.0178615	0.0233867	0	0	0	0	0	0	0	0	0	0	0	0
XP_023934003.2	612	67.6506	5.021	uncharacterized protein LOC112042995 [Bicyclus anynana]	0	0	0	0	0	0	0	0.00570535	0.0150585	0.0193046	0	0.0190814	0	0	0
XP_023950188.1	185	20.9648	7.73779	ras-related protein Rap1 [Bicyclus anynana]	0	0.00970312	0	0	0.0393045	0	0	0.0188739	0	0	0	0	0.0353621	0.0108308	0.011825
XP_023944427.2	783	87.1992	5.04639	plastin-2 [Bicyclus anynana]	0	0.00229256	0.00800466	0	0.0092865	0	0	0	0	0.00502956	0.0110037	0.00497141	0	0.00511802	0.00279389
XP_023934442.1	135	14.3899	8.42627	lipopolysaccharide-induced tumor necrosis factor-alpha factor homolog [Bicyclus anynana]	0	0	0.0116068	0	0.0179539	0	0	0	0	0	0	0	0	0.0148423	0.0162046
XP_052741557.1	397	44.924	9.65674	double-stranded RNA-specific editase B2 isoform X5 [Bicyclus anynana]	0	0	0.00394688	0	0	0	0	0	0	0	0	0	0	0.00504712	0
XP_023946790.2	457	51.4271	7.2251	mitochondrial enolase superfamily member 1 [Bicyclus anynana]	0	0	0.00342869	0	0.015911	0	0	0	0	0	0	0	0	0.00438448	0.00957383
XP_023952942.2	144	17.2539	9.43701	NADH dehydrogenase [ubiquinone] 1 beta subcomplex subunit 9 [Bicyclus anynana]	0	0	0	0	0.0168318	0	0	0	0	0.0273482	0	0	0	0.0139146	0
XP_052738362.1	416	45.5569	7.81104	isovaleryl-CoA dehydrogenase, mitochondrial [Bicyclus anynana]	0.00246457	0	0.00753323	0	0	0	0	0	0	0	0	0	0	0	0
XP_023937132.1	102	11.653	4.88135	U6 snRNA-associated Sm-like protein LSm3 [Bicyclus anynana]	0	0	0	0	0	0.0896022	0.125163	0.0342321	0.0451754	0.0772185	0	0.0763257	0	0	0
XP_052741603.1	187	20.9845	4.69092	calcium-binding protein E63-1 isoform X6 [Bicyclus anynana]	0	0	0.00837921	0	0	0	0	0	0	0	0	0	0	0.02143	0.0116985
XP_023955236.1	213	23.6308	7.35693	ras-related protein Rab-14 [Bicyclus anynana]	0	0	0	0	0.0455169	0	0.0399581	0.0327857	0.0216333	0	0	0.0182752	0	0.0188141	0.0102705
XP_023942945.1	213	23.0636	8.1333	ras-related protein Rab-5B isoform X2 [Bicyclus anynana]	0	0	0	0	0.0227585	0	0	0	0	0	0	0	0	0	0.0102705
XP_023936491.1	214	24.9027	5.80811	eukaryotic translation initiation factor 3 subunit K [Bicyclus anynana]	0	0.00838821	0	0.0327062	0.0113261	0	0	0.0163162	0	0	0	0	0	0	0
XP_023949494.2	283	31.9475	6.3667	carbonyl reductase [NADPH] 3-like [Bicyclus anynana]	0	0.0126861	0.00553679	0	0	0.0161474	0	0.0246762	0.0488469	0.0139157	0	0	0	0	0
XP_052738852.1	86	9.50467	8.41162	ATPase inhibitor mai-2, mitochondrial isoform X2 [Bicyclus anynana]	0	0.020873	0.0182199	0	0	0	0	0	0	0	0	0	0	0	0
XP_023940998.2	404	45.2633	7.54736	uncharacterized protein LOC112047923 [Bicyclus anynana]	0	0	0	0	0	0	0	0	0	0	0	0	0.00809652	0.00991933	0
XP_023933966.1	224	24.262	7.89893	uncharacterized protein LOC112042965 [Bicyclus anynana]	0	0.00801373	0	0	0.0108204	0	0	0.0155878	0	0	0	0	0	0	0
XP_023938520.1	112	13.0678	8.93896	BET1 homolog [Bicyclus anynana]	0	0	0.0139903	0	0	0	0	0	0	0	0	0	0	0	0
XP_052745969.1	474	52.7943	6.12549	phenoloxidase-activating factor 2 [Bicyclus anynana]	0	0	0	0	0.0102269	0.00964074	0	0.00736641	0	0	0	0.00821226	0	0	0.00461523
XP_023943935.2	276	30.9258	6.88818	carbonyl reductase [NADPH] 3-like [Bicyclus anynana]	0.00742943	0.0065039	0.0113544	0	0.0087818	0	0	0	0	0	0	0	0	0	0
XP_023949028.2	492	55.4979	6.34131	UDP-N-acetylhexosamine pyrophosphorylase [Bicyclus anynana]	0	0.0109456	0	0	0.0246319	0.00928803	0	0	0	0	0	0	0	0.00407257	0
XP_023942549.1	268	30.6006	6.15088	26S proteasome non-ATPase regulatory subunit 8 [Bicyclus anynana]	0	0	0.00584669	0	0.0180879	0	0	0	0	0.0146946	0.0160744	0.0145247	0	0.00747651	0
XP_023950795.2	1403	162.013	4.27197	MATH and LRR domain-containing protein PFE0570w isoform X8 [Bicyclus anynana]	0	0.014074	0.00558415	0	0.00691027	0	0	0.00248872	0	0	0	0	0.0256457	0.0157097	0.0109147
XP_052740970.1	381	42.9247	6.37939	chitin deacetylase 8-like [Bicyclus anynana]	0	0.0188459	0.0164505	0	0	0	0	0	0	0	0	0	0	0	0
XP_023942528.1	130	14.5914	5.99854	ejaculatory bulb-specific protein 3 [Bicyclus anynana]	0	0	0.0241063	0	0	0	0	0	0	0	0	0	0	0	0
XP_052740419.1	156	17.5975	9.45166	28S ribosomal protein S23, mitochondrial [Bicyclus anynana]	0	0	0	0	0	0	0	0	0	0	0	0	0	0.0256885	0
XP_023934331.1	503	55.2349	7.97217	agrin [Bicyclus anynana]	0	0	0	0	0.0144559	0	0	0.0069417	0	0.00782931	0.00856449	0.0232164	0	0	0
XP_023951344.2	434	49.398	8.07471	uncharacterized protein LOC112055454 [Bicyclus anynana]	0	0.00413612	0.0108312	0	0.00558474	0	0	0	0	0	0	0	0	0	0
XP_023935323.1	252	28.2996	8.47021	protein SCO1 homolog, mitochondrial [Bicyclus anynana]	0	0.00712332	0	0	0.00961816	0	0	0	0	0	0	0	0	0.00795121	0.00868103
XP_023934038.1	192	20.8845	8.82178	peptidyl-prolyl cis-trans isomerase [Bicyclus anynana]	0	0	0.008161	0	0	0	0	0	0	0	0	0.020274	0	0	0
XP_023944616.1	157	16.0437	9.08545	V-type proton ATPase 16 kDa proteolipid subunit c [Bicyclus anynana]	0.00653033	0.0228672	0	0	0	0	0	0	0	0	0	0	0.0208344	0	0
XP_023941237.1	131	13.4043	4.33545	paternally-expressed gene 3 protein [Bicyclus anynana]	0.0704378	0.0274057	0.0119612	0.160285	0	0	0.162425	0.026654	0	0.0300622	0.164425	0.297146	0	0	0.0166994
XP_023937708.2	376	40.1537	7.34229	alcohol dehydrogenase class-3 [Bicyclus anynana]	0	0.00954828	0.00833464	0	0.0386773	0	0	0	0	0	0	0	0	0	0
XP_052744975.1	560	61.0368	6.03662	phosphoacetylglucosamine mutase [Bicyclus anynana]	0	0.00320549	0	0	0.0129845	0	0.00759918	0	0	0	0	0	0	0.00357805	0.00390646
XP_052737455.1	394	43.5025	7.07861	ester hydrolase C11orf54 homolog isoform X1 [Bicyclus anynana]	0.00260219	0.0136681	0.0159077	0	0.0123034	0	0.0540043	0.0177242	0.0233903	0	0	0	0	0	0.016657
XP_023955165.2	324	36.3213	5.69385	UBX domain-containing protein 1 [Bicyclus anynana]	0	0	0.00483615	0	0.00748079	0	0	0	0	0	0	0	0	0.00618428	0
XP_023943388.2	1850	190.598	8.41162	uncharacterized protein LOC112049644 isoform X1 [Bicyclus anynana]	0	0.00776249	0.00762281	0.00378331	0.0078609	0.0123506	0	0.00188739	0.00249075	0	0	0	0	0.00324925	0
XP_052738179.1	833	93.2788	5.69385	97 kDa heat shock protein [Bicyclus anynana]	0	0.00430991	0.00188105	0	0.0174582	0	0.00510869	0.0293418	0.00553169	0.00472766	0	0.004673	0	0.00481082	0.00525239
XP_023936237.2	423	47.6233	7.31299	fumarylacetoacetase [Bicyclus anynana]	0	0	0	0.0165464	0.0114599	0	0	0	0	0	0	0	0.00773284	0.0142107	0.0103434
XP_023933728.2	159	16.9292	9.42236	peptidyl-tRNA hydrolase 2, mitochondrial [Bicyclus anynana]	0	0	0	0	0.0152439	0	0	0	0	0	0	0	0	0.0126019	0
XP_023940966.1	372	41.0449	6.3667	uncharacterized protein LOC112047903 [Bicyclus anynana]	0	0.00482547	0.00421213	0	0.0195466	0	0	0	0	0	0	0	0	0	0.0058807
XP_023949286.1	674	73.1518	5.5542	modular serine protease [Bicyclus anynana]	0.00152116	0.00266332	0.00464959	0.0103845	0.0179805	0	0	0	0	0.00584294	0.0063916	0.00577539	0	0.00297286	0.00324573
XP_023950891.2	462	51.8809	6.17627	methionine aminopeptidase 2 [Bicyclus anynana]	0	0.00388545	0.00678317	0	0.00524627	0	0	0.0151155	0	0	0	0	0	0	0.00473511
XP_023935118.2	527	57.9673	5.08447	uncharacterized protein LOC112043776 [Bicyclus anynana]	0	0.0136249	0.0089198	0	0	0	0	0.00662557	0	0.00747276	0.0163489	0.0295454	0.00620682	0.0076042	0.00415108
XP_023950304.1	250	28.624	5.8208	protein lethal(2)essential for life [Bicyclus anynana]	0	0	0	0	0.00969511	0	0	0	0.0184316	0	0.068927	0.0778522	0	0	0
XP_023945055.2	715	79.3702	8.60205	long-chain-fatty-acid--CoA ligase 4 isoform X1 [Bicyclus anynana]	0	0.0025106	0.00876594	0.019578	0.0135596	0	0.00595181	0.0146504	0	0	0	0	0	0.00280239	0.00611922
XP_052743193.1	429	47.3711	6.37939	glutathione synthetase isoform X3 [Bicyclus anynana]	0	0.0292903	0.0109574	0	0.0112997	0	0	0	0	0	0	0	0	0.00467064	0
XP_023937157.1	429	48.7134	7.18115	uncharacterized peptidase C1-like protein F26E4.3 [Bicyclus anynana]	0	0	0	0	0.0169495	0	0	0	0	0	0	0	0	0.00934128	0
XP_023952596.1	295	32.8287	7.00537	GTP cyclohydrolase 1 isoform X2 [Bicyclus anynana]	0	0	0	0	0	0	0	0	0	0	0	0	0	0.0135844	0
XP_052747197.1	475	51.6621	8.20654	NADH dehydrogenase [ubiquinone] flavoprotein 1, mitochondrial [Bicyclus anynana]	0	0.00377911	0.00329876	0	0.00510269	0	0	0	0	0	0	0	0.0068863	0.00843665	0.00921103
XP_023952449.2	260	29.124	6.62451	putative hydroxypyruvate isomerase [Bicyclus anynana]	0	0	0.0120532	0	0.0279667	0	0	0	0	0	0	0	0	0	0
XP_023944586.1	180	19.6264	6.62451	high affinity copper uptake protein 1 [Bicyclus anynana]	0	0.00997265	0	0	0	0	0	0	0	0	0	0	0	0.0111317	0
XP_023948138.2	225	23.5892	5.04639	trypsin II-P29-like [Bicyclus anynana]	0	0.00797812	0	0	0	0	0	0	0	0	0	0	0	0	0
XP_023950334.2	451	50.4486	4.84326	tubulin beta chain-like [Bicyclus anynana]	0.00454661	0.0676636	0.138972	0.0310383	0.0537423	0.050662	0.0754863	0.147099	0.143039	0.00873202	0.00955197	0.0431553	0.00725276	0.0932989	0.101863
XP_023943974.2	406	43.9224	7.98682	short-chain specific acyl-CoA dehydrogenase, mitochondrial [Bicyclus anynana]	0	0.0265282	0.0154376	0	0.0119398	0	0	0.00860019	0	0	0	0	0.0402832	0.00987047	0.0215529
XP_052740087.1	244	26.3246	7.09326	L-xylulose reductase-like [Bicyclus anynana]	0	0	0	0	0.019867	0	0	0	0	0	0	0	0	0	0
XP_023939658.2	955	104.795	6.12549	calsyntenin-1 [Bicyclus anynana]	0	0	0	0	0.00761396	0.00957007	0.0222803	0.0219372	0	0.00412371	0	0	0	0	0
XP_052742097.1	619	67.3571	5.14795	protein DEK isoform X3 [Bicyclus anynana]	0	0.00289996	0	0	0.0117469	0	0.00687487	0.0169225	0	0	0	0	0	0.003237	0
XP_023951516.2	392	42.2399	4.70361	ubiquitin-like modifier-activating enzyme 5 [Bicyclus anynana]	0	0.0137378	0.00799445	0	0.0061831	0	0	0.00890734	0	0	0	0	0	0.00511149	0.016742
XP_052742983.1	503	55.7655	6.49365	coatomer subunit delta isoform X2 [Bicyclus anynana]	0	0.014275	0.00623026	0	0.00963728	0	0	0.0138834	0	0	0	0	0	0.00398351	0.00434914
XP_023955163.1	119	12.9895	3.9292	acidic leucine-rich nuclear phosphoprotein 32 family member B [Bicyclus anynana]	0	0.0150847	0.0131673	0.0588162	0	0	0	0	0	0	0.0362012	0	0	0	0
XP_023934288.1	495	55.7846	6.46826	protein peste [Bicyclus anynana]	0	0	0.00316548	0	0	0	0	0	0	0	0	0	0	0	0.00441943
XP_052740819.1	312	35.3376	8.52881	thioredoxin domain-containing protein [Bicyclus anynana]	0.00328609	0.00575345	0.00502215	0	0.015537	0	0	0	0	0	0	0	0	0.00642213	0
XP_052745060.1	968	110.55	7.1665	aminopeptidase N [Bicyclus anynana]	0	0	0	0	0.0025039	0	0	0.0036071	0	0	0	0	0.0202747	0.0144896	0.0248593
XP_023949438.1	397	44.5222	6.90283	beta-ureidopropionase-like [Bicyclus anynana]	0	0.0045216	0	0.0176301	0.0122105	0	0	0	0	0.00991975	0.0108512	0	0	0.00504712	0.00551038
XP_023935900.1	120	13.9402	9.30518	uncharacterized protein LOC112044319 [Bicyclus anynana]	0	0	0	0	0	0	0	0	0	0	0	0	0	0	0.0182302
XP_023934973.2	565	65.1048	8.80713	cytochrome P450 6B5-like [Bicyclus anynana]	0	0.00317713	0.0110932	0	0	0	0	0	0	0	0	0	0	0.00354638	0
XP_052738301.1	862	96.3885	5.22412	very low-density lipoprotein receptor isoform X6 [Bicyclus anynana]	0	0	0	0	0.0224944	0	0.00493682	0.00810134	0	0	0	0.00451579	0	0.00232448	0.00507568
XP_023940420.1	232	24.9829	7.72314	CD63 antigen isoform X2 [Bicyclus anynana]	0	0.0232122	0.00675393	0	0.0104473	0	0	0	0	0	0	0	0	0.0172733	0
XP_023935293.1	233	26.4405	8.20654	uncharacterized protein LOC112043868 [Bicyclus anynana]	0	0.0154084	0.00672494	0	0.0104025	0	0	0	0	0	0	0	0	0	0.00938893
XP_023944118.2	953	106.053	7.50342	sarcosine dehydrogenase, mitochondrial [Bicyclus anynana]	0	0.00188361	0.00493257	0	0.0228898	0	0	0.00366388	0	0	0	0	0.0171616	0.0105126	0.00688653
XP_023947482.2	281	30.5224	5.0083	uncharacterized protein LOC112052578 [Bicyclus anynana]	0	0	0.0055762	0	0	0	0	0	0	0	0	0	0	0.00713062	0
XP_023941068.1	356	41.2074	5.30029	protein arginine N-methyltransferase 1 [Bicyclus anynana]	0	0.00504235	0	0	0.0136167	0	0	0.00980808	0	0	0	0	0	0.00562839	0
XP_023938133.2	150	16.9462	8.22119	uncharacterized protein LOC112045954 isoform X2 [Bicyclus anynana]	0	0.0359015	0.0522304	0	0	0	0	0	0	0	0	0	0	0	0
XP_023947660.1	253	27.2497	10.3159	trypsin, alkaline B-like [Bicyclus anynana]	0	0	0	0	0	0.0180621	0	0	0	0	0	0	0	0	0
XP_023938205.2	479	54.1359	6.59521	carboxypeptidase E [Bicyclus anynana]	0	0	0	0	0.0151802	0.00954011	0.0177684	0.00728951	0.0192396	0	0.00899361	0.0162531	0	0	0
XP_023942397.1	310	35.191	6.58057	alpha-tocopherol transfer protein-like [Bicyclus anynana]	0	0	0	0	0	0	0	0	0	0.0381111	0.0138966	0.0125568	0	0	0
XP_023937574.1	216	23.8982	8.82178	superoxide dismutase [Mn] 1, mitochondrial [Bicyclus anynana]	0	0	0.00725422	0	0	0.0211561	0	0	0	0	0.0199442	0	0	0.0185528	0.0101279
XP_023949322.1	517	58.9245	8.82178	UDP-glycosyltransferase UGT5 [Bicyclus anynana]	0	0	0.00606155	0	0.0281289	0	0	0	0	0	0	0	0	0	0
XP_023950379.1	207	23.5779	5.2876	glycolipid transfer protein isoform X1 [Bicyclus anynana]	0	0	0.00756962	0	0.0117091	0	0	0	0	0	0	0	0	0	0
XP_023947803.1	283	30.4222	8.73389	collagenase-like [Bicyclus anynana]	0	0	0.0110736	0	0	0	0	0	0	0	0	0	0	0	0
XP_023944816.1	473	54.4479	8.90967	venom serine carboxypeptidase [Bicyclus anynana]	0	0.00379509	0.00993813	0	0.0102485	0	0.0449846	0.0221459	0.116902	0.0333035	0.0273231	0.0329185	0.00691542	0.0127085	0.00462499
XP_023945455.2	627	69.719	6.21436	double-strand break repair protein MRE11 [Bicyclus anynana]	0.00327037	0.00572592	0.00499812	0	0.00773134	0	0.0135743	0	0	0	0	0	0	0.0031957	0
XP_052741837.1	285	33.0575	8.92432	chromobox protein homolog 3 [Bicyclus anynana]	0.00359741	0.0251941	0.0109959	0	0.017009	0	0	0.0122515	0	0	0	0	0	0.00703055	0.0153517
XP_052742172.1	361	40.5696	7.59131	GDP-mannose 4,6 dehydratase [Bicyclus anynana]	0	0.00994502	0.00434048	0	0	0	0	0	0	0.010909	0	0	0	0.0111009	0
XP_023947033.1	304	32.3992	8.68994	collagenase-like [Bicyclus anynana]	0	0.00590486	0.0103086	0	0	0	0	0	0	0	0	0	0	0	0
XP_052738811.1	504	58.1754	7.73779	bleomycin hydrolase [Bicyclus anynana]	0	0.010685	0.0062179	0	0.00961816	0	0	0	0	0	0	0	0	0.00397561	0.0130215
XP_023939519.2	1161	115.939	7.53271	nuclear pore complex protein DDB_G0274915 [Bicyclus anynana]	0	0	0.00539849	0.0120571	0.018789	0.0196801	0	0	0	0	0	0	0	0	0
XP_023943907.2	505	58.0572	5.70654	probable chitinase 2 [Bicyclus anynana]	0	0	0	0	0.0143987	0	0.0252804	0.00691421	0.00912454	0.0077983	0	0	0	0	0
XP_052744696.1	362	39.9349	5.43994	galactose mutarotase [Bicyclus anynana]	0	0.00495877	0.0129855	0	0.0200865	0	0	0.019291	0	0	0	0	0	0.0055351	0.00604315
XP_052743046.1	219	24.9012	10.4478	uncharacterized protein LOC112056012 isoform X1 [Bicyclus anynana]	0	0	0	0	0	0.0208663	0	0	0	0	0	0	0	0	0
XP_023942996.2	286	32.2176	7.47412	carbonyl reductase [NADPH] 3-like [Bicyclus anynana]	0.00716966	0.012553	0.0164361	0	0	0	0	0	0	0	0	0	0	0	0
XP_023941388.2	334	36.7946	6.50732	cathepsin B [Bicyclus anynana]	0	0	0.00469135	0.0209555	0.0217704	0	0	0.0418165	0.0413883	0	0	0	0	0	0
XP_052741893.1	535	61.7773	5.92236	digestive cysteine proteinase 1 [Bicyclus anynana]	0.00191638	0.00335528	0.0117152	0	0.00906085	0	0.00795428	0.0195795	0.00861289	0	0	0	0	0	0
XP_052740108.1	988	111.569	6.69775	probable chitinase 10 [Bicyclus anynana]	0	0.00363376	0	0	0.00735965	0	0	0.00353409	0	0.00398597	0.00872052	0.00787978	0	0	0
XP_023943648.1	96	10.5725	9.89111	NADH dehydrogenase [ubiquinone] 1 beta subcomplex subunit 3 [Bicyclus anynana]	0	0	0	0	0	0	0	0	0	0	0	0	0	0.0208719	0
XP_023954656.2	183	19.1987	7.40088	cuticle protein 8-like [Bicyclus anynana]	0	0	0	0	0	0	0	0	0	0	0	0.0425422	0	0.0109492	0
XP_023954651.1	222	22.8617	7.37158	cuticle protein 8-like [Bicyclus anynana]	0	0	0	0.315276	0.0109179	0.0617528	0	0.0471848	0	0.195133	0.0776205	0	0	0.0090257	0
XP_052741768.1	251	28.5581	5.41455	pyrimidodiazepine synthase-like [Bicyclus anynana]	0	0	0.00624268	0	0.019313	0	0	0	0	0.0156898	0	0.0310168	0	0	0
XP_023952033.2	280	30.8386	5.66846	proteasome inhibitor PI31 subunit isoform X2 [Bicyclus anynana]	0	0	0	0	0.00865634	0	0	0	0	0	0	0.0139022	0	0.0143122	0
XP_052741315.1	551	60.5817	7.82568	LOW QUALITY PROTEIN: carboxylic ester hydrolase [Bicyclus anynana]	0	0	0.00284376	0	0.0131966	0	0.0231699	0	0.00836278	0.00714726	0	0.00706463	0	0.00363649	0
XP_023947544.2	242	26.1244	4.85596	peflin [Bicyclus anynana]	0	0	0.0129497	0	0	0	0	0	0	0	0	0	0	0	0.00903975
XP_023936841.1	1367	145.443	6.771	trifunctional purine biosynthetic protein adenosine-3 isoform X1 [Bicyclus anynana]	0	0	0.00458496	0	0.0124114	0	0	0	0	0	0.00630276	0	0	0.00146577	0.00160031
XP_052737554.1	320	35.9593	5.77002	annexin B9 isoform X4 [Bicyclus anynana]	0	0.00560961	0	0	0.0151486	0	0	0	0	0	0	0.0121644	0	0.0187847	0
XP_023955214.1	97	10.0401	11.7954	protein transport protein Sec61 subunit beta [Bicyclus anynana]	0	0.0555178	0.0323075	0	0	0	0	0	0	0	0	0	0	0.0206568	0
XP_023946925.2	408	45.1494	4.84326	46 kDa FK506-binding nuclear protein isoform X2 [Bicyclus anynana]	0	0.0043997	0.0115214	0	0.0415844	0	0	0.00855803	0	0	0	0	0	0.00491104	0.00536181
XP_023947767.2	3300	364.535	4.43701	titin [Bicyclus anynana]	0	0	0	0.0042419	0.0066103	0.00415428	0.0141851	0.0275102	0.016756	0.0131271	0.0143598	0.0129754	0.00198242	0	0
XP_023934537.1	292	33.1253	6.354	alpha-soluble NSF attachment protein [Bicyclus anynana]	0	0.00614752	0.0107323	0	0	0	0	0	0	0	0	0	0	0.013724	0
XP_023949148.1	166	18.9565	7.6792	6-pyruvoyl tetrahydrobiopterin synthase [Bicyclus anynana]	0	0	0.00943923	0	0	0	0	0	0	0	0	0	0	0	0
XP_023948182.2	782	86.2829	6.771	uncharacterized protein LOC112053115 isoform X2 [Bicyclus anynana]	0	0	0	0	0	0	0	0	0.00589245	0.00503599	0.00550887	0.00497776	0	0.0153737	0.00279747
XP_023936795.2	147	16.595	7.94287	uncharacterized protein LOC112045002 [Bicyclus anynana]	0	0	0	0	0	0	0	0	0	0	0	0	0	0.0136306	0
XP_023947977.1	334	35.8448	9.0415	lipase member I-like [Bicyclus anynana]	0	0.00537448	0.0140741	0	0	0	0	0	0	0	0	0	0	0	0
XP_023942510.1	128	14.6446	8.80713	allergen Tha p 1 [Bicyclus anynana]	0	0	0	0	0	0	0	0	0	0	0	0	0	0.0156539	0
XP_023941992.1	246	27.9787	8.63135	protein takeout [Bicyclus anynana]	0	0	0	0	0.0197055	0	0	0	0	0	0	0	0	0	0
XP_023941426.2	247	25.8527	8.89502	3-oxoacyl-[acyl-carrier-protein] reductase FabG-like [Bicyclus anynana]	0	0	0	0	0	0	0	0	0	0	0	0	0.0132429	0.00811217	0
XP_023952769.2	435	50.3626	6.21436	acid phosphatase type 7 [Bicyclus anynana]	0	0	0	0	0.0055719	0	0.00978286	0.00802684	0	0.0181064	0	0	0	0	0
XP_023943682.1	178	18.9583	8.1626	AN1-type zinc finger protein 6 [Bicyclus anynana]	0	0	0	0	0.0136167	0	0	0	0	0	0	0	0	0	0.02458
XP_023954456.2	239	23.1895	8.60205	uncharacterized protein LOC112058027 [Bicyclus anynana]	0	0	0.0131122	0	0	0	0	0	0	0	0	0	0	0	0
XP_052742831.1	379	42.1074	6.87354	uncharacterized protein LOC112048460 [Bicyclus anynana]	0	0	0	0	0.0127904	0.0120573	0.0112283	0.00921287	0.012158	0	0	0.0102707	0	0	0
XP_023942757.1	130	14.8694	4.83057	cytochrome b5 isoform X2 [Bicyclus anynana]	0	0	0.0120532	0	0	0	0	0.0268591	0	0	0.033138	0	0	0	0
XP_052738525.1	110	12.7603	8.66064	larval cuticle protein 16/17-like [Bicyclus anynana]	0	0	0	0	0	0	0	0	0	0.0358013	0	0	0	0	0
XP_023954350.2	240	26.8779	8.19189	growth arrest-specific protein 1 [Bicyclus anynana]	0.00854385	0	0	0	0	0	0	0	0	0	0	0	0	0	0
XP_023937080.1	260	28.9632	4.77979	proliferating cell nuclear antigen [Bicyclus anynana]	0	0.00690414	0	0	0.00932222	0	0	0	0	0	0	0	0	0	0
XP_052746573.1	331	36.0409	7.94287	L-lactate dehydrogenase isoform X3 [Bicyclus anynana]	0.00309747	0.027116	0.00946774	0	0.0219678	0	0	0.0210977	0	0	0	0	0	0.00605349	0.0264365
XP_052745149.1	645	74.2192	6.78564	uncharacterized protein LOC112049602 [Bicyclus anynana]	0	0.00278306	0.00242932	0	0	0	0	0	0	0.00610565	0	0.0181052	0	0.0155326	0.010175
XP_023949627.2	131	14.5258	10.0083	protein KRTCAP2 homolog [Bicyclus anynana]	0	0.0137029	0.0119612	0	0	0	0	0	0	0	0	0	0	0	0
XP_023949738.2	494	53.3703	6.65381	thioredoxin reductase 1, mitochondrial isoform X4 [Bicyclus anynana]	0	0.0109013	0.00951566	0	0.00490643	0	0	0	0	0	0	0	0	0.0202804	0.0132851
XP_023939600.1	121	14.0031	9.74463	mitochondrial pyruvate carrier 1 [Bicyclus anynana]	0	0	0	0	0.0200312	0	0	0	0	0	0	0	0	0	0
XP_023953547.1	192	21.5772	7.00537	ras-like GTP-binding protein Rho1 isoform X2 [Bicyclus anynana]	0	0.00934936	0.024483	0	0.0252477	0	0	0.0181858	0	0	0	0	0	0.010436	0.0113939
XP_052740774.1	1000	113.828	5.57959	membrane alanyl aminopeptidase [Bicyclus anynana]	0.00102526	0.0179508	0.0141022	0	0.00484755	0	0	0	0	0	0	0	0	0	0
XP_023936184.1	770	85.3421	8.63135	AFG3-like protein 2 [Bicyclus anynana]	0.00133151	0.00233127	0	0	0.00314776	0	0	0	0	0	0	0	0.00424804	0.00780664	0.00284106
XP_023939855.2	284	31.8681	5.59229	glyoxalase domain-containing protein 4 [Bicyclus anynana]	0	0	0	0	0	0	0	0	0	0	0	0	0.0115176	0	0.00770289
XP_023954643.1	132	15.1505	6.80029	cuticle protein 19-like isoform X2 [Bicyclus anynana]	0	0	0	0	0	0	0	0	0	0.0895032	0.0979077	0.058979	0	0	0
XP_052739014.1	548	60.9046	8.03076	luciferin 4-monooxygenase-like [Bicyclus anynana]	0	0.00327569	0.00285933	0	0.0221147	0	0	0	0	0	0	0	0	0	0
XP_023954789.2	326	36.9962	6.30322	26S proteasome non-ATPase regulatory subunit 7 [Bicyclus anynana]	0	0	0.00480648	0	0.0223047	0.0420526	0.0391614	0.032132	0	0.0120802	0	0.023881	0	0	0
XP_023942702.1	1350	155.477	5.37646	protein mesh isoform X2 [Bicyclus anynana]	0	0.00132969	0.00232135	0	0.00897695	0	0.00630451	0	0	0.00875143	0.00319107	0.00576683	0	0	0
XP_052742158.1	757	84.0752	6.22705	fasciclin-2 isoform X4 [Bicyclus anynana]	0	0	0.0020699	0.00924588	0.00640364	0	0.0112432	0.00922504	0.00608705	0.0156069	0.0113816	0.0102843	0	0.00529381	0.00577971
XP_023948585.1	727	83.8639	6.53662	procollagen-lysine,2-oxoglutarate 5-dioxygenase isoform X1 [Bicyclus anynana]	0	0.00246916	0.00646594	0	0.00333394	0	0	0.0144086	0.00633823	0	0	0	0	0	0
XP_023951132.2	297	33.9052	6.34131	kynurenine formamidase isoform X2 [Bicyclus anynana]	0	0	0	0	0.00816086	0	0	0	0	0	0	0	0	0	0
XP_023949761.1	359	41.4532	7.85498	28S ribosomal protein S31, mitochondrial [Bicyclus anynana]	0	0.00500021	0.00436466	0	0	0	0	0	0	0	0	0	0	0.0111627	0.0121873
XP_023952425.2	267	29.4199	4.89404	sepiapterin reductase isoform X1 [Bicyclus anynana]	0	0	0	0	0.0181556	0	0	0	0	0.0147496	0	0	0	0	0.00819333
XP_023944367.2	349	40.967	7.13721	alpha-2-macroglobulin receptor-associated protein isoform X2 [Bicyclus anynana]	0	0.00514349	0	0	0.0138898	0	0	0	0	0	0	0	0	0	0
XP_023940299.1	741	84.0298	5.2876	venom dipeptidyl peptidase 4 [Bicyclus anynana]	0	0	0.00211459	0	0.00327095	0	0.00574297	0.00942423	0.00621848	0.00531463	0.00581368	0.0105064	0	0	0.00590451
XP_023946683.2	865	95.8128	5.74463	coatomer subunit gamma [Bicyclus anynana]	0	0	0.00905729	0	0.00840616	0	0	0	0	0	0	0	0	0.00926569	0.00505808
XP_023943038.1	165	19.1329	8.92432	sorting nexin-12 [Bicyclus anynana]	0	0	0	0	0.0293791	0	0	0	0	0	0	0.0235916	0	0	0
XP_052737862.1	526	58.9461	4.93213	rab proteins geranylgeranyltransferase component A 1 [Bicyclus anynana]	0.00194917	0.00341269	0.00595784	0	0.00460794	0	0	0	0	0	0	0	0	0.00761865	0.00831795
XP_023938033.1	351	38.7382	4.70361	hsp70-binding protein 1 [Bicyclus anynana]	0	0.0102284	0.00446414	0	0	0	0	0	0	0	0	0	0	0	0
XP_023937440.2	506	58.3214	4.75439	maltase A1 [Bicyclus anynana]	0	0.0106427	0.00928999	0	0.00479007	0	0	0.00690055	0	0	0	0	0	0	0
XP_023947508.2	145	16.6224	7.50342	NADH dehydrogenase [ubiquinone] 1 beta subcomplex subunit 11, mitochondrial [Bicyclus anynana]	0	0	0.0108063	0	0	0	0	0	0	0	0	0	0	0.0138187	0
XP_023948808.2	166	18.9721	9.0708	uncharacterized protein LOC112053580 [Bicyclus anynana]	0	0.0108137	0	0.0421634	0	0.0275284	0	0.0210342	0	0.0711713	0	0.0703484	0	0.0120705	0
XP_023954535.1	394	44.8208	5.68115	actin-related protein 2 [Bicyclus anynana]	0	0.00455603	0	0	0.00615172	0	0	0.00886212	0	0	0	0	0	0	0
XP_023946791.2	395	43.3414	6.80029	cystathionine gamma-lyase [Bicyclus anynana]	0	0	0.0119006	0	0.00613614	0	0	0.00883969	0	0	0	0.00985471	0	0	0
XP_023949798.1	260	29.3842	7.47412	syntaxin-7 [Bicyclus anynana]	0	0	0	0	0.0186444	0	0	0	0	0	0	0	0	0.00770656	0
XP_023954309.1	479	49.6335	8.63135	uncharacterized protein LOC112057930 [Bicyclus anynana]	0	0	0	0	0.0202403	0	0	0.014579	0	0	0	0	0	0	0
XP_023946562.2	219	24.7461	6.87354	NADH-ubiquinone oxidoreductase subunit 8 [Bicyclus anynana]	0	0	0.00715485	0	0.0110675	0	0	0	0	0	0	0	0	0.0182987	0
XP_023940400.1	326	37.4108	5.05908	nuclear migration protein nudC [Bicyclus anynana]	0	0.00550637	0.0144194	0	0.0074349	0	0.0130538	0.0107107	0	0	0.0132145	0	0	0.00614634	0.00671049
XP_023949033.1	232	25.4969	5.07178	ubiquitin carboxyl-terminal hydrolase isozyme L3 [Bicyclus anynana]	0.00441923	0	0	0	0	0	0.0183429	0	0	0	0	0	0	0.00863666	0
XP_023942619.1	264	27.8945	6.29053	L-xylulose reductase-like [Bicyclus anynana]	0	0	0	0	0.0183619	0	0	0	0	0	0	0	0	0.00758979	0
XP_023934807.1	370	40.6215	6.53662	serine protease persephone [Bicyclus anynana]	0	0	0.00846979	0	0	0.0123506	0.0115015	0.00943696	0.0124538	0	0.0116431	0.0105206	0	0	0
XP_023942373.1	465	51.654	5.37646	cytoplasmic dynein 1 light intermediate chain 2 [Bicyclus anynana]	0	0.00386038	0	0	0.00521242	0	0	0.00750898	0.00990945	0	0	0	0	0.00430904	0
XP_023933817.1	148	17.242	9.94971	signal recognition particle 19 kDa protein [Bicyclus anynana]	0	0	0	0	0.0163769	0	0	0	0	0	0	0	0	0	0
XP_023938783.2	564	61.5013	4.17041	mucin-17-like [Bicyclus anynana]	0	0	0	0	0	0	0	0	0	0	0	0	0.0173989	0.0142107	0.015515
XP_052743562.1	331	36.1718	6.80029	probable enoyl-CoA hydratase [Bicyclus anynana]	0	0.00542319	0	0	0	0	0	0	0	0	0	0	0	0.012107	0
XP_023950393.1	171	19.1334	4.70361	nucleoplasmin-like protein isoform X2 [Bicyclus anynana]	0	0.020995	0	0	0.269308	0.0801704	0.0248862	0.122515	0	0.0460601	0.0251926	0.0227638	0	0.246069	0.0255862
XP_023937907.1	513	57.7703	9.0415	H/ACA ribonucleoprotein complex subunit 4 [Bicyclus anynana]	0	0.00349917	0	0	0.00944942	0	0	0	0	0	0	0	0	0	0
XP_052744723.1	385	44.3245	6.94678	venom acid phosphatase Acph-1 [Bicyclus anynana]	0	0.00466254	0.0081398	0	0.012591	0	0	0	0.0239371	0	0	0	0	0	0
XP_052744317.1	845	95.1021	4.29736	sarcalumenin [Bicyclus anynana]	0	0.0042487	0.011126	0.008283	0.00860512	0	0	0	0	0	0	0	0.007742	0.009485	0.0025889
XP_023944155.2	193	21.2212	6.80029	uncharacterized protein LOC112050194 isoform X2 [Bicyclus anynana]	0	0	0	0	0	0	0	0	0	0	0	0	0	0	0.0113348
XP_023935446.2	505	58.0151	4.99561	myrosinase 1-like [Bicyclus anynana]	0.00203022	0.0142184	0.015514	0	0	0	0	0.00691421	0	0	0	0	0	0	0
XP_052743403.1	290	31.3815	9.81787	mitochondrial 2-oxoglutarate/malate carrier protein [Bicyclus anynana]	0	0.0123798	0	0	0	0	0	0	0	0	0	0	0	0.0138187	0
XP_023939663.2	817	84.4266	9.87646	host cell factor 1 [Bicyclus anynana]	0	0.00878862	0	0	0.00296668	0	0	0.0128213	0.00564002	0	0	0	0	0	0
XP_023934648.1	249	27.6242	6.63916	peroxiredoxin [Bicyclus anynana]	0	0	0	0	0.0194681	0	0	0	0	0	0	0	0.0131365	0.00804701	0
XP_023955226.2	967	107.645	5.87158	alanine--tRNA ligase, cytoplasmic [Bicyclus anynana]	0	0.00371267	0.00486115	0	0.0125325	0	0	0.00361083	0	0	0	0.00402545	0	0.00621625	0.00226227
XP_023946377.2	1048	106.116	9.43701	uncharacterized protein LOC112051813 [Bicyclus anynana]	0.00880473	0	0.0269126	0.0400714	0.00925106	0.0610458	0	0	0	0	0	0	0.00312118	0.0057358	0.00208742
XP_023955049.1	131	13.9673	9.62744	peptidyl-prolyl cis-trans isomerase NIMA-interacting 4 [Bicyclus anynana]	0	0	0	0	0.0185021	0	0	0	0	0	0	0	0	0	0
XP_023943140.1	153	18.0281	9.23193	NADH dehydrogenase [ubiquinone] 1 alpha subcomplex subunit 13 [Bicyclus anynana]	0	0	0	0	0	0	0	0	0	0	0	0	0	0.0130961	0
XP_023935775.1	164	18.8237	9.92041	uncharacterized protein LOC112044239 [Bicyclus anynana]	0	0	0	0	0	0	0	0	0	0	0	0	0	0	0.0133391
XP_023936734.1	362	40.8987	7.13721	calcium/calmodulin-dependent protein kinase type 1 [Bicyclus anynana]	0	0.00495877	0.00432849	0	0	0	0	0	0	0	0	0	0	0.0055351	0
XP_052742896.1	307	33.7455	7.91357	delta(3,5)-Delta(2,4)-dienoyl-CoA isomerase, mitochondrial [Bicyclus anynana]	0	0.00584715	0	0	0	0	0	0	0	0	0	0	0	0.00652673	0
XP_023933741.2	462	51.2735	7.2251	ectonucleoside triphosphate diphosphohydrolase 5 [Bicyclus anynana]	0	0	0	0	0	0	0.00921113	0	0	0	0	0	0	0.00433702	0
XP_023937547.2	803	89.9813	5.5415	uncharacterized protein LOC112045549 [Bicyclus anynana]	0.00127679	0.00447093	0.00585397	0	0.0060368	0	0.0105991	0.0130449	0.00573835	0.00490429	0.00536481	0.00969517	0	0.00499055	0.00544862
XP_052738886.1	1684	191.593	5.71924	clathrin heavy chain [Bicyclus anynana]	0	0.00639576	0.00372188	0	0.0201502	0	0.00252704	0.00622033	0	0.00233856	0	0	0	0.00713909	0.00389718
XP_052741461.1	121	13.3757	8.67529	high mobility group protein D [Bicyclus anynana]	0	0	0	0	0	0	0	0	0.0380818	0	0	0	0	0	0
XP_023948003.2	132	14.6004	5.52881	V-type proton ATPase subunit F [Bicyclus anynana]	0	0.0135991	0	0	0	0	0	0	0	0	0	0	0	0	0
XP_023953080.1	308	35.6351	7.86963	alpha-tocopherol transfer protein-like [Bicyclus anynana]	0	0.00582817	0.0203495	0	0.0078694	0	0	0	0	0	0	0	0	0	0
XP_052747143.1	308	35.9242	7.60596	alpha-tocopherol transfer protein-like [Bicyclus anynana]	0	0.00582817	0.0203495	0	0.0078694	0	0	0	0	0	0	0	0	0	0
XP_023933871.1	551	60.9549	7.79639	uncharacterized protein LOC112042900 isoform X2 [Bicyclus anynana]	0	0	0	0	0	0	0	0	0	0.0142945	0.0078184	0.00706463	0	0	0
XP_023953963.1	419	47.9859	6.59521	protein krasavietz [Bicyclus anynana]	0	0.00428419	0.00373965	0	0.0115693	0	0	0	0	0.00939891	0.0102815	0	0	0.00478211	0
XP_023935132.2	331	38.7354	6.48096	sulfotransferase 1 family member D1 [Bicyclus anynana]	0	0	0.0142016	0	0.00732259	0	0.0128566	0.0105489	0	0	0	0	0	0.00605349	0.00660912
XP_023953456.1	1622	180.805	8.45557	bifunctional glutamate/proline--tRNA ligase isoform X2 [Bicyclus anynana]	0	0.00442682	0.00289811	0	0.00896588	0	0	0.0021527	0	0	0	0	0	0.00617665	0.00404615
XP_023945182.1	365	41.2225	7.97217	3-hydroxyisobutyryl-CoA hydrolase, mitochondrial [Bicyclus anynana]	0	0.00983604	0.0171716	0	0	0	0	0	0	0	0	0	0	0	0.00599348
XP_023936934.1	476	52.0616	8.23584	protein transport protein Sec61 subunit alpha [Bicyclus anynana]	0	0.0377117	0.0131673	0	0.0152759	0	0	0.0220064	0	0	0	0	0	0.00841893	0
XP_023944952.1	122	13.9153	8.90967	complex III assembly factor LYRM7 [Bicyclus anynana]	0	0	0	0	0	0	0	0	0	0	0	0	0	0.0328476	0
XP_052744528.1	111	11.3899	9.59814	transmembrane protein 14C [Bicyclus anynana]	0	0.0161719	0	0	0	0	0	0	0	0	0	0	0	0	0
XP_023937283.1	568	61.6677	6.46826	2-hydroxyacyl-CoA lyase 1 isoform X2 [Bicyclus anynana]	0	0.0158017	0.00827594	0	0.00426721	0	0	0.00614732	0	0	0	0	0	0	0.00770289
XP_023949255.1	245	26.2913	4.81787	eukaryotic translation initiation factor 6 [Bicyclus anynana]	0	0.0146537	0	0	0.00989297	0	0	0	0	0	0	0	0	0	0.00892906
XP_023949215.1	256	27.3463	8.30908	3-hydroxyacyl-CoA dehydrogenase type-2 isoform X2 [Bicyclus anynana]	0	0	0	0	0	0	0	0	0	0	0	0	0	0.0156539	0.00854539
XP_023950619.1	480	53.2878	9.51025	methenyltetrahydrofolate synthase domain-containing protein [Bicyclus anynana]	0	0.00373974	0	0	0.00504953	0	0	0.00727433	0	0	0	0.0162192	0	0	0
XP_052743717.1	346	37.5337	7.35693	GMP reductase 2-like isoform X1 [Bicyclus anynana]	0	0	0	0	0	0	0	0	0	0	0	0	0	0.0115821	0
XP_023955101.2	503	57.1326	6.07471	endoplasmic reticulum lectin 1 isoform X2 [Bicyclus anynana]	0	0	0.00311513	0	0	0	0	0.0069417	0	0	0.00856449	0	0	0	0
XP_023952712.1	324	35.6818	7.12256	serine-threonine kinase receptor-associated protein isoform X2 [Bicyclus anynana]	0	0	0	0	0	0	0	0	0	0	0	0	0	0.0123686	0
XP_052738917.1	548	60.7004	7.12256	luciferin 4-monooxygenase [Bicyclus anynana]	0	0.00327569	0.00571866	0	0.0132688	0	0	0	0.00840856	0	0	0	0	0	0
XP_023936781.1	224	24.0715	9.64209	pupal cuticle protein G1A [Bicyclus anynana]	0	0	0	0	0.0649226	0	0.0569939	0.0311757	0	0	0.0384637	0.0347555	0	0	0
XP_023942907.2	112	13.0818	6.03662	tubulin-specific chaperone A [Bicyclus anynana]	0	0.0160275	0.0139903	0	0.0216409	0	0	0	0	0	0	0	0	0	0
XP_023946375.1	627	70.3416	8.80713	ATPase family AAA domain-containing protein 3A homolog [Bicyclus anynana]	0	0.00286296	0.00499812	0	0.00386567	0	0	0	0	0	0	0	0	0	0.00348903
XP_023936210.1	1311	147.852	6.56592	leucine-rich PPR motif-containing protein, mitochondrial [Bicyclus anynana]	0	0.00410773	0	0	0	0	0	0	0	0	0	0	0.00249504	0.0137554	0.00333733
XP_023936401.1	325	34.7445	5.50342	uncharacterized protein LOC112044709 [Bicyclus anynana]	0	0	0.00482127	0	0.00745777	0	0	0	0	0	0	0	0	0	0
XP_023934161.1	292	33.5146	5.021	protein canopy 4 [Bicyclus anynana]	0	0.00614752	0	0	0	0	0.0291475	0.0119578	0	0.0269736	0.0590129	0.0133309	0	0.00686201	0.0149837
XP_023940694.1	180	19.3911	8.29443	transforming growth factor beta-1-induced transcript 1 protein [Bicyclus anynana]	0	0.0398906	0.0174101	0	0.0403963	0	0	0	0	0	0	0	0	0	0
XP_023936161.2	304	33.0466	6.17627	regucalcin [Bicyclus anynana]	0	0.0295243	0.0257716	0	0	0	0	0	0	0	0	0	0	0	0
XP_023945918.1	339	37.6126	7.97217	TWiK family of potassium channels protein 7 isoform X2 [Bicyclus anynana]	0	0	0	0	0	0	0	0	0	0.0116169	0	0	0	0	0
XP_023947799.1	249	26.6412	6.07471	glucose 1-dehydrogenase 2-like [Bicyclus anynana]	0	0.050464	0.0251713	0	0.00973404	0	0	0	0	0	0	0	0	0	0
XP_023936574.1	170	19.1963	5.90967	J domain-containing protein [Bicyclus anynana]	0	0.0105593	0	0	0	0	0	0.0205393	0	0	0	0	0	0	0
XP_023950702.1	261	25.684	9.67139	tetra-peptide repeat homeobox protein 1-like [Bicyclus anynana]	0	0	0	0	0	0	0	0	0	0	0	0.0149142	0	0	0
XP_052744564.1	262	29.7147	7.6792	insulin-like growth factor-binding protein complex acid labile subunit [Bicyclus anynana]	0	0	0.00598058	0	0.0185021	0	0	0	0	0	0	0	0	0	0
XP_023947941.1	228	25.2595	7.07861	stromal cell-derived factor 2 [Bicyclus anynana]	0	0	0.00687242	0	0.0212612	0	0	0	0	0	0	0	0	0	0
XP_023951542.2	160	17.6728	6.68311	growth-blocking peptide, long form [Bicyclus anynana]	0	0.0112192	0.0097932	0	0.0151486	0	0	0	0	0	0	0	0	0	0
XP_023940250.1	608	68.7986	8.07471	protein Pixie [Bicyclus anynana]	0	0.00590486	0.00257716	0	0.00797295	0	0	0.00574289	0	0	0	0	0	0.00329557	0
XP_023935767.1	149	17.2817	9.24658	NADH dehydrogenase [ubiquinone] 1 alpha subcomplex assembly factor 2 [Bicyclus anynana]	0	0	0	0	0	0	0	0	0	0	0	0	0	0.0134477	0
XP_023938214.1	276	30.4971	7.06396	somatomedin-B and thrombospondin type-1 domain-containing protein [Bicyclus anynana]	0	0	0	0	0.0087818	0	0.0154186	0	0.0166953	0	0	0	0	0	0
XP_023938012.2	552	60.7052	6.65381	plexin domain-containing protein 2 [Bicyclus anynana]	0	0	0	0	0.0043909	0	0	0	0	0.00713432	0	0.0141037	0	0.0036299	0
XP_023945544.1	403	44.1866	7.06396	proteoglycan 4 [Bicyclus anynana]	0	0	0.00388812	0	0	0	0	0	0	0	0	0	0	0.00497197	0.00542834
XP_023940390.1	2251	253.729	4.53857	claspin [Bicyclus anynana]	0.000455469	0.00239237	0.00417657	0.00310934	0.00861404	0	0.00567154	0.0201652	0	0	0	0.00172928	0	0	0.00194369
XP_023942808.1	127	13.5597	4.36084	endocuticle structural glycoprotein SgAbd-8 [Bicyclus anynana]	0	0.0141345	0.0123379	0	0.0381697	0	0.0335082	0.054987	0	0.124036	0.169604	0.061301	0	0	0
XP_023954720.2	404	44.9924	6.75635	dnaJ homolog subfamily A member 2 [Bicyclus anynana]	0	0.00444326	0.00387849	0	0	0	0.0105335	0.00864276	0	0	0	0	0	0.00495967	0.0054149
XP_023942177.2	335	30.1101	9.0415	uncharacterized protein LOC112048767 [Bicyclus anynana]	0	0	0	0	0	0	0	0	0	0	0	0.0232395	0.00976416	0.0358873	0.0130604
XP_023952896.2	1088	119.362	9.36377	uncharacterized protein LOC112056668 isoform X6 [Bicyclus anynana]	0	0.00494966	0.00288035	0	0.00222774	0	0	0	0	0	0	0	0	0.00736656	0.00603204
XP_023941594.1	905	97.6339	8.92432	uncharacterized protein LOC112048334 isoform X1 [Bicyclus anynana]	0.00906309	0.0178516	0.00346279	0.0232015	0.00803462	0.0100988	0.00940451	0.0115746	0	0.0217577	0.0285609	0.0129037	0	0.00221404	0
XP_023938603.1	685	76.6216	8.51416	calcium-binding mitochondrial carrier protein Aralar1 [Bicyclus anynana]	0	0.0052411	0.00686239	0	0.00353836	0	0	0	0	0	0	0	0	0.00877535	0.00319361
XP_023948300.1	302	31.7988	9.0708	lipid storage droplets surface-binding protein 2 [Bicyclus anynana]	0	0.0178319	0.0311307	0	0.00802575	0	0	0	0	0	0	0	0	0	0
XP_052738342.1	267	31.4706	9.53955	elongation of very long chain fatty acids protein 7-like [Bicyclus anynana]	0	0	0	0	0	0.017115	0	0	0	0	0	0	0	0	0
XP_023947515.2	953	103.165	4.55127	papilin [Bicyclus anynana]	0	0	0	0	0	0	0.0312579	0.029311	0.0386812	0.0413236	0.0271224	0.00408459	0	0	0
XP_023939360.1	186	21.4261	4.97021	neuronal calcium sensor 2 isoform X2 [Bicyclus anynana]	0	0	0	0	0	0	0	0	0	0	0	0	0	0.0107726	0
XP_023952850.1	268	29.6213	6.58057	ribose-5-phosphate isomerase [Bicyclus anynana]	0	0.00669805	0.00584669	0	0.0180879	0	0	0	0	0	0	0	0.0122052	0.00747651	0
XP_023952054.2	537	59.9521	4.85596	vanin-like protein 2 [Bicyclus anynana]	0	0	0.0029179	0	0.00451355	0.0085097	0.00792466	0.00650219	0	0.0146672	0.00802223	0	0	0.0037313	0.00407378
XP_023935110.2	620	68.6601	7.03467	nuclear protein localization protein 4 homolog [Bicyclus anynana]	0	0	0	0	0.00390932	0	0	0	0	0	0	0	0	0.00646357	0.00705684
XP_023946173.1	398	41.8697	8.1333	poly(rC)-binding protein 3 isoform X3 [Bicyclus anynana]	0	0	0	0	0	0	0	0	0	0	0	0	0	0.00503444	0.00549653
XP_023952408.1	376	42.578	7.02002	beta-centractin [Bicyclus anynana]	0	0	0	0	0	0	0.0113179	0.00928637	0	0	0	0	0	0.005329	0
XP_023951160.2	329	36.8913	7.48877	uncharacterized protein LOC112055329 [Bicyclus anynana]	0	0	0	0	0	0	0	0.021226	0	0	0	0	0	0	0
XP_023949558.2	353	39.1532	8.6167	prostaglandin reductase 1 [Bicyclus anynana]	0	0	0.00443884	0	0	0	0	0	0	0	0	0	0	0.0113524	0
XP_023937730.2	224	24.6147	7.40088	grpE protein homolog, mitochondrial isoform X2 [Bicyclus anynana]	0.00457706	0	0.00699514	0	0.0108204	0	0	0	0	0	0	0	0	0	0
XP_023935664.1	236	25.6609	6.22705	ubiquitin domain-containing protein 1 [Bicyclus anynana]	0.00434433	0	0.0132789	0	0	0	0	0	0	0	0	0	0	0	0
XP_023938513.1	177	19.981	5.2876	density-regulated protein homolog [Bicyclus anynana]	0	0.0101417	0	0	0	0	0	0	0	0	0	0	0	0	0
XP_023948839.2	130	14.2748	10.4624	FAU ubiquitin-like and ribosomal protein S30 [Bicyclus anynana]	0	0.0276166	0	0	0.0372889	0	0	0	0	0	0	0	0	0	0
XP_023942429.1	178	20.2297	9.12939	signal peptidase complex catalytic subunit SEC11A [Bicyclus anynana]	0	0	0	0	0.0136167	0	0	0	0	0	0	0.0218686	0	0	0
XP_052738515.1	558	60.1683	9.26123	polypyrimidine tract-binding protein 2 isoform X8 [Bicyclus anynana]	0	0	0	0	0	0	0	0.0187725	0	0	0	0	0	0	0
XP_052739671.1	891	100.06	9.40771	piwi-like protein Siwi [Bicyclus anynana]	0	0	0	0	0.00816086	0	0	0.00783766	0	0	0	0	0	0	0.00245524
XP_023942172.1	380	43.9943	6.0874	4-hydroxyphenylpyruvate dioxygenase [Bicyclus anynana]	0	0.00944777	0.0123704	0	0	0	0	0	0	0	0	0	0	0	0
XP_023937056.2	214	22.8346	8.47021	uncharacterized protein LOC112045193 isoform X2 [Bicyclus anynana]	0	0	0	0	0	0	0.0198857	0.0163162	0	0	0	0	0	0	0
XP_023938348.1	214	23.5911	8.11865	ras-related protein Rab-4B-like [Bicyclus anynana]	0	0	0.00732202	0	0.0339782	0	0.0397714	0.0326325	0.0215322	0	0	0.0181898	0	0.00936311	0.0102225
XP_023936883.2	611	68.4255	4.91943	maltase A1-like isoform X1 [Bicyclus anynana]	0	0	0	0	0	0	0	0	0	0	0	0	0.0267675	0.0131175	0.0143216
XP_023948902.1	108	11.9742	6.7417	protein dpy-30 homolog [Bicyclus anynana]	0	0	0	0	0	0	0	0	0	0.0364643	0	0	0	0	0
XP_023934549.1	156	17.6908	7.38623	putative peptidyl-prolyl cis-trans isomerase dodo isoform X2 [Bicyclus anynana]	0	0.0115069	0	0	0	0	0	0	0	0	0	0	0	0.0128443	0.0140232
XP_023949426.1	120	13.4999	4.91943	huntingtin-interacting protein K [Bicyclus anynana]	0	0	0.0130576	0	0	0	0	0	0	0	0	0	0	0	0
XP_023937618.2	252	26.9472	7.76709	defense protein 3-like [Bicyclus anynana]	0	0	0	0	0	0.0181338	0	0	0	0	0	0	0	0	0
XP_023934078.2	505	57.4055	5.14795	myrosinase 1 isoform X3 [Bicyclus anynana]	0.00406044	0.0213276	0.0341307	0	0.00959911	0	0	0.0483995	0.0182491	0	0	0	0	0	0
XP_052745771.1	4300	487.318	6.65381	spectrin beta chain, non-erythrocytic 5 [Bicyclus anynana]	0	0.0020873	0.00655916	0	0.00620036	0	0	0.00487211	0	0	0	0.000905258	0	0.0041938	0.00203499
XP_023944373.2	278	30.2457	4.83057	uncharacterized protein LOC112050352 [Bicyclus anynana]	0	0	0	0	0.0174372	0.0164378	0	0	0	0	0	0	0	0	0
XP_023950042.2	932	105.498	5.66846	membrane alanyl aminopeptidase-like [Bicyclus anynana]	0.0066004	0.0288907	0.0117686	0	0.00520124	0	0	0.00374643	0	0	0	0	0.0105289	0.0064497	0.00469446
XP_023939229.2	412	47.6454	9.42236	28S ribosomal protein S9, mitochondrial [Bicyclus anynana]	0	0	0	0	0	0	0	0	0	0	0	0	0	0.00486336	0.00530976
XP_023936978.1	510	58.5957	8.32373	putative fatty acyl-CoA reductase CG8306 [Bicyclus anynana]	0	0	0	0	0.0047525	0	0	0.0136929	0	0	0	0	0	0.00392883	0
XP_023938271.2	584	66.7753	6.39209	cytosolic purine 5'-nucleotidase isoform X3 [Bicyclus anynana]	0	0	0	0	0.0124509	0	0.0145738	0.0059789	0	0.0134868	0.00737661	0	0	0	0
XP_023946017.1	146	16.6334	6.52197	fatty acid-binding protein-like [Bicyclus anynana]	0	0.012295	0	0	0	0	0	0	0	0	0	0	0	0	0
XP_052740534.1	353	41.3747	5.18604	guanine nucleotide-binding protein G(q) subunit alpha isoform X2 [Bicyclus anynana]	0	0.0050852	0	0	0.00686622	0	0	0	0	0	0	0	0	0.00567622	0
XP_052742913.1	146	16.737	7.2251	protein FAM136A-like [Bicyclus anynana]	0	0	0	0	0.0166012	0	0	0	0	0	0	0	0	0	0
XP_023939947.1	195	22.0992	4.88135	BAG family molecular chaperone regulator 2 [Bicyclus anynana]	0	0	0	0	0	0	0	0.0358121	0	0	0	0	0	0	0
XP_023947053.1	488	56.5891	6.25244	tissue alpha-L-fucosidase [Bicyclus anynana]	0	0	0	0	0.0149003	0	0	0	0	0.00806996	0	0	0	0	0
XP_023943073.1	293	33.2833	8.51416	carbonyl reductase [NADPH] 3-like [Bicyclus anynana]	0	0.00612654	0	0	0	0	0	0	0.0157266	0	0	0	0	0.00683859	0
XP_023943563.1	636	75.0476	7.62061	eukaryotic translation initiation factor 4B [Bicyclus anynana]	0	0.00282245	0.00985479	0	0.00762194	0	0.0133822	0.0109801	0.0289805	0.0185761	0.0203205	0.0306023	0	0.00315048	0.00343965
XP_023951528.2	343	39.0438	7.12256	twinfilin [Bicyclus anynana]	0	0	0	0	0.0070664	0	0	0	0	0	0	0	0	0	0.0063779
XP_023936727.2	233	24.6395	9.31982	uncharacterized protein LOC112044942 [Bicyclus anynana]	0	0	0	0	0.0416099	0.0196125	0.0547924	0.0299715	0.0197764	0.0338038	0	0.033413	0	0	0
XP_023940865.1	1721	191.328	7.32764	eukaryotic translation initiation factor 4 gamma 3 isoform X2 [Bicyclus anynana]	0	0.00521521	0.00364186	0	0.00704177	0	0.00989086	0.00405773	0.0107098	0.00228829	0.00250316	0	0.00190064	0.00232854	0.0038134
XP_023941460.1	160	17.6407	4.44971	mitochondrial import receptor subunit TOM22 homolog [Bicyclus anynana]	0	0.0112192	0.0195864	0	0	0	0	0	0	0	0	0	0	0.0125232	0.0136726
XP_023943605.2	678	77.0084	4.62744	transcription factor SPT20 homolog [Bicyclus anynana]	0	0	0	0	0	0	0	0	0	0	0	0	0.00482447	0.0206872	0.00645316
XP_023953055.1	939	105.131	5.60498	protein unc-45 homolog B [Bicyclus anynana]	0	0	0	0	0.00258123	0	0	0	0	0	0	0	0	0.0106694	0.00232973
XP_023943804.1	608	66.6743	5.22412	SUMO-activating enzyme subunit 2 [Bicyclus anynana]	0	0.0118097	0	0	0.00797295	0	0	0.0114858	0	0	0	0	0	0	0.00719612
XP_023954311.1	261	29.9228	6.20166	uncharacterized protein LOC112057931 [Bicyclus anynana]	0	0	0	0	0.0092865	0.0175085	0	0.0133781	0	0.0301773	0	0.0298284	0	0	0
XP_023945346.1	348	39.5358	4.94482	V-type proton ATPase subunit d [Bicyclus anynana]	0	0.0103165	0	0	0.0139297	0	0	0	0	0	0	0	0	0.00575777	0.00628626
XP_023952581.2	149	16.8252	5.16064	uncharacterized protein LOC112056389 [Bicyclus anynana]	0	0	0	0	0.016267	0	0	0	0	0	0	0	0	0	0
XP_023952279.1	224	25.7595	8.88037	cleavage and polyadenylation specificity factor subunit 5 [Bicyclus anynana]	0	0	0	0	0	0	0	0.0155878	0.020571	0	0	0	0	0	0
XP_023943208.1	336	36.5146	6.78564	fructose-1,6-bisphosphatase 1 [Bicyclus anynana]	0	0	0.00932685	0	0.00721362	0	0	0	0	0	0	0	0	0	0
XP_023948607.1	361	40.055	8.68994	enoyl-[acyl-carrier-protein] reductase, mitochondrial [Bicyclus anynana]	0	0.00497251	0	0	0	0	0	0	0	0	0	0	0	0.00555043	0
XP_023948727.1	162	18.5242	4.50049	S-phase kinase-associated protein 1 [Bicyclus anynana]	0	0	0.00967229	0	0	0	0	0	0	0	0	0	0	0	0
XP_023940236.1	400	43.2264	6.62451	regulator of gene activity isoform X2 [Bicyclus anynana]	0	0	0	0	0	0	0	0	0.0115197	0	0	0	0	0	0
XP_023955255.1	150	16.5314	4.95752	actin-related protein 2/3 complex subunit 5-B [Bicyclus anynana]	0	0	0	0	0	0	0	0	0	0	0	0	0	0.013358	0
XP_023944024.2	966	108.519	6.0874	kinesin heavy chain [Bicyclus anynana]	0	0.00557477	0.00486619	0	0.00250909	0	0.00440532	0.0216874	0	0	0	0	0	0.00622269	0.00226462
XP_052745261.1	578	63.3469	7.62061	uncharacterized protein LOC112056402 isoform X2 [Bicyclus anynana]	0	0	0.0108437	0	0.00419338	0	0	0	0	0	0	0	0	0.00346662	0
XP_023945585.1	151	16.2452	5.0083	syndecan isoform X2 [Bicyclus anynana]	0	0	0.0103769	0	0	0	0	0	0.0305159	0	0	0	0	0	0
XP_052741666.1	189	22.1734	5.14795	C-type lectin 37Db isoform X2 [Bicyclus anynana]	0	0.00949776	0	0	0.0128242	0	0	0	0	0	0	0	0	0	0
XP_052742462.1	265	30.2657	6.02393	circadian clock-controlled protein daywake-like [Bicyclus anynana]	0	0	0.0236515	0	0.00914633	0	0.0160586	0.0263523	0.0347766	0	0	0	0	0	0
XP_023944645.2	303	33.9892	7.37158	hydroxyacylglutathione hydrolase, mitochondrial [Bicyclus anynana]	0	0	0.00517133	0	0	0	0	0	0	0	0	0	0.0107954	0	0
XP_023940925.1	404	44.4152	8.44092	la-related protein 6 [Bicyclus anynana]	0	0	0	0	0	0	0	0	0	0	0	0	0	0.00991933	0
XP_023935848.1	190	20.898	6.94678	translocon-associated protein subunit beta [Bicyclus anynana]	0	0	0	0	0.0127567	0.0240511	0.0223976	0	0	0	0	0.0204874	0.0172158	0.0210916	0
XP_052738625.1	382	42.6929	5.23682	antichymotrypsin-2-like [Bicyclus anynana]	0.00536786	0	0.00820373	0	0.00634496	0.0119626	0	0.00914052	0	0	0	0	0	0.0052453	0
XP_052737176.1	395	43.4684	4.52588	protein obstructor-E-like [Bicyclus anynana]	0.0960372	0.009089	0.00793373	0	0.00613614	0	0	0	0	0	0	0	0	0	0
XP_023943963.1	408	44.8644	7.2251	skin secretory protein xP2 [Bicyclus anynana]	0	0	0	0	0	0	0	0	0	0.0193046	0.0527934	0.00954071	0	0	0
XP_023935340.2	931	103.401	7.40088	alpha-aminoadipic semialdehyde synthase, mitochondrial isoform X1 [Bicyclus anynana]	0	0.00192812	0.00673217	0	0.00781024	0	0	0	0	0	0	0	0	0.00215221	0.00234975
XP_023934380.1	166	18.7345	8.70459	methionine-R-sulfoxide reductase B1 isoform X2 [Bicyclus anynana]	0	0	0.00943923	0	0.0146011	0	0	0	0	0	0	0	0	0	0
XP_023937064.2	320	35.2404	7.50342	lipase member H-like [Bicyclus anynana]	0	0.00560961	0.0146898	0	0	0	0	0	0	0	0	0	0	0	0
XP_023949072.1	192	21.3181	8.1333	ras-related protein Rac1 [Bicyclus anynana]	0	0	0	0	0.0126238	0	0	0	0	0	0	0	0	0	0
XP_023951541.2	192	21.5063	7.23975	putative uncharacterized protein DDB_G0287457 isoform X2 [Bicyclus anynana]	0	0	0	0	0.0126238	0	0	0	0	0	0	0	0	0	0
XP_023949956.2	141	15.1888	5.31299	cytochrome b5 [Bicyclus anynana]	0	0	0	0	0	0	0	0	0	0	0	0	0	0.0142107	0.015515
XP_023953279.1	154	18.4724	11.6929	serine/arginine-rich splicing factor 2 isoform X2 [Bicyclus anynana]	0	0.0116563	0	0	0.0157388	0	0.0276334	0	0.0299214	0.0255724	0.0279736	0.0505534	0	0	0.0142053
XP_023953658.2	308	35.3603	8.03076	alpha-tocopherol transfer protein-like [Bicyclus anynana]	0	0	0.0152621	0	0	0	0	0	0	0	0	0	0	0	0
XP_023940884.1	373	40.5949	8.47021	isocitrate dehydrogenase [NAD] subunit beta, mitochondrial isoform X2 [Bicyclus anynana]	0	0	0	0	0	0	0	0	0	0	0	0	0.0263083	0.0322312	0.00586493
XP_052745065.1	863	95.2353	7.21045	melanotransferrin [Bicyclus anynana]	0	0	0	0	0	0	0	0.00404598	0	0	0	0.00902111	0	0.00464358	0
XP_023940207.1	425	46.8459	8.14795	glutaryl-CoA dehydrogenase, mitochondrial [Bicyclus anynana]	0	0.00422371	0	0	0	0	0	0	0	0	0	0	0.00769645	0	0
XP_052739513.1	670	74.7443	8.11865	glucose dehydrogenase [FAD, quinone] isoform X2 [Bicyclus anynana]	0	0	0	0	0.0108527	0	0	0	0	0	0	0	0	0.00299061	0.0032651
XP_052742145.1	129	12.9139	9.42236	cuticle protein 70, isoforms A and B-like [Bicyclus anynana]	0	0	0	0	0	0	0	0	0	0.641093	0.834872	0.694031	1.29318	0.0465978	0.406999
XP_023943656.1	349	38.2747	7.63525	protein Rae1 [Bicyclus anynana]	0	0	0	0	0.0138898	0	0	0	0	0	0	0	0	0	0
XP_023946317.1	298	34.2221	6.34131	palmitoyl-protein thioesterase 1 [Bicyclus anynana]	0	0	0	0	0	0.0153346	0.0142803	0	0.0154627	0.0132152	0	0	0	0	0
XP_023942057.2	493	56.2687	8.68994	probable cytochrome P450 305a1 isoform X1 [Bicyclus anynana]	0	0	0	0	0	0	0	0	0.00934664	0	0	0	0	0.00406431	0
XP_023948702.2	91	10.4519	6.50732	uncharacterized protein LOC112053500 isoform X2 [Bicyclus anynana]	0	0	0	0	0	0	0	0	0	0.0432763	0.28404	0.128328	0	0.0220187	0
XP_023934297.1	117	13.6922	9.11475	V-type proton ATPase subunit G [Bicyclus anynana]	0	0.0153425	0.0133924	0	0	0	0	0	0	0	0	0	0	0	0
XP_023947442.1	221	25.0148	4.94482	charged multivesicular body protein 4c [Bicyclus anynana]	0	0.00812252	0.0070901	0	0.0219346	0	0	0	0	0	0	0	0	0.00906654	0.00989873
XP_023946026.1	313	33.5762	5.8335	protein N-terminal asparagine amidohydrolase [Bicyclus anynana]	0	0	0.00500611	0	0.0154874	0	0	0.022311	0	0	0	0	0	0.00640161	0
XP_052739024.1	916	100.348	5.35107	AP-1 complex subunit beta-1 [Bicyclus anynana]	0	0	0.0017106	0	0.00264604	0	0	0	0	0.00429928	0	0	0.00357095	0.00874981	0.00477646
XP_052740368.1	301	33.4596	5.26221	uncharacterized protein LOC112056428 [Bicyclus anynana]	0.00340618	0	0	0	0	0	0	0	0	0	0	0	0	0	0
XP_052739292.1	12588	1437.97	5.26221	muscle-specific protein 300 kDa isoform X2 [Bicyclus anynana]	0.00252487	0.00299465	0.00460563	0	0.00847205	0	0	0.000832144	0	0	0.000684452	0	0.0031182	0.00477528	0.00208543
XP_052742073.1	747	78.7186	7.76709	far upstream element-binding protein 1 isoform X3 [Bicyclus anynana]	0	0.00240305	0.00209761	0	0.00324468	0	0	0.00467427	0	0	0	0	0	0.00268234	0.00292854
XP_052737606.1	840	92.3921	5.60498	integrin beta-PS [Bicyclus anynana]	0	0.002137	0	0	0.00865634	0	0	0.00415676	0	0	0	0	0	0.00477073	0
XP_023941871.2	828	92.8244	6.06201	ubiquitin carboxyl-terminal hydrolase 5 isoform X2 [Bicyclus anynana]	0	0	0.00189241	0	0.0087818	0	0.00513954	0	0	0	0	0	0.00395047	0	0.00264205
XP_052743195.1	711	78.6655	7.63525	GMP synthase [glutamine-hydrolyzing] [Bicyclus anynana]	0	0.00252472	0.00661144	0	0.00340897	0	0	0	0	0.00553888	0	0	0	0.00281815	0.00307682
XP_023945679.1	448	48.4808	6.78564	C-terminal-binding protein isoform X2 [Bicyclus anynana]	0	0	0.00699514	0	0	0	0	0	0	0	0	0	0	0.00894511	0
XP_023935127.1	395	44.2545	6.93213	serine protease inhibitor 2.1-like [Bicyclus anynana]	0	0	0	0	0.0184084	0	0	0	0	0	0	0	0	0	0
XP_023940312.1	1003	112.444	5.45264	uncharacterized protein C05D11.1 [Bicyclus anynana]	0	0.00357941	0.00312445	0	0.00966611	0	0	0	0	0	0	0	0	0.00799085	0.00436215
XP_052740435.1	1108	120.769	6.3667	lethal(2) giant larvae protein [Bicyclus anynana]	0	0.00486032	0.00848508	0	0.00437505	0	0	0	0	0	0	0	0	0.0036168	0.00197439
XP_023948305.2	251	29.5974	8.36768	uncharacterized protein LOC112053202 isoform X2 [Bicyclus anynana]	0	0.0071517	0	0	0	0	0	0	0	0	0	0	0	0	0
XP_023934273.2	517	58.2905	6.99072	histidine--tRNA ligase, cytoplasmic isoform X3 [Bicyclus anynana]	0	0.0104163	0.00606155	0	0	0	0	0	0	0	0	0	0	0	0
XP_052743889.1	506	57.5695	6.25244	uncharacterized protein LOC112047054 [Bicyclus anynana]	0	0	0	0	0	0	0.0168203	0	0	0	0	0	0	0	0
XP_023948647.2	333	37.4887	9.34912	retinol dehydrogenase 14 [Bicyclus anynana]	0	0	0	0	0	0	0	0	0	0	0	0	0.0098228	0.00601713	0
XP_023954635.1	173	19.0255	7.21045	cuticle protein 21-like [Bicyclus anynana]	0	0	0	0	0	0	0	0	0	0	0	0	0	0.0115821	0
XP_023934539.2	521	57.6399	5.16064	src substrate cortactin [Bicyclus anynana]	0	0	0.00300751	0	0	0	0	0.00670187	0	0	0	0	0	0	0.00419889
XP_023949783.1	227	24.4275	8.17725	uncharacterized protein LOC112054299 isoform X2 [Bicyclus anynana]	0	0	0	0	0	0	0	0.0461455	0	0	0	0	0	0	0
XP_023940046.1	187	21.2999	7.37158	ADP-ribosylation factor-like protein 8 [Bicyclus anynana]	0	0	0	0	0	0	0	0	0	0	0	0	0	0.010715	0
XP_023940078.1	147	16.7335	7.37158	ubiquitin-conjugating enzyme E2-17 kDa [Bicyclus anynana]	0	0	0	0	0.0164883	0	0	0	0	0.0267901	0	0.0264803	0	0.0136306	0
XP_023951392.2	147	16.6893	5.56689	putative riboflavin kinase [Bicyclus anynana]	0	0	0.0106593	0	0	0	0	0	0	0	0	0	0	0	0
XP_023939386.2	361	38.7769	6.90283	sorbitol dehydrogenase-like [Bicyclus anynana]	0	0	0	0	0.00671406	0	0	0	0	0	0	0	0.00906092	0.00555043	0
XP_052746241.1	1154	132.714	5.78271	lysosomal alpha-mannosidase isoform X3 [Bicyclus anynana]	0	0	0	0	0.0105016	0	0	0.0121029	0	0	0	0.00674629	0	0	0
XP_052743991.1	2902	315.407	4.61475	papilin isoform X4 [Bicyclus anynana]	0	0.00123713	0.00215977	0.00482366	0.0116929	0.00157468	0.00439925	0.00601598	0.00317567	0.00271409	0.00445342	0	0.00112715	0.00414274	0.0022615
XP_052742519.1	620	70.8281	4.80518	myogenesis-regulating glycosidase-like [Bicyclus anynana]	0.00826824	0.0550104	0.0176909	0	0.00781863	0.0221115	0.0343189	0.0394222	0.0297283	0	0	0	0	0	0
XP_023942732.2	472	52.2958	5.14795	carboxypeptidase Q-like [Bicyclus anynana]	0	0	0.0132789	0	0	0	0	0	0	0.00834352	0.00912699	0	0	0	0
XP_052740571.1	9019	1014.39	6.29053	uncharacterized protein LOC112045305 isoform X18 [Bicyclus anynana]	0	0.00179129	0.00191108	0	0.00483734	0	0	0	0	0	0	0	0.000362678	0.00733144	0.00436602
XP_023935101.2	337	37.7654	6.62451	pancreatic triacylglycerol lipase [Bicyclus anynana]	0	0	0.00929918	0	0.00719221	0	0	0	0	0	0	0	0	0	0
XP_023952206.2	149	14.8223	9.45166	chorion class B protein B.L1-like [Bicyclus anynana]	0	0.0120475	0	0	0.016267	0	0	0	0	0	0.0289123	0.0522498	0	0	0
XP_052743142.1	542	59.9004	8.41162	uncharacterized protein LOC112057207 [Bicyclus anynana]	0.00378325	0.0132478	0.0144549	0.0129135	0.00894382	0	0	0	0	0	0	0	0	0.00369687	0
XP_023944986.2	298	32.0015	8.95361	congested-like trachea protein [Bicyclus anynana]	0	0.0120475	0.00525809	0	0.00813348	0	0	0	0	0	0	0	0	0.00672384	0
XP_023937980.2	1628	180.216	5.16064	laminin subunit gamma-1 [Bicyclus anynana]	0	0.00771839	0.00288743	0	0.00893284	0	0.00261397	0.0107238	0	0	0	0	0.00200921	0.00369233	0.00403124
XP_023948079.2	285	31.8748	7.95752	pleckstrin homology domain-containing family F member 2 [Bicyclus anynana]	0	0	0	0	0.017009	0	0	0	0	0	0	0	0	0.00703055	0
XP_023935850.1	299	34.0472	8.26514	mediator of RNA polymerase II transcription subunit 27 [Bicyclus anynana]	0.00685794	0	0	0	0	0	0	0	0	0	0	0	0	0	0
XP_023935927.1	313	34.61	5.05908	protein SEC13 homolog [Bicyclus anynana]	0	0	0.00500611	0	0.0154874	0	0	0	0	0	0	0	0	0	0
XP_023952754.1	136	16.0625	9.27588	uncharacterized protein LOC112056551 [Bicyclus anynana]	0	0	0	0	0	0	0	0	0	0	0	0	0	0.0147331	0
XP_023933960.1	218	24.9445	5.43994	glutathione S-transferase 1 isoform X4 [Bicyclus anynana]	0	0	0	0	0.0111182	0	0	0	0	0	0	0	0	0	0
XP_023940162.2	150	15.3223	4.66553	uncharacterized protein LOC112047310 [Bicyclus anynana]	0	0	0	0	0	0	0.0283703	0	0	0	0	0.0259507	0	0	0
XP_023951394.2	409	44.597	8.79248	uncharacterized protein LOC112055490 [Bicyclus anynana]	0	0.00438894	0.00383108	0.0171128	0.0118522	0	0	0	0	0.00962871	0	0.00951739	0	0.00489904	0.0053487
XP_023945508.1	191	20.4868	5.19873	uncharacterized protein LOC112051179 [Bicyclus anynana]	0	0	0	0	0	0	0	0	0	0	0.0225547	0	0	0	0
XP_023934852.1	164	18.5201	4.77979	uncharacterized protein CG16817-like [Bicyclus anynana]	0	0	0	0	0.0295582	0	0.0259484	0.0212907	0	0	0	0	0	0.0122177	0
XP_052737469.1	765	77.7125	7.6792	collagen alpha-1(IV) chain-like [Bicyclus anynana]	0	0.00234651	0.0040965	0	0.0126733	0	0.0055628	0	0	0	0	0	0	0	0
XP_023943124.1	205	22.9244	5.12256	proteasome subunit beta type-3 [Bicyclus anynana]	0	0	0	0	0.0118233	0	0	0.0170326	0.0224775	0	0	0	0	0.0195483	0
XP_023951193.2	396	44.6773	4.33545	uncharacterized protein LOC112055350 [Bicyclus anynana]	0	0	0	0	0.0122413	0	0	0	0	0	0	0	0	0	0
XP_023937570.2	465	53.1362	5.60498	PAT complex subunit CCDC47 [Bicyclus anynana]	0	0.00386038	0	0	0	0	0	0	0	0	0	0	0	0.00430904	0.0141137
XP_023945076.2	247	27.9751	5.021	tubulin-folding cofactor B [Bicyclus anynana]	0	0	0	0	0.00981286	0	0.0172289	0	0	0	0	0	0	0	0
XP_023944914.2	960	107.478	5.30029	unextended protein [Bicyclus anynana]	0	0.00934936	0.0065288	0	0.00504953	0	0	0	0	0	0	0	0	0.00208719	0.00227877
XP_023950371.1	302	33.9155	6.45557	caspase-1 [Bicyclus anynana]	0	0.00594396	0	0	0.00802575	0	0	0.0115618	0.0152579	0	0	0.0128894	0	0	0
XP_023942586.2	798	89.5764	7.62061	hepatocyte growth factor-regulated tyrosine kinase substrate isoform X2 [Bicyclus anynana]	0	0	0	0	0	0	0.00533276	0.00437553	0.0057743	0	0	0	0	0	0
XP_023947655.1	495	55.8858	6.43018	serine/threonine-protein phosphatase 2B catalytic subunit 3-like [Bicyclus anynana]	0	0	0.00316548	0	0	0	0	0	0	0	0	0	0	0.00404789	0.0176777
XP_023950030.2	165	19.1795	7.07861	CD209 antigen [Bicyclus anynana]	0	0	0	0	0.0146896	0	0	0	0	0	0	0	0	0	0
XP_023941640.2	179	21.1151	9.17334	uncharacterized protein LOC112048370 [Bicyclus anynana]	0	0	0	0	0	0	0.023774	0.0195066	0.0257424	0	0	0	0	0	0
XP_023945870.2	595	65.1272	6.94678	ecdysone oxidase-like [Bicyclus anynana]	0	0.00301694	0.00790039	0	0	0	0	0.00586836	0	0	0	0	0	0	0
XP_023944016.2	553	63.1389	5.52881	asparagine--tRNA ligase, cytoplasmic [Bicyclus anynana]	0	0	0.00283347	0	0.00876592	0	0	0	0	0	0	0	0	0.00362334	0
XP_023936746.2	637	71.0852	6.40479	protein sly1 homolog [Bicyclus anynana]	0	0	0.00245983	0	0.00380499	0	0	0	0	0	0	0	0	0.0094366	0.00343425
XP_023942733.1	473	52.9603	5.59229	carboxypeptidase Q-like [Bicyclus anynana]	0	0	0.00331271	0	0	0	0	0	0	0.00832588	0.0273231	0	0	0	0
XP_052746032.1	753	84.3274	4.60205	gelsolin [Bicyclus anynana]	0	0.0047678	0.00624268	0	0	0	0	0	0	0	0	0	0	0	0
XP_052746372.1	1147	128.682	7.26904	la-related protein 1B isoform X4 [Bicyclus anynana]	0	0.00469506	0.00409829	0	0.00422629	0	0	0	0	0	0	0	0	0.00174691	0.00190725
XP_023942221.1	154	15.8697	10.1401	RNA-binding protein Rsf1 [Bicyclus anynana]	0	0.0116563	0	0	0	0.0593469	0	0.0453465	0	0	0	0	0	0.0260221	0
XP_023955210.2	210	24.1433	8.77783	uncharacterized protein LOC112058543 [Bicyclus anynana]	0	0.00854798	0.00746148	0	0.0115418	0	0	0.016627	0	0	0	0	0	0.00954145	0
XP_052747258.1	252	28.3194	7.75244	epidermal retinol dehydrogenase 2-like isoform X2 [Bicyclus anynana]	0	0	0.0062179	0	0	0	0	0	0	0	0	0	0	0	0
XP_023947543.1	238	26.3103	7.32764	NECAP-like protein CG9132 [Bicyclus anynana]	0	0	0	0	0	0	0	0	0	0	0	0	0	0.00841893	0
XP_023943755.1	168	19.3868	5.61768	ubiquitin-conjugating enzyme E2 G1 isoform X1 [Bicyclus anynana]	0	0	0	0	0.0144272	0	0	0	0	0	0	0	0	0	0
XP_052742516.1	308	33.016	5.24951	uncharacterized protein LOC112043229 isoform X3 [Bicyclus anynana]	0	0	0	0	0.0157388	0	0	0	0	0	0	0	0	0	0
XP_052740588.1	647	72.7011	6.04932	uncharacterized protein LOC112046249 isoform X3 [Bicyclus anynana]	0	0	0	0	0	0	0.00657735	0.0107934	0.00712194	0.0304339	0.0266333	0.030082	0	0	0
XP_023942943.1	324	36.6673	6.04932	sodium/potassium-transporting ATPase subunit beta-2 [Bicyclus anynana]	0	0	0	0	0	0	0	0	0	0	0	0.0120142	0	0	0.00675191
XP_023946154.1	324	35.1841	4.98291	cAMP-dependent protein kinase type I regulatory subunit isoform X2 [Bicyclus anynana]	0	0.0221614	0.00483615	0	0.00748079	0	0	0	0	0	0	0	0	0.00618428	0.00675191
XP_023943395.1	141	16.3733	5.37646	glia maturation factor beta [Bicyclus anynana]	0	0	0.0111128	0	0.0171899	0	0	0.0495273	0	0	0	0	0	0.0142107	0
XP_023948920.2	141	15.6056	4.57666	uncharacterized protein LOC112053669 [Bicyclus anynana]	0	0	0	0	0	0	0	0	0	0.0279301	0	0	0	0	0
XP_023952198.1	254	28.8698	6.07471	CD151 antigen-like [Bicyclus anynana]	0	0	0	0	0	0	0	0	0	0	0	0	0	0.0078886	0
XP_023949332.1	466	51.6838	6.55127	DEAD-box helicase Dbp80 [Bicyclus anynana]	0	0	0.00336247	0	0.00520124	0	0	0.0149857	0	0.00845095	0	0	0	0.0042998	0
XP_023933905.2	466	51.3896	5.12256	trans-Golgi network integral membrane protein 1 isoform X2 [Bicyclus anynana]	0	0	0	0	0	0	0	0	0	0.0169019	0	0	0	0	0
XP_023953946.1	367	40.1839	6.56592	2-Hydroxyacid oxidase 1 isoform X1 [Bicyclus anynana]	0	0	0.00853903	0	0	0	0	0	0	0	0	0	0	0	0
XP_052739939.1	467	49.806	7.53271	ras GTPase-activating protein-binding protein 2 isoform X3 [Bicyclus anynana]	0	0.00384385	0.00335527	0	0.0051901	0	0	0	0	0	0	0	0	0.00429059	0
XP_023945306.1	198	22.1201	9.23193	dual specificity protein phosphatase 13 isoform X2 [Bicyclus anynana]	0	0	0	0	0	0	0	0	0	0	0	0	0	0.0101197	0
XP_023948084.1	269	30.2134	5.31299	malectin-A [Bicyclus anynana]	0	0	0	0	0.00901032	0	0	0.0129802	0	0	0	0	0	0	0
XP_023953649.1	637	73.1285	7.88428	uncharacterized protein LOC112057396 [Bicyclus anynana]	0	0	0.00737949	0	0.00760997	0	0	0	0	0	0	0	0	0	0
XP_023954496.2	397	44.659	6.07471	aminoacylase-1 [Bicyclus anynana]	0	0	0.00394688	0	0.0122105	0	0	0	0.0232136	0.00991975	0	0	0	0	0
XP_023948717.2	1783	198.107	5.41455	laminin subunit beta-1 [Bicyclus anynana]	0	0.00201355	0.000878806	0	0.010875	0	0.00477346	0.00391663	0.00258435	0	0	0	0	0	0
XP_023948170.1	528	59.1296	7.2251	SET domain-containing protein SmydA-8-like isoform X3 [Bicyclus anynana]	0.00388357	0	0	0	0	0	0	0	0	0	0	0	0	0	0
XP_023952062.2	371	41.702	7.53271	L-asparaginase [Bicyclus anynana]	0	0.00483848	0.00844696	0	0.00653309	0	0	0	0	0	0	0	0	0	0
XP_023952900.2	358	40.2719	5.96045	uroporphyrinogen decarboxylase [Bicyclus anynana]	0	0	0	0	0.00677033	0	0.011887	0.00975329	0	0	0	0	0	0.00559694	0
XP_023947707.2	616	70.8458	5.26221	leukotriene A-4 hydrolase [Bicyclus anynana]	0	0.00582817	0.00508738	0	0.0078694	0	0	0.00566831	0	0	0	0	0	0.00650554	0.00710266
XP_023951211.2	531	58.672	6.53662	uncharacterized protein LOC112055365 [Bicyclus anynana]	0	0	0	0	0	0	0	0	0	0	0	0.0219922	0	0	0
XP_052738203.1	545	61.942	7.02002	lysosomal acid glucosylceramidase isoform X1 [Bicyclus anynana]	0	0	0.0086252	0	0	0	0	0	0	0	0	0	0	0	0
XP_023952170.2	733	82.7435	6.97607	glycine--tRNA ligase [Bicyclus anynana]	0	0.00489789	0.0106883	0	0.00330665	0	0	0.00476354	0	0	0	0.00531052	0	0	0
XP_023948110.2	115	13.0239	10.4038	mitochondrial pyruvate carrier 2-like isoform X2 [Bicyclus anynana]	0	0	0.0136253	0	0	0	0	0	0	0	0	0	0	0	0
XP_023945711.2	273	29.4642	5.47803	15-hydroxyprostaglandin dehydrogenase [NAD(+)]-like [Bicyclus anynana]	0	0	0	0	0	0	0	0	0	0	0	0	0.0119817	0	0
XP_023940449.1	158	18.034	7.62061	MD-2-related lipid-recognition protein [Bicyclus anynana]	0	0	0	0	0	0.0289222	0	0	0	0	0	0	0	0	0
XP_023937973.2	3683	406.255	5.65576	laminin subunit alpha [Bicyclus anynana]	0.000278377	0.00146219	0.00170178	0	0.00526479	0	0.00231091	0.00379221	0.00125113	0	0	0	0	0.00272021	0.00118796
XP_052743387.1	519	59.5112	5.74463	myrosinase 1 isoform X3 [Bicyclus anynana]	0	0.00345872	0	0	0.00467009	0.00880484	0	0	0	0	0	0	0	0	0
XP_052738506.1	648	71.752	9.14404	signal recognition particle subunit SRP72 [Bicyclus anynana]	0	0	0.00241807	0	0	0	0	0	0	0	0	0	0	0.00618428	0.00337596
XP_023937211.1	231	27.1347	7.38623	calcyclin-binding protein [Bicyclus anynana]	0	0.00777089	0	0	0.0104925	0	0	0	0	0.0170482	0	0	0	0	0
XP_023943856.2	274	31.9322	9.0415	protein NipSnap [Bicyclus anynana]	0	0.0131027	0.00571866	0	0	0	0	0	0	0	0	0	0	0.0219384	0.00798401
XP_052743530.1	855	88.7606	9.23193	microsomal triacylglycerol transfer protein [Bicyclus anynana]	0	0	0.00366529	0	0.0113393	0	0	0.00816766	0	0	0	0	0	0	0
XP_023934631.2	116	13.319	9.67139	cytochrome P450 6B4 [Bicyclus anynana]	0	0	0.0135079	0	0	0	0	0	0	0	0	0	0	0	0
XP_023951768.1	522	56.9948	9.11475	heterogeneous nuclear ribonucleoprotein M isoform X1 [Bicyclus anynana]	0	0	0.00600349	0	0.00464325	0	0	0	0	0	0	0	0	0.00383852	0.00838168
XP_023948770.2	509	56.7843	8.33838	leukocyte elastase inhibitor [Bicyclus anynana]	0	0.00352667	0.00307841	0	0.00952368	0.0179556	0	0.00685988	0	0.00773702	0.00846353	0	0	0	0
XP_023954735.2	247	27.4911	7.41553	MICOS complex subunit MIC27 [Bicyclus anynana]	0	0.00726752	0	0	0	0	0	0	0	0	0	0	0	0.0162243	0
XP_023944554.1	919	103.208	5.12256	coatomer subunit beta' [Bicyclus anynana]	0	0.00976647	0.00341004	0	0.00527481	0	0	0	0	0	0	0	0	0.00436062	0
XP_023945267.2	204	22.5913	4.93213	contactin-5-like isoform X2 [Bicyclus anynana]	0	0	0	0	0	0	0	0	0	0	0	0	0	0.00982209	0
XP_052744276.1	248	25.4567	10.7407	uncharacterized protein LOC112043849 isoform X1 [Bicyclus anynana]	0	0	0	0	0.00977329	0	0	0	0	0.0158796	0	0.015696	0	0	0
XP_023935408.2	161	18.0794	8.39697	uncharacterized protein LOC112043949 [Bicyclus anynana]	0	0	0	0	0	0	0	0	0.0286205	0	0	0	0	0	0
XP_023944871.2	293	31.3401	8.11865	collagenase-like [Bicyclus anynana]	0	0.0122531	0	0	0	0	0	0	0	0	0	0	0	0	0
XP_023947392.1	851	95.6999	4.81787	uncharacterized protein LOC112052511 [Bicyclus anynana]	0	0	0	0	0	0	0	0	0	0.00925533	0	0.00457416	0	0.00235453	0
XP_052744145.1	825	86.4693	5.73193	pneumococcal serine-rich repeat protein-like [Bicyclus anynana]	0	0.0043517	0.00189929	0	0	0	0	0	0	0	0	0	0	0	0
XP_052742111.1	590	65.0416	8.30908	probable 4-coumarate--CoA ligase 1 [Bicyclus anynana]	0	0	0	0	0	0	0	0	0	0	0	0	0.00554406	0.0169806	0
XP_023942127.1	177	20.7251	5.23682	programmed cell death protein 6 isoform X2 [Bicyclus anynana]	0	0	0	0	0	0	0	0	0	0	0	0	0	0	0.0123594
XP_023940597.1	400	41.554	8.77783	3-ketoacyl-CoA thiolase, mitochondrial [Bicyclus anynana]	0	0.00897538	0	0	0	0	0	0	0	0	0	0	0	0	0
XP_023936484.2	817	90.8504	8.66064	E3 ubiquitin-protein ligase ZNF598 [Bicyclus anynana]	0.00125491	0	0	0	0.00593336	0	0	0	0	0	0	0	0	0	0
XP_023942297.1	387	44.0096	7.76709	innexin inx3 [Bicyclus anynana]	0	0	0	0	0.00626299	0	0	0	0	0.0101761	0	0	0	0	0
XP_052742773.1	476	53.7177	8.01611	steroidogenic acute regulatory protein-like [Bicyclus anynana]	0	0.00754234	0.00658366	0	0.0101839	0	0	0	0	0.00827341	0.00905029	0.00817775	0	0.00420947	0
XP_023935085.2	597	65.1288	8.80713	putative ferric-chelate reductase 1 homolog isoform X2 [Bicyclus anynana]	0	0	0	0	0.00405993	0	0	0	0	0	0	0.00652029	0	0.0134252	0
XP_023951432.2	239	26.228	7.92822	OCIA domain-containing protein 1 [Bicyclus anynana]	0	0	0.00655612	0	0.0101413	0	0	0	0	0	0	0	0	0.0083837	0
XP_023952616.2	779	87.6134	7.6499	probable glutamine--tRNA ligase isoform X2 [Bicyclus anynana]	0	0.00230433	0.00603432	0	0.00622279	0	0	0	0	0	0	0	0	0.00257215	0
XP_023937941.1	285	31.3776	5.2749	thioredoxin-like protein 1 [Bicyclus anynana]	0	0.00629851	0.00549794	0	0	0	0	0.0122515	0	0.013818	0	0.0136583	0	0	0.00767586
XP_023939053.1	480	53.8057	6.91748	dentin sialophosphoprotein-like [Bicyclus anynana]	0.00854385	0	0	0	0	0	0	0	0	0	0	0	0	0	0
XP_023939290.1	496	55.8716	6.1001	serine--tRNA ligase, cytoplasmic [Bicyclus anynana]	0	0	0.0031591	0	0.00488665	0	0	0	0	0	0	0	0	0	0.00441052
XP_052737889.1	226	25.0593	5.19873	vitellin-degrading protease-like isoform X3 [Bicyclus anynana]	0	0	0	0	0	0	0	0	0	0	0	0	0	0.00886595	0.00967973
XP_052740590.1	196	22.2108	6.7417	uncharacterized protein LOC112046257 isoform X2 [Bicyclus anynana]	0	0	0	0	0	0	0.0434239	0.0178147	0	0	0	0	0	0	0
XP_023935405.2	694	80.4045	5.2876	glutamyl aminopeptidase isoform X4 [Bicyclus anynana]	0	0	0	0	0.0104774	0	0	0	0	0	0	0	0	0.00288718	0
XP_023934250.1	560	63.0303	5.10986	drebrin-like protein B isoform X1 [Bicyclus anynana]	0	0.00320549	0.00279806	0	0.00865634	0	0	0.00623514	0	0	0	0	0	0	0
XP_052742591.1	333	38.8288	7.94287	alpha-tocopherol transfer protein-like [Bicyclus anynana]	0	0.00539062	0	0	0.0145572	0	0	0	0	0	0	0	0	0	0
XP_023939558.2	167	17.5526	5.47803	uncharacterized protein LOC112046934 [Bicyclus anynana]	0	0	0	0	0	0	0	0	0	0	0	0	0	0.0119982	0.0130995
XP_023941364.1	319	36.9915	5.56689	ubiquitin carboxyl-terminal hydrolase isozyme L5 isoform X2 [Bicyclus anynana]	0	0.0112544	0	0	0	0	0	0.0109457	0	0	0	0	0	0	0.00685774
XP_023949777.1	228	25.7232	8.71924	protein slowmo [Bicyclus anynana]	0.00449676	0	0	0	0	0	0	0	0.0202101	0	0	0	0	0.0351527	0.249465
XP_023952975.2	927	102.412	6.1001	cytosolic 10-formyltetrahydrofolate dehydrogenase [Bicyclus anynana]	0	0.00968218	0	0	0	0	0	0	0	0	0	0	0	0	0
XP_023944285.2	137	15.8552	9.40771	28S ribosomal protein S18c, mitochondrial [Bicyclus anynana]	0	0	0	0	0	0	0	0	0	0	0	0	0	0.0146256	0
XP_023941021.1	1006	112.416	8.92432	uncharacterized protein LOC112047937 [Bicyclus anynana]	0	0	0	0	0	0	0	0.00347085	0	0.00391465	0.017129	0.0116082	0	0.00199175	0
XP_023948944.1	168	18.3275	6.78564	translocon-associated protein subunit delta [Bicyclus anynana]	0	0	0.00932685	0.083323	0.0288545	0.0272007	0	0.0207838	0.0548559	0.0937653	0.0769275	0.0695109	0	0.0119268	0
XP_023943097.2	107	11.5443	9.75928	uncharacterized protein LOC112049454 [Bicyclus anynana]	0	0	0	0	0.0226521	0	0	0	0	0	0	0	0	0	0
XP_023934150.2	245	27.9021	6.15088	circadian clock-controlled protein daywake [Bicyclus anynana]	0	0	0.00639556	0	0.0197859	0	0	0	0	0	0	0	0	0	0
XP_052744015.1	199	22.6408	5.08447	uncharacterized protein LOC112044277 isoform X2 [Bicyclus anynana]	0	0	0	0	0	0	0	0	0	0	0	0	0	0.0100689	0
XP_023934035.1	445	51.9627	5.79541	eukaryotic translation initiation factor 3 subunit E [Bicyclus anynana]	0	0.00403388	0	0	0	0	0	0.00784646	0	0.00884976	0	0	0	0.0135081	0.004916
XP_052740777.1	951	107.464	5.65576	membrane alanyl aminopeptidase-like [Bicyclus anynana]	0	0.00943784	0.00659059	0	0.00509732	0	0	0	0	0	0	0	0	0	0
XP_023940507.2	307	33.9403	4.98291	uncharacterized protein LOC112047591 [Bicyclus anynana]	0	0	0	0	0.00789504	0.0148851	0	0.0113735	0	0	0	0.0126795	0	0	0
XP_023940471.2	645	70.8287	6.20166	echinoderm microtubule-associated protein-like 1 isoform X6 [Bicyclus anynana]	0	0	0	0	0.00375779	0.00708482	0	0	0	0	0	0	0	0.00310652	0
XP_023945853.2	200	22.853	9.83252	peptidyl-tRNA hydrolase ICT1, mitochondrial [Bicyclus anynana]	0	0	0	0	0	0	0	0	0	0	0	0	0	0.0100185	0
XP_052739270.1	1265	149.309	8.77783	eukaryotic translation initiation factor 3 subunit A [Bicyclus anynana]	0	0.00141903	0.003716	0	0.00766412	0	0	0	0	0	0	0	0	0.00475187	0
XP_023949386.1	309	34.3175	5.2876	macrophage mannose receptor 1-like [Bicyclus anynana]	0	0	0	0	0.0156879	0	0	0	0	0	0	0	0	0	0
XP_023943851.1	882	101.904	7.03467	eukaryotic translation initiation factor 3 subunit C [Bicyclus anynana]	0	0.00203523	0	0	0.00824414	0	0	0.00395882	0	0	0	0	0	0.00454355	0
XP_052740837.1	820	93.6495	8.33838	V-type proton ATPase 116 kDa subunit a 1 isoform X4 [Bicyclus anynana]	0	0.00437824	0.00955434	0	0.00591165	0	0	0	0	0	0	0	0	0.00244354	0
XP_023946237.1	930	100.834	5.41455	uncharacterized protein LOC112051694 isoform X4 [Bicyclus anynana]	0	0.00386038	0	0	0.00260621	0	0	0.00375449	0	0.00423456	0	0	0	0.00215452	0
XP_023947837.2	682	77.013	5.71924	NADPH--cytochrome P450 reductase isoform X1 [Bicyclus anynana]	0	0.00526415	0.00229752	0	0.00355392	0	0	0.00511976	0	0	0	0	0	0.00293798	0
XP_023940842.2	279	31.5189	4.98291	carboxylesterase 4A-like [Bicyclus anynana]	0	0	0.00561617	0	0.00868737	0	0	0	0	0	0	0	0	0	0
XP_023942997.1	435	48.7682	5.93506	eukaryotic peptide chain release factor subunit 1 isoform X2 [Bicyclus anynana]	0	0	0	0	0.0055719	0	0	0.00802684	0	0	0	0	0	0	0.00502901
XP_052738084.1	962	104.674	6.59521	coatomer subunit beta [Bicyclus anynana]	0	0.00373197	0.00488642	0	0.00755855	0	0	0	0	0	0	0	0	0.00416571	0
XP_052738739.1	668	75.8373	8.48486	probable peroxisomal acyl-coenzyme A oxidase 1 [Bicyclus anynana]	0	0.00268724	0.0117284	0	0.00362841	0	0	0	0	0	0	0	0	0.00299956	0
XP_023946364.2	654	73.1572	6.32861	leucine-rich repeat-containing G-protein coupled receptor 4 [Bicyclus anynana]	0	0	0.00239589	0	0.00741216	0	0	0.0106779	0	0	0	0	0	0	0
XP_023936695.1	483	54.3745	6.60986	COP9 signalosome complex subunit 1 [Bicyclus anynana]	0.00424539	0	0.00324412	0	0	0.0094611	0	0	0	0	0	0	0	0	0
XP_023945791.1	187	21.2671	9.27588	39S ribosomal protein L50, mitochondrial [Bicyclus anynana]	0	0	0.00837921	0	0	0	0	0	0	0	0	0	0	0	0
XP_052738482.1	297	33.6783	5.84619	uncharacterized protein LOC112058210 [Bicyclus anynana]	0	0	0.0052758	0	0	0	0	0	0	0.0662987	0.0580194	0.0524257	0	0	0
XP_023942087.2	172	19.0659	9.27588	ER membrane protein complex subunit 4 [Bicyclus anynana]	0	0.0104365	0	0	0	0	0	0	0	0	0	0	0	0	0
XP_052746267.1	845	93.9583	7.34229	zinc finger protein 540-like isoform X2 [Bicyclus anynana]	0	0	0	0	0	0	0	0	0	0.00932105	0	0	0	0	0
XP_023934943.1	361	39.235	8.77783	ELAV-like protein 1 [Bicyclus anynana]	0	0	0	0	0	0	0	0	0	0	0	0	0	0.0166513	0.00605989
XP_023934341.1	126	14.3609	5.51611	guanine nucleotide exchange factor MSS4 homolog [Bicyclus anynana]	0	0	0	0	0.0192363	0	0	0	0	0	0	0	0	0	0
XP_023938732.2	647	72.7709	8.51416	protein disulfide-isomerase A5 [Bicyclus anynana]	0	0	0	0	0.00374618	0	0	0.00539672	0	0	0	0	0	0.00619383	0
XP_052745799.1	1356	151.441	6.66846	uncharacterized protein LOC112052947 [Bicyclus anynana]	0	0.00264761	0.00693324	0	0.00714978	0	0	0.00772495	0	0.00290424	0	0	0	0	0
XP_052747454.1	853	95.402	8.11865	dynamin isoform X5 [Bicyclus anynana]	0	0	0.00367388	0	0	0	0	0	0	0	0	0	0	0.00234901	0
XP_052738135.1	553	60.0783	6.21436	transmembrane protease serine 9-like [Bicyclus anynana]	0	0	0	0	0	0	0	0	0	0	0	0	0	0.00724667	0.00395591
XP_023945403.2	174	20.1443	5.17334	uncharacterized protein LOC112051133 [Bicyclus anynana]	0	0	0.00900524	0	0	0	0	0	0	0	0	0	0	0	0
XP_023947315.2	491	54.632	8.6167	4-aminobutyrate aminotransferase, mitochondrial [Bicyclus anynana]	0	0	0.00638253	0	0.00987282	0	0	0	0	0	0	0	0	0	0
XP_052742266.1	270	31.0612	9.33447	acyl-CoA:lysophosphatidylglycerol acyltransferase 1 [Bicyclus anynana]	0	0	0.00580338	0	0	0	0	0	0	0	0	0	0	0	0
XP_023944426.1	238	26.5243	8.41162	protein grindelwald [Bicyclus anynana]	0	0	0	0	0	0	0	0	0	0	0	0	0	0.0168379	0.00919168
XP_052745076.1	763	84.0712	8.74854	actin-binding LIM protein 3 isoform X3 [Bicyclus anynana]	0	0	0.00205362	0	0.00317664	0	0	0	0	0	0	0	0	0.00262609	0.00286713
XP_023945851.2	255	28.8952	5.85889	phosphomannomutase [Bicyclus anynana]	0	0.00703952	0	0	0	0	0	0	0	0	0	0	0	0	0
XP_023936757.1	496	56.3788	5.46533	chitin deacetylase 1 [Bicyclus anynana]	0	0	0.0031591	0	0	0.00921313	0.0343189	0.0140793	0	0.0079398	0	0.015696	0	0	0
XP_052742593.1	10866	1198.03	5.16064	titin isoform X1 [Bicyclus anynana]	0	0.000495604	0.00043261	0	0.000446121	0	0.000391638	0.0016067	0.000424065	0	0.00039646	0.000358238	0	0.000368803	0.000201327
XP_052743933.1	368	39.5731	6.53662	neuroplastin [Bicyclus anynana]	0.00557207	0.0341455	0.0127737	0	0.00658635	0	0.0231279	0.0189765	0.0250429	0	0	0	0	0.00544485	0.0356677
XP_023950052.1	160	18.2549	6.04932	low molecular weight phosphotyrosine protein phosphatase [Bicyclus anynana]	0	0	0	0	0.0151486	0	0	0	0	0	0	0	0	0	0
XP_023941249.1	353	40.562	8.80713	cAMP-dependent protein kinase catalytic subunit 1 [Bicyclus anynana]	0	0.0050852	0.00443884	0	0.0137324	0	0	0	0	0	0	0	0	0.00567622	0
XP_023950868.1	547	61.8557	6.30322	mitochondrial import receptor subunit TOM70 [Bicyclus anynana]	0	0.00656335	0.00286456	0	0.00443104	0	0	0	0	0.00719953	0	0	0	0.00366308	0
XP_023939178.2	225	25.4579	5.40186	uncharacterized protein LOC112046690 [Bicyclus anynana]	0	0.00797812	0.00696405	0	0.0107723	0	0	0	0	0	0	0	0	0	0
XP_052744611.1	450	51.1471	5.8208	protein kinase C and casein kinase substrate in neurons protein 2 isoform X4 [Bicyclus anynana]	0	0.00398906	0	0	0	0	0	0	0	0	0	0	0	0.00445268	0
XP_052744245.1	1416	159.428	9.53955	probable RNA-directed DNA polymerase from transposon BS [Bicyclus anynana]	0	0	0.00110658	0	0.00513512	0.0225904	0.00901598	0	0	0.00834352	0.00912699	0.00549804	0	0	0
XP_052741706.1	564	62.5054	9.65674	protein LSM14 homolog B isoform X2 [Bicyclus anynana]	0	0	0	0	0	0	0	0.00619092	0	0	0	0	0	0	0
XP_023939943.2	1212	133.084	4.84326	cartilage oligomeric matrix protein [Bicyclus anynana]	0	0	0	0	0.00599945	0	0	0	0	0	0	0	0	0.00495967	0
XP_023935220.2	194	22.8007	6.68311	protein jagunal [Bicyclus anynana]	0	0	0	0	0	0	0	0	0	0	0	0	0	0	0.0112764
XP_052743781.1	615	68.875	4.53857	resistance to inhibitors of cholinesterase protein 3 isoform X8 [Bicyclus anynana]	0	0.00875647	0.00254782	0	0.0039411	0	0	0	0	0	0	0	0	0.00325806	0.00355711
XP_052739170.1	519	58.5432	5.37646	vanin-like protein 1 [Bicyclus anynana]	0	0	0	0	0	0	0.016399	0	0.00887841	0.00758794	0.00830046	0.00750021	0	0	0
XP_023943560.2	3549	386.552	5.19873	uncharacterized protein LOC112049762 isoform X2 [Bicyclus anynana]	0	0.000505798	0	0	0	0	0	0.00491924	0	0.00887719	0.00485538	0.00987137	0	0.00451666	0.00184921
XP_052745021.1	227	25.267	8.39697	peroxiredoxin-2-like [Bicyclus anynana]	0	0.00790783	0	0	0	0	0	0.0153818	0.0405982	0	0	0	0	0	0.00963709
XP_023937041.1	405	45.2827	6.90283	stomatin-like protein 2, mitochondrial [Bicyclus anynana]	0	0.00443229	0.00773784	0	0	0	0	0	0	0	0	0	0	0	0
XP_023937700.2	551	62.8382	6.99072	asparagine synthetase [glutamine-hydrolyzing] [Bicyclus anynana]	0	0.00325785	0.00284376	0	0.00439887	0	0	0	0	0	0	0	0	0	0
XP_052741376.1	227	25.9944	7.09326	glutathione S-transferase theta-1 [Bicyclus anynana]	0	0	0.00690269	0	0	0	0	0	0	0	0	0	0	0	0
XP_023936816.2	276	30.1102	6.23975	DNA-directed RNA polymerase II subunit RPB1 [Bicyclus anynana]	0	0	0.00567722	0	0.0087818	0	0	0	0	0	0	0	0	0	0
XP_052744414.1	861	96.3361	6.29053	ensconsin isoform X8 [Bicyclus anynana]	0	0	0.0072795	0	0	0	0	0	0	0	0	0	0	0	0
XP_052740995.1	341	39.298	6.72705	activator of 90 kDa heat shock protein ATPase homolog 1 [Bicyclus anynana]	0	0	0	0	0	0	0	0	0	0	0	0	0	0.00587597	0.00641531
XP_023949516.1	195	22.4749	5.60498	larval cuticle protein LCP-22 [Bicyclus anynana]	0	0.00920552	0	0	0	0	0	0	0	0	0	0	0	0	0
XP_023944321.1	309	35.0143	8.23584	NADH-cytochrome b5 reductase 3 isoform X3 [Bicyclus anynana]	0	0	0.0152127	0	0.00784394	0	0	0	0	0	0	0	0	0	0
XP_052745379.1	293	31.3406	4.89404	trypsin, alkaline A-like [Bicyclus anynana]	0	0.0612654	0.0106956	0	0	0	0	0	0	0	0	0	0	0	0
XP_023938561.1	475	53.2812	6.97607	notchless protein homolog 1 [Bicyclus anynana]	0	0	0	0	0	0	0	0	0	0	0.00906935	0	0	0	0
XP_023944564.1	180	19.8867	8.03076	39S ribosomal protein L12, mitochondrial [Bicyclus anynana]	0	0.00997265	0.00870506	0	0	0	0	0	0	0	0	0	0	0.0111317	0
XP_023938918.1	492	55.2806	6.59521	adenylosuccinate lyase [Bicyclus anynana]	0	0	0.00318478	0	0.0197055	0	0	0.0141938	0.00936564	0.00800436	0	0	0	0	0
XP_052738134.1	246	25.9928	8.66064	trypsin-7-like [Bicyclus anynana]	0	0	0	0	0	0	0	0	0	0	0	0	0	0.00814514	0
XP_052740857.1	640	68.6068	9.71533	proteoglycan 4 isoform X5 [Bicyclus anynana]	0	0.00280481	0.0048966	0	0	0	0	0	0	0	0.00673116	0	0	0	0
XP_023943347.1	690	75.691	8.104	long-chain-fatty-acid--CoA ligase ACSBG2 isoform X3 [Bicyclus anynana]	0	0	0.00908355	0	0.00351272	0	0	0	0	0	0	0	0	0	0.00317046
XP_052742786.1	345	38.7538	8.44092	endoplasmic reticulum junction formation protein lunapark-B [Bicyclus anynana]	0	0	0	0	0	0	0	0	0	0	0	0	0	0.0116157	0
XP_023946553.2	1766	199.249	5.99854	uncharacterized protein LOC112051927 [Bicyclus anynana]	0	0	0	0	0	0	0.00481941	0.0059315	0.00260923	0.00445996	0.00487875	0.00440839	0	0	0
XP_023937304.1	396	44.4715	9.12939	skin secretory protein xP2 [Bicyclus anynana]	0	0	0	0	0	0	0	0	0	0.0298344	0.0435145	0.0196597	0	0	0
XP_052746387.1	396	44.836	8.73389	ferrochelatase, mitochondrial [Bicyclus anynana]	0	0	0.00395685	0	0.00612065	0	0	0	0	0	0	0	0	0	0
XP_023936947.1	347	39.2388	7.02002	MAP kinase-activated protein kinase 2 [Bicyclus anynana]	0	0	0.0045156	0	0.00698495	0	0	0	0	0	0	0	0	0	0
XP_023953987.1	199	22.8828	7.48877	ras-like protein 2 [Bicyclus anynana]	0	0.00902049	0	0	0.0121798	0	0	0	0	0	0	0.0391217	0	0	0.0109931
XP_023942642.2	116	12.7236	8.5874	uncharacterized protein LOC112049106 [Bicyclus anynana]	0	0.0154748	0.0135079	0	0	0	0	0	0	0	0	0	0	0	0
XP_052740740.1	249	28.2131	8.30908	ras suppressor protein 1 isoform X2 [Bicyclus anynana]	0	0	0.00629282	0	0.0194681	0	0	0	0	0	0	0	0	0.00804701	0
XP_023943781.1	233	26.7004	6.34131	glutathione S-transferase 1-1 [Bicyclus anynana]	0	0	0	0	0	0	0	0	0	0.0169019	0.018489	0.0167065	0	0.00859959	0.00938893
XP_023946252.1	183	20.7871	9.81787	translocon-associated protein subunit gamma [Bicyclus anynana]	0	0	0	0	0	0	0	0	0	0	0	0	0	0.0109492	0
XP_052737165.1	667	74.7708	6.96143	probable peroxisomal acyl-coenzyme A oxidase 1 [Bicyclus anynana]	0	0.00538254	0.00234919	0	0.0109015	0	0	0.0052349	0	0	0	0	0	0	0.00655958
XP_023943386.1	467	50.3259	7.02002	sorting and assembly machinery component 50 homolog [Bicyclus anynana]	0	0	0	0	0	0	0	0	0	0	0	0	0	0.00858118	0
XP_023937439.2	584	66.7138	4.64014	maltase 2-like [Bicyclus anynana]	0	0.00307376	0.0080492	0	0.0083006	0	0	0	0	0	0	0	0	0	0
XP_052742751.1	601	63.396	5.17334	regulator of chromosome condensation [Bicyclus anynana]	0	0.00298682	0	0	0.00403291	0	0	0	0	0	0	0	0	0.00666791	0
XP_023940417.2	201	23.3691	5.07178	coiled-coil domain-containing protein 43 [Bicyclus anynana]	0	0	0.00779558	0	0	0	0	0	0	0	0	0	0	0	0
XP_023936796.2	268	29.9842	5.43994	NFU1 iron-sulfur cluster scaffold homolog, mitochondrial [Bicyclus anynana]	0	0	0	0	0	0	0	0	0	0	0	0	0	0.00747651	0.00816276
XP_052740403.1	555	60.5295	5.90967	beta-1,3-glucan-binding protein-like [Bicyclus anynana]	0	0.00323437	0.00564653	0	0.00873433	0	0	0.00629131	0.016605	0	0	0	0	0	0
XP_023954081.2	219	24.1382	4.91943	glutaredoxin 3 [Bicyclus anynana]	0	0.0163934	0.00715485	0	0.0110675	0	0	0	0	0	0	0	0	0.00914934	0
XP_052739720.1	421	45.9245	8.38232	LOW QUALITY PROTEIN: saccharopine dehydrogenase-like oxidoreductase [Bicyclus anynana]	0	0.00426384	0.00372188	0	0.00575719	0	0	0	0	0	0	0	0	0	0
XP_023934449.2	287	32.1519	5.36377	S-formylglutathione hydrolase [Bicyclus anynana]	0	0.00625462	0.00545962	0	0	0	0	0	0	0	0	0	0	0	0
XP_023936396.1	541	63.2864	6.45557	eukaryotic translation initiation factor 3 subunit L [Bicyclus anynana]	0	0.00663614	0.00579265	0	0.00448018	0	0	0.00645412	0	0	0	0	0	0	0
XP_052743057.1	5086	574.81	5.60498	ryanodine receptor isoform X9 [Bicyclus anynana]	0.000201585	0	0	0	0.00190623	0	0	0	0	0	0	0	0	0.00433361	0.00473138
XP_052738766.1	492	54.1482	7.25439	chymotrypsin-like protease CTRL-1 isoform X3 [Bicyclus anynana]	0	0	0	0	0	0	0	0.0212907	0	0	0	0	0	0	0
XP_023954284.1	153	17.3849	6.18896	acyl carrier protein, mitochondrial isoform X1 [Bicyclus anynana]	0	0.0117325	0.0102413	0	0.0158417	0	0	0	0.030117	0	0	0	0	0	0.0142982
XP_052742763.1	561	61.443	5.5542	UBX domain-containing protein 4 isoform X1 [Bicyclus anynana]	0	0	0.00279307	0	0.00864091	0	0	0	0	0	0	0	0	0	0
XP_023946314.1	170	19.3176	4.729	calcineurin subunit B type 2 isoform X2 [Bicyclus anynana]	0	0	0	0	0	0	0	0	0	0	0	0	0	0.0117865	0
XP_023947094.2	409	47.1492	5.43994	COP9 signalosome complex subunit 4 [Bicyclus anynana]	0	0	0.00383108	0	0	0	0	0.00853711	0	0	0	0	0	0	0
XP_023939391.2	681	76.4347	6.85889	myotubularin-related protein 10-B [Bicyclus anynana]	0.00150552	0	0	0	0	0	0	0	0	0	0	0	0	0	0
XP_023939163.2	1334	146.045	5.84619	phosphoribosylformylglycinamidine synthase [Bicyclus anynana]	0	0.00134563	0.00234919	0	0.00908462	0	0	0.00261745	0	0.00295213	0	0	0	0.00300406	0.00327979
XP_023943613.1	205	23.1169	8.23584	prostamide/prostaglandin F synthase isoform X1 [Bicyclus anynana]	0	0	0.00764347	0	0.0118233	0	0	0	0	0	0	0.0189883	0	0	0
XP_023946876.2	171	20.3997	5.2876	UPF0545 protein C22orf39 homolog [Bicyclus anynana]	0	0.0104975	0	0	0	0	0	0	0	0	0	0	0	0	0
XP_023934738.2	513	58.8695	8.26514	cytochrome P450 6B1 [Bicyclus anynana]	0	0	0.00610882	0	0.00472471	0	0	0	0	0	0	0	0	0	0
XP_052740678.1	668	75.553	6.17627	mannosyl-oligosaccharide alpha-1,2-mannosidase IA [Bicyclus anynana]	0	0.00268724	0.00234568	0	0.00362841	0	0	0	0	0	0	0.00582726	0	0.00299956	0
XP_023947342.1	291	33.9856	7.07861	clavesin-1 [Bicyclus anynana]	0	0	0.0161537	0	0	0	0	0	0	0	0	0	0	0	0
XP_023944394.1	103	11.9899	5.45264	enhancer of rudimentary homolog [Bicyclus anynana]	0	0	0	0	0.0235318	0	0	0	0	0	0	0	0	0	0
XP_023954072.1	567	62.9803	6.94678	leucine-rich repeat protein soc-2 homolog [Bicyclus anynana]	0	0	0	0	0	0	0	0	0.0081268	0	0	0	0	0	0
XP_023948666.2	241	27.2177	4.83057	clathrin light chain isoform X2 [Bicyclus anynana]	0	0	0.00650171	0	0.0100572	0	0	0	0	0	0	0	0	0.00831413	0
XP_023944445.2	155	17.4418	9.23193	acylphosphatase-2 [Bicyclus anynana]	0	0	0	0	0	0	0	0	0	0	0	0	0	0	0.0141137
XP_023946495.2	190	22.8675	9.31982	NADH dehydrogenase [ubiquinone] 1 beta subcomplex subunit 5, mitochondrial [Bicyclus anynana]	0	0	0	0	0	0	0	0	0	0	0	0	0	0.0105458	0
XP_023939362.1	190	21.9258	5.37646	neurocalcin homolog [Bicyclus anynana]	0	0	0	0	0	0	0	0	0	0	0	0	0	0	0.0115138
XP_023946218.2	1020	111.817	5.26221	serine proteinase stubble [Bicyclus anynana]	0	0	0	0	0	0	0	0.0102696	0	0	0.00422347	0.00763257	0	0	0
XP_023939049.2	1004	111.57	6.85889	glycine dehydrogenase (decarboxylating), mitochondrial [Bicyclus anynana]	0	0.00178792	0.00156067	0	0.00724236	0	0	0	0	0	0	0	0	0.00598717	0.00435781
XP_023945331.1	225	25.8591	5.26221	SRC kinase signaling inhibitor 1-like [Bicyclus anynana]	0	0	0	0	0.0107723	0	0	0	0	0	0	0	0	0.00890536	0
XP_052737946.1	503	58.6291	9.05615	cytochrome P450 CYP12A2 isoform X1 [Bicyclus anynana]	0	0	0	0	0	0	0	0	0	0	0.00856449	0	0	0	0
XP_052740455.1	295	32.2526	8.22119	uncharacterized protein LOC112056556 isoform X2 [Bicyclus anynana]	0	0.00608501	0	0	0	0	0	0	0	0	0	0	0	0	0.00741566
XP_052740073.1	521	60.5119	8.20654	probable cytochrome P450 9f2 [Bicyclus anynana]	0	0	0	0	0.00930432	0	0	0	0	0	0	0	0	0	0
XP_023952319.2	1530	170.217	7.51807	uncharacterized protein LOC112056178 [Bicyclus anynana]	0	0.00117325	0.00307238	0	0.00316834	0	0	0	0	0	0	0.00508838	0	0.00392883	0.00285963
XP_023946588.1	419	48.2215	6.44287	sorting nexin-32 [Bicyclus anynana]	0	0	0	0	0.00578467	0	0	0	0	0.00939891	0	0	0	0	0
XP_052741576.1	1064	122.921	9.26123	unconventional myosin IC [Bicyclus anynana]	0	0.0033742	0.00589065	0	0	0	0	0	0	0	0	0	0	0.00188318	0.00205603
XP_023941651.1	192	21.5091	7.62061	5-demethoxyubiquinone hydroxylase, mitochondrial isoform X2 [Bicyclus anynana]	0	0	0.008161	0	0	0	0	0	0	0	0	0	0	0	0
XP_023939640.2	631	72.0078	5.31299	peroxidase-like [Bicyclus anynana]	0	0	0	0	0	0	0	0	0	0.0187233	0.0341358	0.0308448	0	0	0
XP_023940655.2	771	86.0266	8.71924	inner nuclear membrane protein Man1 [Bicyclus anynana]	0	0.00232824	0	0	0.00628736	0	0	0	0	0	0	0	0	0	0
XP_052741288.1	928	101.583	5.56689	26S proteasome non-ATPase regulatory subunit 2 [Bicyclus anynana]	0	0	0.00506545	0	0.00522366	0	0	0	0	0	0	0	0.00352478	0.00215917	0
XP_023935544.2	280	30.8548	7.75244	carbonyl reductase [NADPH] 3 [Bicyclus anynana]	0	0	0	0	0	0	0	0	0	0	0	0	0	0.00715609	0.00781293
XP_052739527.1	228	24.9926	8.51416	trypsin, alkaline A-like [Bicyclus anynana]	0	0	0.00687242	0	0	0	0	0	0	0	0	0	0	0	0
XP_023937826.2	808	88.7511	7.2251	uncharacterized protein LOC112045750 [Bicyclus anynana]	0	0	0.00193925	0	0.00899917	0.0169667	0.0158003	0.0129641	0.0114057	0.0194958	0.0106632	0.0240879	0	0	0
XP_023955251.1	123	14.4363	10.6675	60S ribosomal protein L35 [Bicyclus anynana]	0	0.0291882	0	0.113807	0.039411	0	0	0	0	0	0	0	0	0.0162903	0
XP_023944599.1	229	26.4704	4.94482	viral IAP-associated factor homolog [Bicyclus anynana]	0	0	0	0	0.0105842	0	0	0	0	0	0	0	0	0	0
XP_023945315.1	582	63.7388	7.35693	cuticlin-4 isoform X2 [Bicyclus anynana]	0	0	0	0	0	0	0.0219358	0.0359967	0.0395867	0.00676657	0.0518137	0.0468183	0	0	0
XP_023935943.1	406	46.4609	5.84619	eukaryotic initiation factor 4A-III [Bicyclus anynana]	0.027778	0.0132641	0.00771878	0	0.0119398	0	0	0.00860019	0	0	0	0	0	0.00493524	0.00538823
XP_023953641.2	582	66.332	6.04932	esterase E4-like [Bicyclus anynana]	0	0.00616865	0.00538458	0	0	0	0	0	0	0	0	0	0	0	0
XP_052746201.1	406	45.736	5.08447	esterase FE4-like [Bicyclus anynana]	0	0.00442137	0.00385939	0	0.00596989	0	0	0	0	0	0	0	0	0	0
XP_052742714.1	300	33.6375	4.93213	uncharacterized protein LOC112056571 [Bicyclus anynana]	0	0	0.00522304	0	0.00807925	0.0304647	0	0	0	0	0	0	0	0	0
XP_052741223.1	372	41.9432	5.12256	4-hydroxyphenylpyruvate dioxygenase-like [Bicyclus anynana]	0	0.00482547	0.00421213	0	0.00651553	0	0	0	0	0	0	0	0	0	0
XP_023933783.2	248	27.4127	7.21045	circadian clock-controlled protein daywake [Bicyclus anynana]	0	0	0	0	0.00977329	0	0	0	0	0	0	0	0	0	0
XP_023938786.1	691	75.927	9.51025	adipocyte plasma membrane-associated protein Hemomucin [Bicyclus anynana]	0	0	0.0045352	0	0.0245535	0	0.00615853	0.00505308	0	0.00569919	0	0	0	0.00289972	0
XP_052738051.1	444	49.3977	9.15869	uncharacterized protein DDB_G0290685 isoform X3 [Bicyclus anynana]	0	0	0	0	0.0109179	0	0.00958455	0.00786414	0	0.00886969	0.0388103	0	0	0	0
XP_052746970.1	213	23.8347	5.17334	uncharacterized protein LOC128199835 [Bicyclus anynana]	0	0	0	0	0	0.021454	0	0	0	0	0	0	0	0	0
XP_023934829.2	250	28.2258	6.68311	eukaryotic translation initiation factor 4E type 2 [Bicyclus anynana]	0	0.00718031	0.00626765	0	0	0	0	0	0	0	0	0	0	0	0
XP_023939265.2	340	36.6176	6.45557	uncharacterized protein LOC112046732 isoform X3 [Bicyclus anynana]	0	0	0	0	0.0213863	0	0	0.0410786	0	0	0	0	0	0.00589325	0
XP_023934112.1	1093	122.041	4.79248	importin-5 [Bicyclus anynana]	0	0.00492702	0.00143359	0	0.00665263	0	0	0	0	0	0	0	0	0.00549965	0
XP_023938436.1	466	51.2944	5.80811	ruvB-like 2 [Bicyclus anynana]	0	0	0	0	0.00520124	0	0	0	0	0	0	0	0	0.0042998	0
XP_052738685.1	269	30.3928	4.85596	uncharacterized protein LOC128198288 isoform X2 [Bicyclus anynana]	0	0	0	0	0	0	0	0	0	0	0	0	0	0.00744872	0.00813241
XP_023944898.1	521	57.1465	8.32373	synaptic vesicle 2-related protein-like [Bicyclus anynana]	0	0	0	0	0	0	0	0	0	0.0377941	0	0	0	0	0
XP_023945738.1	198	22.3903	8.39697	probable glucosamine 6-phosphate N-acetyltransferase [Bicyclus anynana]	0	0.00906604	0	0	0	0	0	0	0	0	0	0	0	0	0
XP_023945106.2	684	77.9992	6.46826	probable arginine--tRNA ligase, cytoplasmic [Bicyclus anynana]	0	0	0.00229081	0	0.00708707	0	0	0	0	0	0	0	0	0.00292939	0
XP_023944582.1	468	48.1572	8.25049	RNA-binding protein Pasilla isoform X5 [Bicyclus anynana]	0	0	0	0	0	0	0	0	0	0	0	0	0	0.00856284	0.0046744
XP_052747530.1	252	25.8697	8.01611	aquaporin AQPAe.a isoform X3 [Bicyclus anynana]	0	0	0	0	0	0	0	0	0	0	0	0	0	0.00795121	0
XP_023933824.2	504	57.0103	5.2749	26S proteasome non-ATPase regulatory subunit 5 [Bicyclus anynana]	0	0	0	0	0.00480908	0	0	0	0	0	0	0	0	0	0.00434052
XP_023952469.2	397	41.297	4.18311	uncharacterized protein LOC112056267 [Bicyclus anynana]	0	0.0045216	0	0	0	0	0	0	0	0	0	0	0	0	0
XP_023952420.2	289	32.0978	4.4624	protein BCCIP homolog [Bicyclus anynana]	0	0	0	0	0	0	0	0	0	0	0	0	0	0.00693324	0
XP_052737993.1	471	53.9345	7.06396	lysosomal Pro-X carboxypeptidase [Bicyclus anynana]	0	0	0.00332678	0.0297203	0	0	0.0180702	0.00741333	0.00978321	0.0418062	0.0457318	0.0247937	0	0	0
XP_023949457.2	308	34.0673	6.18896	elongation factor Ts, mitochondrial isoform X2 [Bicyclus anynana]	0	0	0	0	0	0	0	0	0	0	0	0	0	0	0.00710266
XP_023938869.1	200	22.8316	7.25439	ras-related protein Ral-a isoform X3 [Bicyclus anynana]	0	0.00897538	0.00783456	0	0	0	0	0.0174584	0	0	0	0	0	0	0
XP_023944890.1	182	20.4836	8.80713	malignant T-cell-amplified sequence 1 homolog [Bicyclus anynana]	0	0	0.0086094	0	0	0	0	0	0	0	0	0	0	0	0
XP_023943986.2	566	61.5015	6.87354	apoptosis-inducing factor 3 isoform X2 [Bicyclus anynana]	0	0	0.0027684	0	0	0	0	0	0	0	0	0	0	0.0106203	0
XP_052738108.1	219	24.7447	8.82178	vesicle-associated membrane protein 7 [Bicyclus anynana]	0	0	0	0	0.0110675	0	0	0	0	0	0	0	0	0.00914934	0
XP_052739190.1	530	58.9146	7.62061	serine protease gd isoform X6 [Bicyclus anynana]	0	0	0	0	0.00457316	0	0.00802932	0.00658807	0	0	0	0.0146891	0	0	0
XP_023952348.2	128	13.8242	7.6499	adenosine 5'-monophosphoramidase HINT1 [Bicyclus anynana]	0	0.014024	0.0122415	0	0	0	0	0	0	0	0	0	0	0	0.0170908
XP_023936543.1	440	50.147	8.14795	ATP-dependent RNA helicase me31b [Bicyclus anynana]	0	0	0	0	0	0	0.00967169	0.00793563	0	0	0	0	0	0	0
XP_052738663.1	624	69.5156	7.53271	bifunctional 3'-phosphoadenosine 5'-phosphosulfate synthase isoform X2 [Bicyclus anynana]	0	0.0115069	0.00251108	0	0	0	0	0	0	0	0	0	0	0	0
XP_052743736.1	715	82.1034	7.00537	threonine--tRNA ligase 1, cytoplasmic isoform X2 [Bicyclus anynana]	0	0.0025106	0.00438297	0	0.00677979	0	0	0	0	0	0	0	0	0.00280239	0.00305961
XP_052744665.1	606	65.9833	6.94678	electron transfer flavoprotein-ubiquinone oxidoreductase, mitochondrial [Bicyclus anynana]	0	0.00888652	0.00258566	0	0.00399963	0	0	0	0	0	0	0	0	0.00991933	0.00360993
XP_052741817.1	404	44.7541	5.21143	aprataxin and PNK-like factor isoform X2 [Bicyclus anynana]	0	0	0	0	0	0	0	0	0	0	0	0	0	0	0.0216596
XP_052741772.1	2263	251.301	5.26221	nucleoprotein TPR isoform X2 [Bicyclus anynana]	0	0.00317291	0.00138481	0	0.00642627	0	0	0.00617177	0	0	0	0.00172011	0	0.00088542	0
XP_023949833.2	258	29.3281	5.19873	TLD domain-containing protein 2 isoform X11 [Bicyclus anynana]	0	0.00695766	0	0	0	0	0	0	0	0	0	0	0	0	0
XP_052737422.1	4095	448.458	5.43994	hemocytin [Bicyclus anynana]	0	0.00131507	0	0	0.0088783	0	0	0.00170534	0	0	0	0	0	0.000978611	0
XP_023936830.1	443	50.1124	9.48096	AP-2 complex subunit mu [Bicyclus anynana]	0	0	0	0	0.0164138	0	0	0	0	0	0	0	0	0	0
XP_023950002.1	185	20.9299	8.49951	signal peptidase complex subunit 2 [Bicyclus anynana]	0	0	0.00846979	0	0	0	0	0.0188739	0	0	0	0	0	0	0
XP_052741089.1	481	55.0177	8.83643	juvenile hormone epoxide hydrolase [Bicyclus anynana]	0	0	0.00651523	0	0	0	0	0	0	0	0	0	0	0	0
XP_023949333.2	222	25.322	7.32764	ER membrane protein complex subunit 10 [Bicyclus anynana]	0	0	0	0	0	0	0	0	0	0	0	0	0	0.0090257	0
XP_023942523.2	260	29.5614	8.73389	uncharacterized protein LOC112049024 [Bicyclus anynana]	0	0	0	0	0	0	0.0163675	0.0402886	0	0	0	0	0	0	0
XP_052741681.1	223	25.2136	4.97021	PSME3-interacting protein isoform X3 [Bicyclus anynana]	0	0	0	0	0	0	0	0.0156577	0	0	0	0	0	0	0
XP_023941957.2	335	34.0698	8.41162	keratin, type I cytoskeletal 9 [Bicyclus anynana]	0	0	0.00467735	0	0	0	0	0	0	0	0	0	0	0	0
XP_052742350.1	915	97.9594	9.11475	zinc finger RNA-binding protein isoform X5 [Bicyclus anynana]	0	0	0	0	0.00529787	0	0	0.00763208	0	0	0	0	0	0.00218984	0
XP_023935049.1	317	36.4646	5.98584	macrophage mannose receptor 1 isoform X2 [Bicyclus anynana]	0	0	0	0	0	0.0144155	0	0	0	0	0	0	0	0	0
XP_023947798.2	561	60.0033	7.56201	uncharacterized protein LOC112052808 [Bicyclus anynana]	0	0.0255982	0.0111723	0	0.00432046	0	0	0	0	0	0	0	0	0	0
XP_052743264.1	412	45.1712	7.57666	mannose-1-phosphate guanyltransferase alpha isoform X2 [Bicyclus anynana]	0	0.00435698	0.00380318	0	0	0	0	0	0	0	0	0	0	0	0
XP_023939472.1	244	28.1624	8.5874	heme oxygenase 1 [Bicyclus anynana]	0	0	0	0	0	0	0	0	0	0	0	0	0	0.00821191	0
XP_052746106.1	583	67.3471	8.36768	zinc finger protein ZFP2 [Bicyclus anynana]	0	0	0	0	0	0	0	0	0	0	0	0.00667686	0	0	0
XP_052737342.1	1019	106.097	6.44287	NAD(P) transhydrogenase, mitochondrial isoform X2 [Bicyclus anynana]	0	0.00176161	0.0107639	0	0.00237858	0	0	0	0	0	0	0	0	0.00393269	0
XP_023941299.1	605	66.1151	5.16064	eukaryotic peptide chain release factor GTP-binding subunit ERF3A [Bicyclus anynana]	0	0	0	0	0.00400624	0	0	0	0	0	0	0	0	0.00331191	0.0036159
XP_023936534.2	511	55.749	7.44482	succinyl-CoA:3-ketoacid coenzyme A transferase 1, mitochondrial [Bicyclus anynana]	0	0.00351287	0.00919909	0	0	0	0	0	0	0	0	0	0	0.0117634	0.00856211
XP_052741643.1	667	73.5028	9.68604	uncharacterized protein LOC112051355 [Bicyclus anynana]	0	0.00269127	0.00469839	0	0.00363385	0	0.00638012	0.0052349	0	0.00590426	0	0.005836	0	0	0.00327979
XP_023945372.2	476	53.9834	6.53662	aromatic-L-amino-acid decarboxylase [Bicyclus anynana]	0	0	0	0	0	0	0	0	0	0	0	0	0.00687183	0	0
XP_023941453.1	191	21.3011	6.55127	cdc42 homolog [Bicyclus anynana]	0	0	0	0	0	0	0	0	0	0	0	0	0	0.0104906	0.0114535
XP_023954804.2	383	41.9836	6.26514	phenoloxidase-activating enzyme 1 [Bicyclus anynana]	0	0.00468688	0.0163646	0	0.0569556	0.0596568	0.0333332	0.0182333	0	0.0205647	0	0.0304904	0	0	0
XP_023946624.2	460	52.0218	8.33838	juvenile hormone epoxide hydrolase [Bicyclus anynana]	0	0	0.0170316	0.030431	0.00526908	0	0	0	0	0.00856118	0	0.0084622	0	0	0
XP_023933786.1	346	38.2197	5.71924	uncharacterized protein LOC112042846 [Bicyclus anynana]	0	0	0	0	0.00700513	0	0	0	0	0	0	0.0112503	0	0	0
XP_023935380.1	270	29.1281	8.39697	protein-L-isoaspartate(D-aspartate) O-methyltransferase [Bicyclus anynana]	0	0	0.00580338	0	0.00897695	0	0	0	0	0	0	0	0	0.00742113	0
XP_052744966.1	463	52.8775	7.92822	cytochrome P450 4C1 isoform X2 [Bicyclus anynana]	0	0.00775411	0	0	0	0	0	0	0	0	0	0	0	0	0
XP_052737557.1	271	29.7937	8.5874	15-hydroxyprostaglandin dehydrogenase [NAD(+)] [Bicyclus anynana]	0	0	0.00578196	0	0	0	0	0	0	0	0	0	0	0	0
XP_023954752.1	290	32.9247	8.60205	transcription elongation factor S-II [Bicyclus anynana]	0	0	0	0	0	0	0	0	0	0	0	0	0	0.00690933	0
XP_052742632.1	523	58.8225	9.20264	uncharacterized protein LOC112052157 [Bicyclus anynana]	0	0	0	0	0	0	0	0.0133525	0	0	0	0	0	0	0
XP_023953939.1	368	42.0163	6.32861	beta-parvin [Bicyclus anynana]	0	0	0.00425791	0	0	0	0	0	0	0	0	0	0	0.0108897	0
XP_023944751.1	369	40.7701	5.89697	mannose-1-phosphate guanyltransferase beta [Bicyclus anynana]	0	0.00486471	0	0	0.0065685	0	0	0.00946254	0	0	0	0	0	0	0
XP_052741493.1	466	52.4802	7.73779	lissencephaly-1 homolog [Bicyclus anynana]	0	0.0038521	0	0	0	0	0	0	0	0	0	0	0	0.0042998	0
XP_023950186.1	330	31.2629	6.94678	H/ACA ribonucleoprotein complex subunit 1 [Bicyclus anynana]	0	0	0	0	0.00734478	0	0	0	0	0	0	0	0.0099121	0.0182155	0.00662915
XP_052740826.1	311	34.7257	6.56592	probable phosphoserine aminotransferase isoform X3 [Bicyclus anynana]	0	0	0	0	0.00779349	0.0146936	0	0	0	0.0253257	0.0138519	0	0	0	0
XP_023950330.2	215	24.8306	4.94482	EEF1A lysine methyltransferase 1 [Bicyclus anynana]	0	0	0	0	0.0112734	0	0	0	0	0	0	0	0	0	0
XP_023941239.2	1330	148.075	6.84424	uncharacterized protein LOC112048093 [Bicyclus anynana]	0	0	0	0	0.00182239	0	0.00319966	0.0210026	0.0138583	0.00296101	0.00971716	0.00878033	0	0	0
XP_052740141.1	411	45.6494	7.1665	protein yellow [Bicyclus anynana]	0	0	0	0	0	0	0	0	0	0	0	0	0	0.0048752	0
XP_052742984.1	353	38.1618	9.12939	protein elav-like [Bicyclus anynana]	0.0232354	0	0	0	0	0	0	0	0	0	0	0	0	0.00567622	0.00619722
XP_023934194.1	353	37.7292	7.78174	zinc transporter ZIP11 [Bicyclus anynana]	0	0	0	0	0	0	0	0	0	0	0	0	0	0	0.00619722
XP_052740775.1	1001	112.532	5.52881	membrane alanyl aminopeptidase-like [Bicyclus anynana]	0	0.00717313	0.00626139	0	0	0	0	0	0	0	0	0	0	0	0
XP_023953003.1	650	72.0972	7.94287	long-chain fatty acid transport protein 4 [Bicyclus anynana]	0	0	0	0	0.00745777	0	0	0	0	0	0	0	0	0.00308262	0.00336557
XP_023943102.1	513	58.606	6.63916	F-box/LRR-repeat protein 2 isoform X3 [Bicyclus anynana]	0	0	0	0.0818612	0	0.0178156	0	0	0	0.0614135	0.0503853	0.0379397	0	0.00390586	0
XP_052744423.1	1487	166.292	4.76709	DE-cadherin [Bicyclus anynana]	0	0	0	0	0.00162998	0	0	0.00469627	0	0.00264838	0.00289707	0.00523552	0	0.00134748	0
XP_023938228.2	179	20.5046	7.94287	signal peptidase complex subunit 3 [Bicyclus anynana]	0	0	0.0087537	0	0	0	0	0	0	0.0220008	0	0	0	0	0
XP_052743211.1	159	17.651	6.34131	lysozyme-like [Bicyclus anynana]	0	0	0	0	0	0	0	0	0	0	0.027094	0	0	0	0
XP_052747285.1	576	65.4173	6.17627	lysine--tRNA ligase isoform X2 [Bicyclus anynana]	0.00177997	0.00311645	0.00544067	0	0.00420795	0	0	0	0	0	0	0	0	0	0.00379795
XP_023941795.1	199	21.7875	8.33838	protein lin-7 homolog C [Bicyclus anynana]	0	0	0.00787393	0	0	0	0	0	0	0	0	0	0	0	0
XP_052739161.1	2366	266.285	6.21436	acetyl-CoA carboxylase isoform X3 [Bicyclus anynana]	0	0	0.00132452	0	0.0051221	0	0	0	0	0	0	0	0	0.00423437	0.000924607
XP_052740446.1	537	62.3278	7.97217	cytochrome P450 9e2 [Bicyclus anynana]	0	0	0.0029179	0	0.00451355	0	0	0	0	0	0	0	0	0	0
XP_023950821.2	199	22.2297	8.26514	isochorismatase domain-containing protein 1 isoform X2 [Bicyclus anynana]	0	0	0	0	0.0121798	0	0	0	0	0	0	0	0	0	0
XP_052739417.1	656	73.0837	7.98682	chromatin assembly factor 1 subunit B [Bicyclus anynana]	0	0	0	0	0.00369478	0	0	0	0	0	0	0	0	0	0
XP_052740738.1	542	59.8673	8.04541	sphingosine-1-phosphate lyase [Bicyclus anynana]	0	0.00331195	0	0	0.00447191	0	0	0	0	0	0	0	0	0	0
XP_052742732.1	783	89.5355	4.90674	calpain-B isoform X4 [Bicyclus anynana]	0	0.00229256	0.00400233	0	0	0	0	0	0	0	0	0	0	0	0
XP_023934372.2	221	24.8857	6.30322	transport and Golgi organization protein 11 [Bicyclus anynana]	0	0	0.0070901	0	0	0	0	0	0	0	0	0	0	0.00906654	0
XP_052747404.1	745	81.8153	7.81104	ATP-dependent RNA helicase bel [Bicyclus anynana]	0	0	0	0	0.00325339	0	0	0.00937363	0	0.0052861	0	0	0	0.00268954	0.0029364
XP_052743834.1	1126	125.9	5.23682	dystroglycan 1 isoform X4 [Bicyclus anynana]	0	0	0	0	0.00215255	0	0	0	0.00409227	0	0	0	0	0.00177949	0
XP_023940406.2	523	59.4101	7.21045	UDP-glycosyltransferase UGT5-like [Bicyclus anynana]	0	0.00686454	0.00599201	0	0	0	0	0	0	0	0	0	0	0	0
XP_023935879.1	463	53.9723	7.47412	serine/threonine-protein phosphatase 2A 56 kDa regulatory subunit epsilon isoform [Bicyclus anynana]	0	0	0.00338426	0	0.00523494	0	0	0	0	0	0	0	0	0	0
XP_023950124.2	282	30.9176	9.29053	RNA-binding protein 4.1 isoform X2 [Bicyclus anynana]	0	0	0	0	0	0	0	0	0	0	0	0	0	0.0142107	0.00775752
XP_052744335.1	364	38.7653	7.84033	E3 ubiquitin-protein ligase Kcmf1 [Bicyclus anynana]	0	0	0	0	0	0	0.0116911	0	0	0	0	0	0	0.00550469	0.00600994
XP_052744848.1	667	76.3312	9.12939	uncharacterized protein LOC112055360 [Bicyclus anynana]	0	0	0	0	0	0	0	0.0104698	0	0	0	0	0	0	0
XP_023934458.1	202	21.9045	7.09326	dnaJ homolog subfamily C member 5 [Bicyclus anynana]	0	0	0.00775699	0	0	0	0	0	0	0	0	0	0	0	0
XP_023940990.2	547	60.7063	8.95361	FAST kinase domain-containing protein 4 [Bicyclus anynana]	0	0.00328168	0	0	0	0	0	0	0	0	0	0	0	0.00366308	0
XP_023949512.2	1335	151.472	5.98584	restin homolog [Bicyclus anynana]	0	0	0	0	0	0	0	0	0	0	0	0	0	0.00450271	0.00327733
XP_023945187.2	1279	142.455	6.11279	neurexin-4 isoform X2 [Bicyclus anynana]	0	0	0	0	0.00189506	0	0	0	0	0	0	0	0	0.00626648	0.00171041
XP_023939165.2	264	29.0369	8.1333	persulfide dioxygenase ETHE1, mitochondrial [Bicyclus anynana]	0	0.00679953	0.00593527	0	0	0	0	0	0	0	0	0	0	0	0
XP_052741532.1	897	102.82	5.04639	uncharacterized protein LOC112046376 isoform X3 [Bicyclus anynana]	0	0.0020012	0.00524051	0	0.00540418	0	0.0142326	0.00389262	0	0	0	0	0	0	0
XP_023948445.2	634	72.2747	6.56592	uncharacterized protein LOC112053291 isoform X3 [Bicyclus anynana]	0	0	0	0	0.011469	0	0	0	0.0145359	0	0	0.00613976	0	0	0
XP_023949888.2	964	106.941	9.05615	uncharacterized protein LOC112054352 [Bicyclus anynana]	0	0	0	0	0	0	0.00441446	0.00724414	0	0	0	0	0	0	0
XP_023935682.2	205	23.0065	4.93213	uncharacterized protein LOC112044162 [Bicyclus anynana]	0	0	0	0	0	0	0	0	0	0	0	0	0	0.00977417	0
XP_052741641.1	493	56.7121	6.34131	tether containing UBX domain for GLUT4 isoform X2 [Bicyclus anynana]	0	0	0.00317832	0	0	0	0	0	0	0	0	0	0	0	0
XP_052741806.1	472	52.0044	5.85889	beta-1,3-glucan-binding protein-like isoform X2 [Bicyclus anynana]	0	0	0.00331973	0	0	0.00968159	0	0	0	0	0	0	0	0	0
XP_052740629.1	473	54.8361	6.78564	cytokine receptor [Bicyclus anynana]	0	0.00759018	0.00331271	0	0	0	0	0	0	0	0	0	0	0	0
XP_023941565.1	454	50.7183	4.90674	protein unzipped [Bicyclus anynana]	0	0	0.00690269	0	0	0	0	0.00769092	0	0	0	0.00857403	0	0	0
XP_023950312.2	206	22.4146	5.70654	flavin reductase (NADPH) [Bicyclus anynana]	0	0	0	0	0	0	0	0	0	0	0	0	0	0	0.0106195
XP_052746916.1	455	49.9271	8.96826	LOW QUALITY PROTEIN: NADH-ubiquinone oxidoreductase chain 4-like [Bicyclus anynana]	0.00675997	0	0	0.0153827	0	0	0	0	0	0	0	0	0	0	0
XP_023935191.2	228	25.481	7.94287	glutathione S-transferase 1-like [Bicyclus anynana]	0	0	0	0	0.0106306	0	0	0	0	0	0	0	0	0	0.00959482
XP_052745098.1	769	86.9559	6.44287	uncharacterized protein LOC112050138 isoform X2 [Bicyclus anynana]	0	0	0	0	0	0	0	0.00908108	0	0.00512112	0.005602	0.00506191	0	0	0
XP_052738726.1	770	83.8606	6.90283	tetratricopeptide repeat protein 28-like [Bicyclus anynana]	0.00133151	0	0	0	0	0	0	0	0	0	0	0	0	0	0
XP_023953779.2	582	66.1281	6.91748	esterase E4-like [Bicyclus anynana]	0	0.00616865	0.00269229	0	0	0	0	0	0	0	0	0	0	0	0
XP_023939483.1	376	42.5926	9.39307	translocating chain-associated membrane protein 1 [Bicyclus anynana]	0	0.0143224	0.00416732	0	0.0128924	0	0	0.0185727	0	0	0	0	0	0	0
XP_023941625.1	209	22.4114	9.45166	uncharacterized protein LOC112048355 [Bicyclus anynana]	0	0	0	0	0	0.0437293	0.0407229	0	0	0	0	0	0	0	0
XP_023938229.1	209	24.5514	5.46533	FGFR1 oncogene partner 2 homolog [Bicyclus anynana]	0	0	0	0	0	0	0	0.0167066	0	0	0	0	0	0	0
XP_023954130.2	544	60.948	8.23584	nucleolar protein 58 [Bicyclus anynana]	0	0.00329977	0.00288035	0	0	0	0	0	0	0	0	0	0	0	0
XP_023949900.1	418	46.9026	6.11279	actin-related protein 3 [Bicyclus anynana]	0	0	0.00374859	0	0.00579851	0	0	0	0	0	0	0	0	0	0
XP_023937159.1	230	26.3855	5.65576	dual specificity protein phosphatase 23-like [Bicyclus anynana]	0	0	0	0	0	0	0	0	0	0	0	0	0	0.00871176	0
XP_023935844.2	755	87.3546	5.26221	centromere/kinetochore protein zw10 homolog [Bicyclus anynana]	0	0	0	0	0	0	0	0	0	0.00521608	0	0	0	0	0
XP_023946082.1	440	49.1074	6.65381	vacuolar protein sorting-associated protein 4 [Bicyclus anynana]	0	0	0.00356116	0	0	0	0	0	0	0	0	0	0	0.00455388	0
XP_023950486.2	440	47.2014	6.39209	phenoloxidase-activating enzyme [Bicyclus anynana]	0	0	0.00712233	0	0.00550858	0	0	0	0	0	0	0	0	0	0
XP_023941985.1	294	33.6758	7.98682	2-methoxy-6-polyprenyl-1,4-benzoquinol methylase, mitochondrial [Bicyclus anynana]	0	0	0	0	0	0	0	0	0	0	0	0	0	0.00681532	0
XP_023945363.1	885	97.9669	4.89404	importin subunit beta-1 isoform X2 [Bicyclus anynana]	0	0.00608501	0.00354104	0	0.00273873	0	0	0	0	0	0	0	0	0	0.00247189
XP_023945749.1	737	82.822	5.77002	neurochondrin homolog [Bicyclus anynana]	0	0.00243565	0	0	0.00657741	0	0	0	0	0	0	0	0	0.0081562	0
XP_023953311.1	400	45.5782	6.32861	tryptophan--tRNA ligase, cytoplasmic [Bicyclus anynana]	0	0.00448769	0.00391728	0	0	0	0	0	0	0	0	0	0	0	0
XP_023950779.1	422	48.5051	6.81494	AP-1 complex subunit mu-1 [Bicyclus anynana]	0	0	0	0	0.00574355	0	0	0	0	0	0	0	0	0	0
XP_052746799.1	296	33.6122	7.23975	uncharacterized protein LOC112045729 [Bicyclus anynana]	0	0	0	0	0.00818843	0	0	0	0	0	0	0	0	0	0
XP_023943741.2	1145	123.726	7.00537	nodal modulator 1 [Bicyclus anynana]	0.0035817	0	0	0	0	0	0	0.0030495	0	0	0	0	0	0.00174996	0
XP_023940443.2	254	28.2812	9.64209	ribosome-recycling factor, mitochondrial [Bicyclus anynana]	0	0	0.00616894	0	0	0	0	0	0	0	0	0	0	0.0078886	0.00861268
XP_023945986.2	911	100.669	6.06201	ER membrane protein complex subunit 1 [Bicyclus anynana]	0	0	0.00171999	0	0.00532113	0	0	0	0	0	0	0	0	0.00439891	0
XP_023947426.2	446	48.1399	4.88135	Golgi reassembly-stacking protein 2 [Bicyclus anynana]	0	0	0	0	0	0	0	0.00782887	0	0	0	0	0	0	0.00490498
XP_023941772.1	256	28.1822	9.71533	Krueppel homolog 2 [Bicyclus anynana]	0	0	0	0	0.00946788	0	0	0.0136394	0	0	0	0	0	0.0156539	0
XP_052745968.1	513	58.9145	7.82568	F-box/WD repeat-containing protein 11 [Bicyclus anynana]	0	0	0	0	0	0	0	0	0	0.00767669	0	0	0	0	0
XP_023946383.1	299	33.2055	7.00537	pyridoxal kinase [Bicyclus anynana]	0	0	0	0	0	0	0	0	0	0	0	0	0	0.00670136	0
XP_052738610.1	364	39.1694	5.13525	uncharacterized protein LOC112056007 [Bicyclus anynana]	0	0	0	0	0.00665873	0	0	0.019185	0.012659	0.0108191	0.011835	0.032082	0	0.00550469	0.0120199
XP_023943910.2	515	57.6178	6.0874	probable chitinase 2 [Bicyclus anynana]	0	0	0	0	0.00941272	0	0	0	0	0	0	0	0	0.00389069	0
XP_023944694.2	193	21.7539	6.62451	peptidoglycan recognition protein [Bicyclus anynana]	0	0	0	0	0.0125584	0	0	0	0	0	0	0	0	0	0
XP_023948256.1	172	19.9993	9.01221	39S ribosomal protein L18, mitochondrial [Bicyclus anynana]	0	0	0.00910995	0	0	0	0	0	0	0	0	0	0	0	0
XP_023937825.2	323	37.1688	8.6167	uncharacterized protein LOC112045749 [Bicyclus anynana]	0	0	0	0	0	0	0	0.0108101	0	0	0	0	0	0	0
XP_023941769.1	517	56.3708	6.91748	cytokine-like nuclear factor N-PAC isoform X3 [Bicyclus anynana]	0	0	0	0	0.00468816	0	0	0	0	0	0	0	0	0.00387564	0
XP_052739041.1	517	59.4127	8.38232	cytochrome P450 6B5 [Bicyclus anynana]	0	0	0	0	0	0	0	0	0	0	0	0	0	0.00387564	0.00423137
XP_023942100.2	954	106.956	6.26514	hemocyte protein-glutamine gamma-glutamyltransferase-like [Bicyclus anynana]	0	0	0	0	0	0	0	0.00366004	0	0	0	0	0.00685743	0.00630096	0.0114655
XP_052745338.1	2611	285.612	6.26514	ankyrin-1 [Bicyclus anynana]	0	0.00275002	0.00240048	0	0.00185659	0	0	0	0	0	0	0	0	0.00153482	0.000837847
XP_023936317.1	653	74.1377	8.44092	carnitine O-palmitoyltransferase 2, mitochondrial [Bicyclus anynana]	0	0	0.00239956	0	0.0111353	0	0	0.00534713	0	0	0	0	0	0	0
XP_023954697.1	392	45.6181	6.22705	uncharacterized protein LOC112058220 [Bicyclus anynana]	0	0	0	0	0	0	0	0	0	0	0.0109896	0	0	0	0
XP_023953085.1	414	45.6463	7.75244	lipase 1-like [Bicyclus anynana]	0	0.00867187	0.00378481	0	0	0	0	0	0	0	0	0	0	0	0
XP_052740743.1	370	39.8622	5.65576	2-oxoisovalerate dehydrogenase subunit beta, mitochondrial [Bicyclus anynana]	0	0	0	0	0.00655075	0	0	0	0	0	0	0	0	0	0
XP_023934907.1	349	39.152	5.08447	ATPase H(+)-transporting accessory protein 2 [Bicyclus anynana]	0	0	0	0	0.00694492	0	0	0.0100048	0	0	0	0	0	0	0
XP_023954393.2	306	33.1253	7.21045	uncharacterized protein LOC112057989 isoform X2 [Bicyclus anynana]	0	0	0	0	0.00792084	0	0	0	0	0	0	0	0	0	0
XP_023950384.1	241	28.6369	9.96436	39S ribosomal protein L16, mitochondrial [Bicyclus anynana]	0	0	0	0	0	0	0	0	0	0	0	0	0	0.00831413	0
XP_023942935.2	285	31.1402	7.72314	GATA zinc finger domain-containing protein 14-like [Bicyclus anynana]	0	0	0	0	0.00850448	0	0	0	0	0	0	0	0	0	0
XP_023935526.1	198	22.1954	7.43018	synaptobrevin homolog YKT6 [Bicyclus anynana]	0	0	0	0	0	0	0	0.0176347	0	0	0	0	0	0	0
XP_023954576.2	769	84.6975	5.18604	uncharacterized protein LOC112058108 [Bicyclus anynana]	0	0	0.0020376	0	0	0	0	0	0	0	0	0.0101238	0	0	0
XP_023940040.2	505	58.6366	9.21729	cyclic GMP-AMP synthase-like receptor [Bicyclus anynana]	0	0.00355461	0.0031028	0	0	0	0	0	0	0	0	0	0	0	0
XP_023955083.2	352	39.1872	5.26221	uncharacterized protein LOC112058458 [Bicyclus anynana]	0	0.00509965	0.00445145	0	0.00688573	0	0	0	0	0	0	0	0	0	0
XP_023951713.2	506	56.2762	5.14795	protein draper [Bicyclus anynana]	0	0	0	0	0.00479007	0	0	0	0	0	0	0	0	0.00395989	0
XP_052741519.1	1303	150.637	7.40088	DNA repair protein RAD50 [Bicyclus anynana]	0	0.00137765	0	0	0.00558045	0	0	0.00267972	0	0	0	0	0	0.00153776	0
XP_052743917.1	155	16.7659	9.30518	uncharacterized protein LOC112058030 [Bicyclus anynana]	0	0	0.0101091	0	0	0	0	0	0	0	0	0	0	0	0
XP_023943285.2	288	32.2651	5.37646	spermidine synthase [Bicyclus anynana]	0	0	0	0	0	0	0	0	0	0.0136741	0	0	0	0	0.0075959
XP_023936733.2	266	29.6814	8.99756	epimerase family protein SDR39U1 [Bicyclus anynana]	0	0	0	0	0	0	0	0	0	0	0	0	0	0.00753273	0
XP_023934321.1	622	70.1045	6.25244	organic cation transporter 1 isoform X2 [Bicyclus anynana]	0	0.00288598	0	0	0	0	0	0	0	0	0	0	0	0	0
XP_023940929.1	422	47.207	6.84424	dipeptidase 1-like isoform X2 [Bicyclus anynana]	0	0	0.00742612	0	0	0	0	0	0	0	0	0	0	0	0
XP_023941442.1	223	24.7826	5.90967	peroxiredoxin-6 [Bicyclus anynana]	0	0	0	0	0	0	0	0	0	0.0176598	0	0	0	0	0
XP_023938643.1	223	25.5343	9.80322	U1 small nuclear ribonucleoprotein A [Bicyclus anynana]	0	0	0.00702651	0	0.010869	0	0	0	0	0	0	0	0	0	0
XP_052739367.1	402	47.1882	7.84033	odorant receptor 13a-like [Bicyclus anynana]	0	0	0	0	0	0	0	0	0	0	0	0	0	0.00498434	0
XP_052747148.1	738	81.0067	5.13525	protein windpipe [Bicyclus anynana]	0	0	0.00636956	0	0.00328425	0	0	0	0	0	0	0	0	0	0
XP_023942974.2	291	33.3445	5.40186	sodium/potassium-transporting ATPase subunit beta-1 [Bicyclus anynana]	0	0	0	0	0	0	0	0	0	0	0	0	0	0.00688559	0
XP_023938897.2	403	43.2493	6.03662	N-acetylglucosamine-6-phosphate deacetylase [Bicyclus anynana]	0	0	0	0	0.00601433	0	0	0	0	0	0	0	0	0	0
XP_023934509.2	247	26.7286	6.52197	uncharacterized protein LOC112043360 [Bicyclus anynana]	0	0.00726752	0	0	0	0	0	0	0	0	0	0	0	0	0
XP_052744073.1	766	86.2291	6.97607	protein transport protein Sec23A isoform X2 [Bicyclus anynana]	0	0	0.00204558	0.00913725	0.0063284	0	0	0.00911665	0.0120311	0.00514118	0.0112479	0.00508174	0	0.0026158	0.0028559
XP_023939596.1	338	37.6362	8.44092	D-aspartate oxidase [Bicyclus anynana]	0	0	0.00463583	0	0.00717094	0	0	0	0	0	0	0	0	0	0
XP_052747340.1	790	84.9533	7.26904	neural cell adhesion molecule 1-B [Bicyclus anynana]	0	0	0	0	0	0	0	0	0	0	0	0	0.0041405	0	0
XP_023937205.1	475	54.7292	9.29053	uncharacterized protein LOC112045306 isoform X2 [Bicyclus anynana]	0	0	0	0	0	0	0	0.0073509	0	0	0	0	0	0	0
XP_052743627.1	295	28.5586	8.90967	uncharacterized protein LOC112056394 [Bicyclus anynana]	0	0	0	0	0	0	0	0	0	0.0133496	0	0.0131953	0	0	0
XP_023938523.1	612	66.8283	7.48877	replication protein A 70 kDa DNA-binding subunit [Bicyclus anynana]	0	0	0	0	0.00792084	0	0	0	0	0	0	0	0	0	0
XP_052743929.1	409	47.1219	5.18604	uncharacterized protein LOC112056330 [Bicyclus anynana]	0.0225608	0	0.00766216	0	0	0.0335187	0	0	0	0	0	0	0	0	0
XP_052743919.1	545	62.909	6.26514	juvenile hormone esterase-like [Bicyclus anynana]	0	0.00329372	0.00287507	0	0	0	0	0	0	0	0	0	0	0	0
XP_052744242.1	228	22.3737	9.84717	treponemal membrane protein B-like [Bicyclus anynana]	0	0	0	0	0	0	0	0	0	0	0.0188945	0	0	0	0
XP_023942880.1	296	34.7434	9.30518	high mobility group protein DSP1 isoform X3 [Bicyclus anynana]	0	0	0.00529362	0	0	0	0	0	0	0	0	0	0	0	0
XP_023942565.1	865	94.4413	5.2876	nuclear valosin-containing protein-like [Bicyclus anynana]	0	0	0	0	0.00560411	0	0	0	0	0	0	0	0	0.00231642	0
XP_023944752.2	388	43.6915	6.85889	venom protease [Bicyclus anynana]	0.00528485	0	0.00403843	0	0.00624685	0	0	0	0	0	0	0	0	0	0
XP_052745947.1	252	26.5518	5.05908	galectin-5 [Bicyclus anynana]	0	0	0.0062179	0	0.00961816	0	0	0.0138559	0	0	0	0	0	0.00795121	0.0260431
XP_023940632.2	549	60.7681	6.3667	nicalin-1 [Bicyclus anynana]	0	0	0	0	0	0	0	0	0	0.0071733	0	0	0	0.00364974	0
XP_052738835.1	229	25.9232	8.29443	ras-related protein Rab-32 [Bicyclus anynana]	0	0.00783876	0	0	0	0	0	0	0	0	0	0	0	0	0
XP_052740598.1	939	106.263	5.35107	aminopeptidase N-like [Bicyclus anynana]	0	0.00382338	0.00667481	0	0	0	0	0	0	0	0	0	0	0	0
XP_052745355.1	298	33.2158	6.80029	adapter molecule Crk [Bicyclus anynana]	0	0	0	0	0	0	0.0142803	0	0	0	0	0.0130625	0	0	0
XP_052742740.1	390	44.6899	7.54736	uncharacterized protein LOC112051200 isoform X2 [Bicyclus anynana]	0	0.00460276	0	0	0	0	0	0	0	0	0	0	0	0	0
XP_023954437.1	275	30.3111	9.17334	trimeric intracellular cation channel type 1B.1 [Bicyclus anynana]	0	0	0	0	0	0	0	0	0	0	0	0	0	0.0072862	0
XP_023941700.1	322	36.6899	7.12256	39S ribosomal protein L44, mitochondrial [Bicyclus anynana]	0	0	0	0	0	0	0	0	0	0	0	0	0	0.00622269	0
XP_023939999.1	322	36.4607	6.16357	transforming acidic coiled-coil-containing protein 3 [Bicyclus anynana]	0	0	0	0	0	0	0	0	0	0	0	0	0	0	0.00679385
XP_052742297.1	644	76.0833	5.77002	uncharacterized protein LOC112055535 [Bicyclus anynana]	0	0	0	0	0	0	0	0	0	0	0	0	0	0	0.00339692
XP_023939427.2	369	42.7319	11.4438	serine-arginine protein 55 isoform X2 [Bicyclus anynana]	0	0.00486471	0.00849275	0	0	0	0.0115326	0.00946254	0.0124875	0	0	0	0	0.0054301	0
XP_052743131.1	462	47.2838	7.45947	chromaffin granule amine transporter-like [Bicyclus anynana]	0.00887672	0	0	0	0	0	0	0	0	0	0	0	0	0	0
XP_052745999.1	2686	300.929	5.021	uncharacterized protein LOC112058522 [Bicyclus anynana]	0	0.000668308	0.000583362	0	0	0	0	0	0	0	0	0	0	0.00596785	0.00325781
XP_052737953.1	370	42.2671	5.96045	trimethyllysine dioxygenase, mitochondrial [Bicyclus anynana]	0	0	0	0	0.0131015	0	0	0	0	0	0	0	0	0	0
XP_052741765.1	1138	126.036	5.35107	RAB11-binding protein RELCH homolog isoform X3 [Bicyclus anynana]	0	0	0	0	0	0	0	0	0.00404912	0	0	0	0	0	0.00192234
XP_023933933.2	209	23.7603	9.08545	5-formyltetrahydrofolate cyclo-ligase [Bicyclus anynana]	0	0.00858888	0	0	0	0	0	0	0	0	0	0	0	0	0
XP_023944670.2	232	25.3677	7.53271	trypsin CFT-1-like [Bicyclus anynana]	0	0.0154748	0	0	0	0	0	0	0	0	0	0	0	0	0
XP_052744380.1	394	42.8206	7.26904	venom protease isoform X2 [Bicyclus anynana]	0	0	0.00795387	0	0	0	0	0	0	0	0	0	0	0	0
XP_023940289.1	232	26.5353	6.16357	eukaryotic translation initiation factor 4E [Bicyclus anynana]	0	0	0	0	0.0104473	0	0	0	0	0	0	0	0	0	0
XP_023948298.1	371	41.1911	8.68994	lipid storage droplets surface-binding protein 1 isoform X4 [Bicyclus anynana]	0	0	0	0	0.00653309	0	0	0	0	0	0	0	0	0	0
XP_023954294.2	419	48.8934	5.80811	FHA domain-containing protein FhaA [Bicyclus anynana]	0	0.0171368	0.00747929	0.150339	0.00578467	0.0218125	0	0.00833336	0	0.00939891	0.0102815	0.037161	0	0	0
XP_052744153.1	3794	426.215	4.84326	uncharacterized protein LOC112046433 [Bicyclus anynana]	0	0.00615076	0.00371698	0	0.000638845	0	0	0	0	0	0	0	0	0	0
XP_052744035.1	490	55.9806	6.48096	serine/threonine-protein phosphatase 5 [Bicyclus anynana]	0	0.0109903	0.00319778	0	0	0	0	0	0	0	0	0	0	0	0.00446453
XP_052738954.1	513	58.3266	6.02393	N-acetylglucosamine-6-sulfatase [Bicyclus anynana]	0	0	0	0.0272871	0.00472471	0	0	0	0	0	0	0	0	0	0
XP_023946282.1	607	69.1176	6.56592	chitooligosaccharidolytic beta-N-acetylglucosaminidase isoform X1 [Bicyclus anynana]	0	0	0	0	0	0	0	0	0	0.0259515	0.0283884	0.00641287	0	0	0.00360399
XP_052744274.1	327	33.9531	4.4624	uncharacterized protein LOC112043847 isoform X1 [Bicyclus anynana]	0	0	0	0	0	0	0	0	0	0.048173	0.0395224	0	0	0.00612754	0.00668997
XP_023946341.2	538	59.5519	7.00537	mitochondrial-processing peptidase subunit alpha [Bicyclus anynana]	0	0	0.00291248	0	0	0	0	0	0	0	0	0	0	0.0111731	0.00406621
XP_023933936.2	656	73.8316	9.12939	transmembrane protein 214 [Bicyclus anynana]	0	0	0.00716575	0	0.00738956	0	0	0	0	0	0	0	0	0.00305443	0
XP_052741779.1	351	39.752	7.26904	regulation of nuclear pre-mRNA domain-containing protein 1B [Bicyclus anynana]	0	0	0.00446414	0	0	0	0	0	0	0	0	0	0	0	0
XP_023952538.1	234	27.1595	6.68311	transmembrane emp24 domain-containing protein 5 [Bicyclus anynana]	0	0	0	0	0	0	0	0	0	0	0	0	0	0.00856284	0
XP_052741913.1	328	33.0223	12.5571	spidroin-1 isoform X3 [Bicyclus anynana]	0	0	0	0	0.00738956	0	0	0	0	0	0	0	0	0	0
XP_052744983.1	282	31.7449	8.38232	uncharacterized protein LOC112053142 isoform X3 [Bicyclus anynana]	0	0	0	0	0	0	0.0150906	0.0371455	0	0	0	0	0	0	0
XP_052745375.1	282	31.406	8.80713	trypsin-7-like [Bicyclus anynana]	0	0	0	0	0	0	0.0150906	0	0	0	0	0	0	0	0
XP_052737908.1	521	59.3086	5.04639	calnexin isoform X2 [Bicyclus anynana]	0	0	0.00601502	0	0.00930432	0	0	0	0	0.0151176	0.0165372	0.0149428	0	0.00384588	0.00419889
XP_023941832.1	308	34.931	8.26514	thiamin pyrophosphokinase 1 [Bicyclus anynana]	0	0	0.00508738	0	0	0	0	0	0	0	0	0	0	0	0
XP_023934184.1	379	42.6155	6.90283	ethanolamine-phosphate cytidylyltransferase isoform X3 [Bicyclus anynana]	0	0	0	0	0	0	0	0	0	0	0	0	0	0.00528682	0
XP_023934514.1	380	44.2422	9.20264	adhesive plaque matrix protein-like [Bicyclus anynana]	0	0	0	0	0	0	0	0.00918862	0	0	0	0	0	0	0
XP_023946084.1	618	68.4841	6.88818	NADP-dependent malic enzyme [Bicyclus anynana]	0	0	0	0	0.00392197	0	0	0	0	0	0	0	0.0370501	0.0194535	0.0106195
XP_023948034.1	357	40.7267	10.0229	polymerase delta-interacting protein 3 isoform X2 [Bicyclus anynana]	0	0	0	0	0	0	0	0	0	0	0	0	0	0.00561262	0
XP_052744356.1	381	41.2559	7.23975	homer protein homolog 1 isoform X2 [Bicyclus anynana]	0	0	0	0	0	0	0	0	0	0	0	0	0	0.00525907	0
XP_023941685.2	215	24.095	4.90674	vacuolar protein sorting-associated protein 37B [Bicyclus anynana]	0	0	0	0	0	0	0	0	0	0	0.0200369	0	0	0	0
XP_023936655.2	454	50.2277	6.94678	cysteine desulfurase, mitochondrial [Bicyclus anynana]	0	0	0	0	0	0	0	0	0	0	0	0	0	0.00441345	0
XP_052747269.1	263	29.677	5.43994	venom acid phosphatase Acph-1 isoform X2 [Bicyclus anynana]	0	0.00682539	0	0	0	0	0	0	0	0	0	0	0	0	0
XP_023943796.2	287	32.0876	5.31299	hatching enzyme 1.2-like [Bicyclus anynana]	0	0	0	0	0.00844521	0	0	0	0	0	0	0	0	0	0
XP_023954809.2	264	29.5745	7.09326	uncharacterized protein LOC112058318 [Bicyclus anynana]	0	0	0	0	0	0	0	0	0	0.0149172	0	0	0	0	0
XP_023951834.1	577	65.4187	6.30322	menin [Bicyclus anynana]	0	0.00311105	0	0	0	0	0	0	0	0	0	0	0	0	0
XP_023944300.2	506	56.2461	8.79248	glutamic acid-rich protein isoform X3 [Bicyclus anynana]	0	0	0	0	0.00479007	0	0	0.00690055	0	0	0	0	0	0	0
XP_023940212.2	531	61.5131	8.41162	UDP-glycosyltransferase UGT5 [Bicyclus anynana]	0	0	0.00295087	0	0.0228228	0	0	0	0	0	0	0	0	0	0
XP_023941504.1	531	60.5953	5.17334	damage-control phosphatase ARMT1 isoform X3 [Bicyclus anynana]	0	0	0	0	0	0	0	0	0	0	0	0	0	0.00377346	0
XP_052740650.1	218	23.642	6.03662	uncharacterized protein LOC112054021 [Bicyclus anynana]	0	0	0	0	0	0	0	0	0	0	0	0.035712	0	0	0
XP_052742341.1	315	32.9331	8.42627	uncharacterized protein LOC112049714 isoform X1 [Bicyclus anynana]	0	0.00569866	0	0	0	0	0	0	0	0	0	0	0	0	0
XP_023939951.1	218	24.6676	6.07471	glutathione S-transferase 1 [Bicyclus anynana]	0	0	0.00718767	0	0	0	0	0	0	0	0	0	0	0	0
XP_023941341.1	315	33.5262	6.41748	ribokinase [Bicyclus anynana]	0	0	0.00497432	0	0	0	0	0	0	0	0	0	0	0	0
XP_023947499.1	510	57.6372	6.69775	kinesin light chain isoform X5 [Bicyclus anynana]	0	0	0	0	0	0	0	0.00684643	0	0	0	0	0	0.00392883	0.00428945
XP_023948051.1	582	66.3644	7.25439	sulfhydryl oxidase 1 isoform X2 [Bicyclus anynana]	0	0	0	0.012026	0	0	0	0.00599944	0	0	0	0	0	0	0
XP_052742427.1	487	55.4321	6.96143	cytochrome P450 4C1 [Bicyclus anynana]	0	0	0.00321748	0	0.00497695	0	0	0	0	0	0	0	0	0	0
XP_023951119.1	316	35.2913	5.22412	probable protein phosphatase 2C T23F11.1 isoform X2 [Bicyclus anynana]	0	0	0	0	0.00767018	0	0	0	0	0	0	0	0	0	0
XP_023940885.1	318	34.8869	9.29053	sideroflexin-1-3 [Bicyclus anynana]	0	0	0	0	0.00762194	0	0	0	0	0	0	0	0	0	0
XP_052739806.1	664	71.2969	9.92041	microtubule-associated protein tau isoform X3 [Bicyclus anynana]	0	0	0.00235981	0	0	0	0	0	0	0	0.00648786	0	0	0	0
XP_023940365.2	393	44.5457	5.85889	carboxypeptidase B-like [Bicyclus anynana]	0	0	0	0	0	0	0	0	0	0	0	0.00990486	0	0	0
XP_023944010.2	246	26.5435	6.80029	farnesol dehydrogenase [Bicyclus anynana]	0	0	0	0	0	0	0	0	0	0	0	0	0	0.00814514	0
XP_023945707.2	270	29.175	5.73193	15-hydroxyprostaglandin dehydrogenase [NAD(+)] [Bicyclus anynana]	0	0	0	0	0	0	0	0	0	0	0	0	0	0.00742113	0.0162046
XP_023935956.1	221	25.3319	8.88037	lysM and putative peptidoglycan-binding domain-containing protein 2 [Bicyclus anynana]	0	0	0	0	0.0109673	0	0	0	0	0	0	0	0	0	0
XP_052746394.1	295	33.3856	6.7417	protein MEMO1 [Bicyclus anynana]	0	0	0	0	0.00821619	0	0	0	0	0	0	0	0	0	0
XP_052739565.1	271	29.3161	9.12939	trypsin CFT-1-like [Bicyclus anynana]	0	0.0264956	0.00578196	0	0	0	0	0	0	0	0	0	0	0	0
XP_023954264.2	1034	117.779	6.72705	valine--tRNA ligase isoform X4 [Bicyclus anynana]	0	0	0.00303078	0	0.00234408	0	0	0	0	0	0	0	0	0.00387564	0
XP_023948460.1	420	47.1664	4.83057	general transcription factor IIE subunit 1 [Bicyclus anynana]	0	0	0	0	0.0057709	0	0	0	0	0	0	0	0	0	0
XP_023933718.1	494	57.0579	7.7085	putative fatty acyl-CoA reductase CG5065 [Bicyclus anynana]	0	0	0	0	0	0.00925043	0	0	0	0	0	0	0	0	0
XP_052737932.1	347	38.5121	7.04932	protein rolling stone [Bicyclus anynana]	0	0.00517313	0	0	0	0	0	0	0	0	0	0	0	0	0
XP_023948458.2	473	52.0616	9.0708	lipoamide acyltransferase component of branched-chain alpha-keto acid dehydrogenase complex, mitochondrial [Bicyclus anynana]	0	0	0.00662542	0	0.00512426	0	0	0	0	0	0	0	0	0	0
XP_023952136.1	324	37.0195	6.32861	serine/threonine-protein phosphatase PP1-beta catalytic subunit isoform X2 [Bicyclus anynana]	0	0	0	0	0	0	0	0	0	0	0	0	0	0.00618428	0
XP_023938243.2	550	61.6225	6.771	luciferin 4-monooxygenase [Bicyclus anynana]	0	0.00652755	0	0	0	0	0	0	0	0	0	0	0	0.0036431	0
XP_023942414.2	175	19.5647	6.354	thialysine N-epsilon-acetyltransferase [Bicyclus anynana]	0	0	0.00895378	0	0	0	0	0	0	0	0	0	0	0	0
XP_023954898.1	250	27.249	8.17725	ATP-dependent Clp protease proteolytic subunit [Bicyclus anynana]	0	0	0	0	0	0	0	0	0	0	0	0	0	0.00801482	0
XP_023945909.2	275	32.001	5.56689	TIP41-like protein [Bicyclus anynana]	0	0	0	0	0.00881373	0	0	0	0	0	0	0	0	0	0
XP_023951772.2	426	46.8426	6.63916	arrestin domain-containing protein 17 [Bicyclus anynana]	0	0	0	0	0	0	0	0	0	0	0	0	0	0.00470353	0
XP_052742882.1	401	44.4402	8.14795	heterogeneous nuclear ribonucleoprotein L isoform X7 [Bicyclus anynana]	0	0	0	0	0	0	0	0	0	0	0	0	0	0.00499677	0
XP_023949989.2	351	39.9202	9.14404	dnaJ homolog subfamily B member 12 [Bicyclus anynana]	0	0	0	0	0.00690535	0	0	0	0	0	0	0	0	0	0
XP_052742251.1	277	30.2135	5.45264	eukaryotic translation initiation factor 3 subunit F [Bicyclus anynana]	0	0	0	0	0	0	0	0	0	0.0142171	0	0.0281055	0	0	0
XP_023941095.2	227	25.167	7.26904	lysophospholipase-like protein 1 [Bicyclus anynana]	0	0	0.00690269	0	0.0106774	0	0	0	0	0	0	0.0171481	0	0	0
XP_052743292.1	631	72.3684	7.28369	polypeptide N-acetylgalactosaminyltransferase 5 isoform X1 [Bicyclus anynana]	0	0	0	0	0.00768233	0	0	0	0	0	0	0	0	0	0
XP_023941584.2	381	41.7788	9.89111	uncharacterized protein LOC112048327 isoform X2 [Bicyclus anynana]	0	0	0	0	0	0	0	0	0	0	0.0339208	0.0306505	0	0	0
XP_052737259.1	586	67.0832	7.15186	protein ROP isoform X1 [Bicyclus anynana]	0	0.00306327	0	0	0	0	0	0	0	0	0	0	0	0	0.00373314
XP_023952456.2	637	69.2125	7.00537	glucose dehydrogenase [FAD, quinone] [Bicyclus anynana]	0	0	0	0	0	0	0	0	0	0	0	0	0	0.00314553	0
XP_023942120.1	511	55.4193	8.104	inosine-5'-monophosphate dehydrogenase [Bicyclus anynana]	0	0.00351287	0	0	0.0047432	0	0	0.00683303	0	0	0	0	0	0.00392115	0
XP_052738504.1	384	44.5939	8.79248	1-acyl-sn-glycerol-3-phosphate acyltransferase gamma [Bicyclus anynana]	0	0.00467468	0.008161	0	0.00631192	0	0	0	0	0	0	0	0	0.00521798	0.00569693
XP_023942768.1	589	65.8113	6.16357	caprin homolog [Bicyclus anynana]	0	0.00304767	0	0	0.00411507	0	0	0	0	0	0	0	0	0	0
XP_052737805.1	282	30.7948	7.15186	15-hydroxyprostaglandin dehydrogenase [NAD(+)]-like [Bicyclus anynana]	0	0.00636552	0	0	0	0	0	0	0	0	0	0	0	0	0
XP_052744095.1	257	28.8424	7.02002	probable alpha-ketoglutarate-dependent hypophosphite dioxygenase isoform X2 [Bicyclus anynana]	0	0	0	0	0	0.017781	0	0.0271726	0	0	0	0	0	0	0
XP_052743213.1	772	87.2457	6.7417	MOXD1 homolog 1 [Bicyclus anynana]	0.00531224	0	0	0	0	0	0	0	0	0	0	0	0	0	0
XP_052744672.1	257	27.3262	5.35107	fibroin light chain [Bicyclus anynana]	0	0.00698473	0	0	0	0	0	0	0	0	0	0	0	0	0
XP_052739430.1	386	43.2447	6.80029	uridine phosphorylase 1 [Bicyclus anynana]	0	0	0	0	0	0	0	0	0	0	0	0	0	0.00519095	0
XP_023937766.1	334	36.6062	8.23584	3-ketodihydrosphingosine reductase [Bicyclus anynana]	0	0	0	0	0.00725682	0	0	0	0	0	0	0	0	0	0
XP_023946627.2	464	52.6936	8.45557	juvenile hormone epoxide hydrolase-like [Bicyclus anynana]	0	0.0038687	0	0	0	0	0.00917143	0	0	0	0	0	0	0	0
XP_023947488.2	309	34.1911	9.49561	mitochondrial 2-oxodicarboxylate carrier [Bicyclus anynana]	0	0	0.00507091	0	0	0	0	0	0	0	0	0	0	0	0.00707968
XP_023934103.2	258	28.8471	5.79541	uncharacterized protein LOC112043071 [Bicyclus anynana]	0	0	0	0	0.00939448	0	0	0	0	0	0	0	0	0	0
XP_052745518.1	336	37.296	5.38916	transmembrane protease serine 11G-like [Bicyclus anynana]	0	0	0	0	0	0	0.0253306	0.0207838	0	0.0117207	0	0.0115852	0	0	0
XP_052744088.1	413	47.3732	6.48096	zinc carboxypeptidase-like [Bicyclus anynana]	0	0.00869286	0	0	0	0	0	0	0	0	0	0	0	0	0
XP_052739460.1	285	31.9263	8.35303	histidine-rich glycoprotein-like [Bicyclus anynana]	0	0	0	0	0	0	0	0	0	0	0.0151156	0	0	0	0
XP_023940292.1	494	57.2525	8.1626	glucose-6-phosphate 1-dehydrogenase [Bicyclus anynana]	0	0.00363376	0.00317189	0	0.00490643	0	0.00861446	0.00706817	0	0	0	0	0	0	0
XP_023939945.2	339	38.1506	5.84619	SUMO-activating enzyme subunit 1 [Bicyclus anynana]	0	0	0.00462216	0	0.0142996	0	0.0125532	0	0	0	0	0	0	0	0.00645316
XP_052737381.1	1566	176.719	5.60498	UDP-glucose:glycoprotein glucosyltransferase [Bicyclus anynana]	0	0	0.00100058	0	0.00154775	0	0	0.00222968	0	0	0	0	0	0.00255901	0
XP_052743311.1	809	92.2867	5.94775	vacuolar protein sorting-associated protein 35 isoform X3 [Bicyclus anynana]	0	0.00221888	0.00193685	0	0	0	0	0	0	0	0	0	0	0	0.0027041
XP_023955315.2	524	59.8901	7.78174	fatty acyl-CoA reductase 1 [Bicyclus anynana]	0	0	0	0	0	0	0	0	0	0	0	0.00742865	0	0	0
XP_052747072.1	576	63.7609	8.41162	long-chain fatty acid transport protein 4 isoform X2 [Bicyclus anynana]	0	0	0	0	0	0	0	0	0	0	0	0	0	0.00347866	0.00379795
XP_023949519.1	367	40.879	8.73389	GTP-binding protein 128up [Bicyclus anynana]	0	0	0.00426951	0	0	0	0	0	0	0	0	0	0	0.00545969	0
XP_052747430.1	420	46.7825	7.51807	E3 ubiquitin-protein ligase RNF13 isoform X2 [Bicyclus anynana]	0	0	0	0	0	0	0	0	0	0	0	0	0	0.00477073	0
XP_023941073.2	342	38.0843	8.32373	alpha-tubulin N-acetyltransferase isoform X2 [Bicyclus anynana]	0	0	0	0	0	0	0	0.0102096	0	0	0	0	0	0.00585879	0
XP_023935667.2	237	25.9475	7.43018	circadian clock-controlled protein daywake [Bicyclus anynana]	0	0	0.00661144	0	0	0	0	0	0	0	0	0	0	0	0
XP_023949566.1	211	23.2063	9.62744	ras-related and estrogen-regulated growth inhibitor-like protein [Bicyclus anynana]	0	0	0	0	0.0114871	0	0	0	0	0	0	0	0	0	0
XP_052741389.1	978	103.023	8.04541	protein lingerer isoform X5 [Bicyclus anynana]	0	0.00183546	0.00160216	0	0.0024783	0	0	0	0	0	0	0	0	0	0.00223683
XP_023944283.1	239	27.0929	8.52881	uncharacterized protein LOC112050286 [Bicyclus anynana]	0	0.00751078	0	0.11714	0.0101413	0	0	0.0292191	0	0.0329552	0.0720994	0.0651483	0.0136862	0.0083837	0
XP_023945093.2	823	91.2286	5.07178	venom dipeptidyl peptidase 4 [Bicyclus anynana]	0	0.00436228	0.0038078	0	0.00294505	0	0	0	0	0	0	0	0	0	0
XP_023949646.1	265	29.4346	6.44287	carbonic anhydrase 1 [Bicyclus anynana]	0	0.00677387	0	0	0	0	0	0	0	0	0	0	0	0	0
XP_023941805.1	239	25.8843	5.47803	CD63 antigen [Bicyclus anynana]	0	0	0.00655612	0	0	0	0	0	0	0	0	0	0	0	0
XP_023934545.1	427	47.777	7.59131	uncharacterized protein LOC112043382 isoform X2 [Bicyclus anynana]	0	0	0	0	0	0	0.00996614	0	0	0	0	0	0	0	0
XP_052741138.1	1014	115.004	5.2749	uncharacterized protein LOC112044151 [Bicyclus anynana]	0	0.00354058	0.00154528	0	0	0	0	0	0	0	0	0	0	0	0
XP_052741870.1	400	45.7192	5.50342	zinc finger CCCH domain-containing protein 15 homolog [Bicyclus anynana]	0	0.00448769	0	0	0	0	0	0	0	0	0	0	0	0	0
XP_023947802.1	774	86.1299	7.2251	cullin-2 [Bicyclus anynana]	0	0	0	0	0	0	0	0	0	0	0	0	0	0.00258877	0.00282638
XP_023944127.1	348	38.3264	5.2749	protein tramtrack, beta isoform isoform X50 [Bicyclus anynana]	0	0	0	0	0	0.0131314	0.0122286	0.0200671	0	0	0	0	0	0.0115155	0
XP_052738838.1	321	34.352	6.15088	pancreatic lipase-related protein 2 [Bicyclus anynana]	0	0	0.00976269	0	0	0	0	0	0	0	0	0	0	0	0
XP_052739755.1	590	66.1288	7.04932	solute carrier family 46 member 3 [Bicyclus anynana]	0	0	0	0	0	0	0	0	0	0.00667482	0	0	0	0	0
XP_023936500.1	456	49.3881	6.22705	UNC93-like protein MFSD11 [Bicyclus anynana]	0	0	0	0	0	0	0	0	0	0	0	0	0	0.00439409	0
XP_023954701.2	403	46.8967	5.8335	uncharacterized protein DDB_G0287625-like [Bicyclus anynana]	0	0	0	0	0	0	0	0	0	0	0.0106897	0.0193182	0	0	0
XP_023947074.1	323	36.7281	6.75635	erlin-2 [Bicyclus anynana]	0	0	0.00485112	0	0	0	0	0	0	0	0	0	0	0	0
XP_023950490.2	782	91.2502	6.29053	alpha-N-acetylglucosaminidase [Bicyclus anynana]	0	0	0	0	0.00309946	0	0	0	0	0	0	0	0	0.00512457	0
XP_023933952.2	971	106.98	6.81494	roundabout homolog 2 [Bicyclus anynana]	0	0	0	0	0	0.00470619	0	0	0	0	0	0	0	0	0
XP_023944078.2	703	76.3994	5.89697	protein Skeletor, isoforms B/C isoform X4 [Bicyclus anynana]	0	0.0051069	0	0	0.00344776	0	0	0.00496682	0	0	0	0	0	0.00285022	0
XP_023943931.2	270	30.6103	5.85889	acyl-CoA-binding domain-containing protein 5 [Bicyclus anynana]	0	0.00664843	0.00580338	0	0.00897695	0	0	0	0	0	0	0	0	0	0
XP_052740685.1	1298	141.898	7.12256	tripeptidyl-peptidase 2 [Bicyclus anynana]	0	0	0.00120717	0	0.00186732	0	0	0	0	0	0	0	0	0.00308737	0
XP_023948959.2	325	35.8904	5.07178	cysteine-rich with EGF-like domain protein 2 isoform X2 [Bicyclus anynana]	0	0	0	0	0	0	0	0.0107436	0	0	0	0	0	0	0
XP_023944429.2	759	87.3966	8.35303	mitochondrial proton/calcium exchanger protein [Bicyclus anynana]	0	0.00236505	0.00412888	0	0	0	0	0	0	0	0	0	0	0	0
XP_023934547.2	325	37.8741	6.55127	luciferin sulfotransferase [Bicyclus anynana]	0	0	0.00482127	0	0	0	0	0	0	0	0	0	0	0	0
XP_023954340.1	298	33.0988	8.86572	aminoacyl tRNA synthase complex-interacting multifunctional protein 1 [Bicyclus anynana]	0	0	0.00525809	0	0	0	0	0	0	0	0	0	0	0	0
XP_023954549.1	271	30.4205	7.91357	macro domain-containing protein CT2219 [Bicyclus anynana]	0	0	0.00578196	0	0	0	0	0	0	0	0	0	0	0.00739375	0
XP_023937045.1	325	37.7383	7.97217	tetratricopeptide repeat protein 19 homolog, mitochondrial [Bicyclus anynana]	0	0	0	0	0	0	0	0	0	0	0	0	0	0.00616525	0
XP_052739391.1	352	39.7514	5.63037	DDB1- and CUL4-associated factor 7 [Bicyclus anynana]	0	0	0	0	0	0	0	0	0	0	0	0	0	0.00569235	0.00621483
XP_023936723.1	734	81.1606	6.40479	disks large 1 tumor suppressor protein isoform X9 [Bicyclus anynana]	0	0.00244561	0.00213476	0	0.00330215	0	0	0	0	0	0	0	0	0.00272984	0
XP_023941928.1	326	35.6416	5.38916	vacuolar protein sorting-associated protein VTA1 homolog [Bicyclus anynana]	0	0	0	0	0.0074349	0	0	0	0	0	0	0	0	0	0
XP_023946156.1	218	24.6909	4.729	uncharacterized protein LOC112051660 [Bicyclus anynana]	0	0	0	0	0.0111182	0	0	0	0	0	0	0	0	0	0
XP_023954555.1	246	27.6313	8.42627	probable pseudouridine-5'-phosphatase [Bicyclus anynana]	0	0	0	0	0	0	0	0	0	0	0	0	0	0.00814514	0
XP_052746544.1	819	93.1888	9.24658	uncharacterized protein LOC112042884 isoform X2 [Bicyclus anynana]	0	0	0	0	0	0	0	0	0	0	0	0	0	0.00733958	0
XP_023937248.2	438	48.8969	6.52197	homogentisate 1,2-dioxygenase [Bicyclus anynana]	0	0.00409835	0	0	0	0	0	0	0	0	0	0	0	0	0.00499457
XP_023946413.1	821	91.2767	4.90674	general vesicular transport factor p115 isoform X1 [Bicyclus anynana]	0	0	0	0	0	0	0	0	0	0	0	0	0	0.0073217	0
XP_052742986.1	412	45.0383	6.7417	porphobilinogen deaminase [Bicyclus anynana]	0	0	0	0	0.00588295	0	0	0	0	0	0	0	0	0	0
XP_052742681.1	826	92.1369	8.14795	uncharacterized protein LOC112046088 isoform X5 [Bicyclus anynana]	0	0	0.00189699	0	0	0	0	0	0	0	0	0	0	0.00242579	0.00264845
XP_052740184.1	414	45.247	4.48779	nuclear autoantigenic sperm protein [Bicyclus anynana]	0	0	0.00378481	0	0.00585453	0	0	0.008434	0	0	0	0	0	0	0
XP_023947167.2	525	59.7048	6.53662	UDP-glucosyltransferase 2 [Bicyclus anynana]	0	0	0	0	0	0	0	0	0	0	0	0.0074145	0	0.00381658	0
XP_023942079.2	748	84.9857	5.98584	annulin isoform X2 [Bicyclus anynana]	0	0	0	0	0	0	0	0	0	0	0	0	0	0.0053575	0.00292463
XP_023942487.1	278	30.543	8.77783	enoyl-CoA hydratase domain-containing protein 3, mitochondrial [Bicyclus anynana]	0	0.00645711	0	0	0	0	0	0	0	0	0	0	0	0	0
XP_052739133.1	556	61.5044	9.39307	coronin-6 isoform X3 [Bicyclus anynana]	0	0.00645711	0.00281819	0	0	0	0	0	0	0	0	0	0	0.00360379	0
XP_023937106.2	361	39.6828	7.7085	short-chain dehydrogenase/reductase family 16C member 6 [Bicyclus anynana]	0	0	0	0	0	0	0	0	0	0	0	0	0	0.00555043	0
XP_023942067.1	529	59.812	6.03662	tryptophan 5-hydroxylase 1 [Bicyclus anynana]	0	0	0	0	0	0	0	0	0.00871057	0	0	0	0	0	0
XP_052743621.1	251	28.6516	5.22412	dysbindin-like [Bicyclus anynana]	0	0	0	0	0	0	0	0	0	0	0	0.0155084	0	0	0
XP_052738216.1	697	78.023	7.29834	dynamin-1-like protein [Bicyclus anynana]	0.00294193	0	0	0	0	0	0	0	0	0	0	0	0	0.00574951	0.00313862
XP_023948313.1	531	59.3613	8.55811	F-box only protein 9 [Bicyclus anynana]	0	0.00338056	0	0	0	0	0	0	0	0	0	0	0	0	0
XP_052745895.1	307	35.2521	8.26514	serine hydrolase-like protein 2 [Bicyclus anynana]	0	0	0.00510395	0	0	0	0	0	0	0	0	0	0	0	0
[truncated: 750 more rows]
