# Supplementary material for: A Proteomic View of Butterfly Metamorphosis
Source: Proteomes. 2025 Dec 18;13(4):68. doi: 10.3390/proteomes13040068 (PMC12737199; doi:10.3390/proteomes13040068)
Supplement: Supplementary file 1 [file proteomes-13-00068-s001.zip › Supplementary Data S2.xlsx]

## Sheet: PLGEM_results
Accession	P0_vs_L5.STN	P0_vs_L5.p.value	P2_vs_L5.STN	P2_vs_L5.p.value	P4_vs_L5.STN	P4_vs_L5.p.value	P6_vs_L5.STN	P6_vs_L5.p.value	P2_vs_P0.STN	P2_vs_P0.p.value	P4_vs_P0.STN	P4_vs_P0.p.value	P6_vs_P0.STN	P6_vs_P0.p.value	P4_vs_P2.STN	P4_vs_P2.p.value	P6_vs_P2.STN	P6_vs_P2.p.value	P6_vs_P4.STN	P6_vs_P4.p.value	seqnames	start	end	width	strand	source	type	transcript_id	gene_id	gene_name	xloc	ref_gene_id	cmp_ref	class_code	tss_id	contained_in	cmp_ref_gene	product	ncbi_id
XP_023938278.1	-0.481801	0.185762	-0.529496	0.162469	-0.52127	0.166203	-0.329318	0.28963	-0.0504118	0.661383	-0.0416789	0.671122	0.157681	0.546675	0.00873697	0.732302	0.207732	0.463325	0.199074	0.446624	NC_069090.1	13150321	13174411	24091	+	StringTie	transcript	XM_024082510.2	BIGESP.4779	LOC112046050	XLOC_005317	LOC112046050	XM_024082510.2	=	TSS7576			sodium/calcium exchanger regulatory protein 1	112046050
XP_023942821.2	-0.518215	0.167386	1.2453	0.00250482	0.982732	0.0202958	-1.33784	0.00163666	1.52314	0.000453376	1.32592	0.00167846	-1.077	0.011418	-0.358283	0.268514	-1.81825	3.21543e-05	-1.71369	8.36013e-05	NC_069096.1	4849762	4873900	24139	+	StringTie	transcript	XM_024087053.2	BIGESP.7567	LOC112049245	XLOC_008802	LOC112049245	XM_024087053.2	=	TSS12520			fibrous sheath CABYR-binding protein	112049245
XP_023952504.2	1.31847	0.00156592	1.20494	0.00328939	1.31985	0.00152733	1.32243	0.00150482	-0.447922	0.204579	0.00566276	0.735775	0.0162758	0.726804	0.453122	0.202415	0.462841	0.196241	0.0106134	0.705971	NC_069099.1	5604460	5605462	1003	+	StringTie	transcript	XM_024096736.2	BIGESP.8964	LOC112056322	XLOC_010471	LOC112056322	XM_024096736.2	=	TSS14826			cuticle protein 8-like	112056322
XP_023934861.1	-0.536377	0.158965	-0.749034	0.0907267	-0.203132	0.458383	0.906252	0.0354727	-0.242296	0.403968	0.344055	0.290653	1.28757	0.00219614	0.571433	0.140476	1.41465	0.000884244	1.06191	0.00958842	NC_069092.1	8099656	8111446	11791	+	StringTie	transcript	XM_024079093.2	BIGESP.5747	LOC112043607	XLOC_006569	LOC112043607	XM_024079093.2	=	TSS9333			myosin light chain 1 isoform X1	112043607
XP_023947929.1	0.479371	0.17374	-0.105476	0.591203	0.123768	0.571646	-1.12548	0.00742444	-0.577092	0.146154	-0.361187	0.260527	-1.39106	0.00126367	0.228417	0.434061	-1.05899	0.0116334	-1.19904	0.0040418	NC_069110.1	19357352	19433507	76156	-	StringTie	transcript	XM_024092161.2	BIGESP.13662	LOC112052915	XLOC_016335	LOC112052915	XM_024092161.2	=	TSS22879			FK506-binding protein 2 isoform X2	112052915
XP_023947875.2	-0.945787	0.0325659	-1.33943	0.00160129	-1.33838	0.00162058	-1.51092	0.000549839	-0.611604	0.135842	-0.609675	0.136389	-0.956269	0.0299807	0.00222026	0.737762	-0.438126	0.213531	-0.440174	0.219871	NC_069102.1	3332391	3335577	3187	-	StringTie	transcript	XM_024092107.2	BIGESP.10344	LOC112052873	XLOC_012518	LOC112052873	XM_024092107.2	=	TSS17663			uncharacterized protein LOC112052873 isoform X1	112052873
XP_023950391.1	-0.094949	0.603444	-0.814212	0.0699711	-0.0747821	0.626624	0.0281819	0.696453	-0.731169	0.10008	0.0201955	0.722579	0.123066	0.593797	0.749016	0.0841158	0.838392	0.0581061	0.102921	0.584833	NC_069106.1	8732327	8735871	3545	-	StringTie	transcript	XM_024094623.2	BIGESP.12205	LOC112054737	XLOC_014505	LOC112054737	XM_024094623.2	=	TSS20339			myosin regulatory light chain 2	112054737
XP_023946217.1	0	0.725106	1.36861	0.00118328	1.54044	0.00040836	0	0.725106	1.36861	0.00133441	1.54044	0.000392283	0	0.739923	0.68059	0.103637	-1.36861	0.0011865	-1.54044	0.000376206	NC_069100.1	10931324	10935808	4485	-	StringTie	transcript	XM_024090449.2	BIGESP.9543	LOC112051680	XLOC_011439	LOC112051680	XM_024090449.2	=	TSS16139			cuticle protein 1	112051680
XP_052737172.1	0.163937	0.513752	0.195769	0.464855	0.156751	0.524061	-0.993552	0.0221865	0.0320785	0.706386	-0.00723047	0.717662	-1.11006	0.00822508	-0.0393069	0.690611	-1.13181	0.00596463	-1.10511	0.0092926	NC_069086.1	15096883	15106881	9999	+	StringTie	transcript	XM_052881212.1	BIGESP.2476	LOC112054308	XLOC_002624	LOC112054308	XM_052881212.1	=	TSS3733			protein obstructor-E-like	112054308
XP_023938058.1	-0.39928	0.233949	-0.829708	0.0654405	-0.387499	0.241199	0.657342	0.103949	-0.491158	0.183035	0.0124695	0.730325	0.977157	0.0281511	0.502409	0.173293	1.26695	0.00209646	0.968469	0.021	NC_069090.1	16399891	16412479	12589	+	StringTie	transcript	XM_024082290.2	BIGESP.4907	LOC112045905	XLOC_005395	LOC112045905	XM_024082290.2	=	TSS7690			malate dehydrogenase, mitochondrial	112045905
XP_023937441.1	1.64619	0.000176849	1.43645	0.000778135	1.45163	0.000713826	0.368952	0.243685	-0.714861	0.104286	-0.670777	0.117981	-1.61534	0.000205788	0.0507171	0.675537	-1.37267	0.00117685	-1.39099	0.00106431	NC_069085.1	3239774	3241264	1491	+	StringTie	transcript	XM_024081673.2	BIGESP.1354	LOC112045492	XLOC_001601	LOC112045492	XM_024081673.2	=	TSS2282			larval/pupal rigid cuticle protein 66	112045492
XP_023954033.1	-1.41729	0.00109325	-1.59239	0.000263666	-1.67645	0.000173633	-1.86965	2.2508e-05	-0.404543	0.230367	-0.652808	0.123215	-1.45702	0.000819936	-0.273793	0.367222	-1.35784	0.0012508	-1.29064	0.00201286	NC_069089.1	9464659	9466661	2003	+	StringTie	transcript	XM_024098265.2	BIGESP.4047	LOC112057724	XLOC_004589	LOC112057724	XM_024098265.2	=	TSS6541			larval cuticle protein 1	112057724
XP_023954045.2	-1.66534	0.000173633	-1.57757	0.000350482	-1.51291	0.000549839	-1.66534	0.000173633	1.03196	0.017926	1.12174	0.00797106	0	0.739923	0.329508	0.298479	-1.03196	0.0147781	-1.12174	0.00769453	NC_069089.1	9471907	9474091	2185	+	StringTie	transcript	XM_024098277.2	BIGESP.4047	LOC112057733	XLOC_004589	LOC112057733	XM_024098277.2	=	TSS6544			larval cuticle protein 1-like	112057733
XP_052742500.1	1.23707	0.00263023	1.11263	0.00649518	1.23665	0.0026463	1.22509	0.00286495	-0.473536	0.191637	-0.00169953	0.721971	-0.0482801	0.663878	0.472011	0.191257	0.429786	0.217296	-0.0465823	0.684955	NC_069099.1	5572548	5587543	14996	-	StringTie	transcript	XM_052886540.1	BIGESP.8963	LOC112056033	XLOC_010720	LOC112056033	XM_052886540.1	=	TSS15174			cuticle protein 18.6-like	112056033
XP_023937247.1	0.480016	0.173341	0.11004	0.590714	0.739199	0.0820997	0.887943	0.039701	-0.375571	0.249408	0.28578	0.363817	0.457991	0.210453	0.643382	0.11545	0.798593	0.0693762	0.177818	0.479328	NC_069101.1	8210600	8212773	2174	+	StringTie	transcript	XM_024081479.2	BIGESP.10002	LOC112045331	XLOC_011722	LOC112045331	XM_024081479.2	=	TSS16549			glyceraldehyde-3-phosphate dehydrogenase 2	112045331
XP_023947071.1	0.0523659	0.660884	0.0950923	0.607656	-0.0203426	0.702257	0.85103	0.0508328	0.042787	0.691061	-0.0726862	0.630122	0.807946	0.0797878	-0.115371	0.592733	0.771989	0.0770836	0.86748	0.0438199	NC_069101.1	4015136	4022688	7553	+	StringTie	transcript	XM_024091303.2	BIGESP.9848	LOC112052285	XLOC_011638	LOC112052285	XM_024091303.2	=	TSS16415			voltage-dependent anion-selective channel	112052285
XP_023942428.1	-0.456508	0.198659	-0.375069	0.249559	-0.192969	0.471997	0.162959	0.514997	0.085012	0.640209	0.269262	0.386232	0.608928	0.143141	0.185314	0.496183	0.530529	0.158042	0.353394	0.252048	NC_069094.1	13129080	13130787	1708	-	StringTie	transcript	XM_024086660.2	BIGESP.6855	LOC112048949	XLOC_008089	LOC112048949	XM_024086660.2	=	TSS11533			ATP synthase subunit beta, mitochondrial	112048949
XP_023938158.2	1.32574	0.0014791	1.61303	0.00021865	1.61155	0.00021865	-1.16823	0.0053537	0.666908	0.124605	0.66322	0.125482	-1.59178	0.00026045	-0.00410568	0.738707	-1.75606	8.68167e-05	-1.75509	5.78778e-05	NC_069100.1	13452563	13460021	7459	-	StringTie	transcript	XM_024082390.2	BIGESP.9684	LOC112045965	XLOC_011522	LOC112045965	XM_024082390.2	=	TSS16244			pupal cuticle protein PCP52	112045965
XP_023955221.1	0.523232	0.150887	0.48352	0.171186	0.923915	0.0321125	-0.436382	0.210244	-0.0430584	0.669765	0.465302	0.205949	-0.891316	0.0473794	0.505557	0.171469	-0.85869	0.0558006	-1.20901	0.0037492	NC_069086.1	4074848	4076296	1449	+	StringTie	transcript	XM_024099453.2	BIGESP.2057	LOC112058548	XLOC_002384	LOC112058548	XM_024099453.2	=	TSS3373			60S acidic ribosomal protein P1	112058548
XP_023936207.1	-0.667286	0.114331	-1.5774	0.000350482	-1.65525	0.000173633	-1.59097	0.000266881	-1.33536	0.00161415	-1.4895	0.000588424	-1.36158	0.00139871	-1.00634	0.0186431	-0.106326	0.604212	0.975677	0.0199743	NC_069091.1	4270097	4271278	1182	+	StringTie	transcript	XM_024080439.2	BIGESP.5098	LOC112044569	XLOC_005896	LOC112044569	XM_024080439.2	=	TSS8351			17-beta-hydroxysteroid dehydrogenase 14-like	112044569
XP_023936946.1	-0.0876392	0.612302	-0.0766214	0.624839	-0.0483002	0.659238	-1.18027	0.00489711	0.0110309	0.731473	0.0393683	0.695254	-1.11455	0.00789068	0.0283396	0.707939	-1.12293	0.00641158	-1.14432	0.00648232	NC_069101.1	11258839	11262312	3474	-	StringTie	transcript	XM_024081178.2	BIGESP.10083	LOC112045103	XLOC_012042	LOC112045103	XM_024081178.2	=	TSS17006			arylphorin subunit beta	112045103
XP_023938818.2	0.189914	0.473772	0.625779	0.113643	0.176707	0.49354	0.0743954	0.632887	0.445554	0.217373	-0.0132918	0.712363	-0.115834	0.57964	-0.458355	0.202122	-0.556163	0.155383	-0.102572	0.614199	NC_069103.1	11736126	11739967	3842	+	StringTie	transcript	XM_024083050.2	BIGESP.11111	LOC112046435	XLOC_012952	LOC112046435	XM_024083050.2	=	TSS18278			bilin-binding protein	112046435
XP_023938691.1	0.187025	0.478357	-0.741328	0.0931897	0.711378	0.0888071	0.568824	0.131842	-0.882891	0.049672	0.547329	0.165032	0.395379	0.250347	1.23277	0.00270418	1.1425	0.00545659	-0.162432	0.531974	NC_069091.1	9039893	9044929	5037	+	StringTie	transcript	XM_024082923.2	BIGESP.5208	LOC112046314	XLOC_005964	LOC112046314	XM_024082923.2	=	TSS8444			ATP synthase subunit delta, mitochondrial	112046314
XP_023952119.1	0.704185	0.0908135	0.982153	0.0203344	0.582709	0.126804	0.146478	0.539389	0.326174	0.308717	-0.133802	0.555871	-0.571497	0.148707	-0.455888	0.203322	-0.863564	0.0530997	-0.445263	0.216974	NC_069090.1	5687860	5691695	3836	+	StringTie	transcript	XM_024096351.2	BIGESP.4500	LOC112056026	XLOC_005150	LOC112056026	XM_024096351.2	=	TSS7339			60S acidic ribosomal protein P2	112056026
XP_023942398.1	-0.13753	0.550199	1.39357	0.00109325	1.56424	0.00033119	0.680263	0.0978392	1.41033	0.00108039	1.57344	0.000282958	0.767957	0.0923119	0.5709	0.140688	-1.19891	0.00359486	-1.45332	0.000678457	NC_069090.1	14620415	14635179	14765	-	StringTie	transcript	XM_024086630.2	BIGESP.4853	LOC112048923	XLOC_005747	LOC112048923	XM_024086630.2	=	TSS8136			alpha-tocopherol transfer protein-like	112048923
XP_023951158.1	0.917169	0.0336688	1.2038	0.00332797	1.18836	0.00366881	0.519001	0.152595	0.406855	0.241768	0.383412	0.258058	-0.464056	0.196042	-0.0243603	0.716328	-0.830202	0.0657074	-0.809926	0.0763698	NC_069086.1	15189510	15208487	18978	-	StringTie	transcript	XM_024095390.2	BIGESP.2477	LOC112055327	XLOC_003017	LOC112055327	XM_024095390.2	=	TSS4241			protein obstructor-E isoform X2	112055327
XP_023942513.1	0.842685	0.0537878	0.74645	0.079865	0.574446	0.129791	-0.225435	0.42818	-0.110803	0.586074	-0.299051	0.327781	-1.02399	0.0175691	-0.18951	0.482521	-0.935644	0.0337299	-0.776186	0.0867492	NC_069102.1	6808931	6815455	6525	+	StringTie	transcript	XM_024086745.2	BIGESP.10473	LOC112049018	XLOC_012282	LOC112049018	XM_024086745.2	=	TSS17343			ejaculatory bulb-specific protein 3-like	112049018
XP_023935321.1	-1.23321	0.00333119	-0.734231	0.0947492	-1.23321	0.00333119	0.797627	0.0653119	1.02168	0.0198939	0	0.739923	1.44461	0.000717042	-1.02168	0.0165016	1.23999	0.00253376	1.44461	0.000713826	NC_069091.1	11704033	11705186	1154	-	StringTie	transcript	XM_024079553.2	BIGESP.5321	LOC112043891	XLOC_006311	LOC112043891	XM_024079553.2	=	TSS8939			uncharacterized protein LOC112043891	112043891
XP_052737174.1	0.943209	0.0281929	1.22623	0.00284566	1.17008	0.00405466	0.515063	0.154775	0.411009	0.238881	0.324495	0.311119	-0.501705	0.177637	-0.0894241	0.625691	-0.86601	0.0523537	-0.792088	0.0820289	NC_069086.1	15192072	15208487	16416	-	StringTie	transcript	XM_052881214.1	BIGESP.2477	LOC112055327	XLOC_003017	LOC112055327	XM_052881214.1	=	TSS4241	BIGESP.2477.1		protein obstructor-E isoform X1	112055327
XP_023939624.1	0.131	0.561666	-0.344863	0.274977	0.0077169	0.719389	-0.309347	0.3149	-0.469544	0.19319	-0.123319	0.569961	-0.435111	0.212338	0.352296	0.276762	0.0367422	0.692736	-0.316836	0.320093	NC_069092.1	16340142	16353070	12929	-	StringTie	transcript	XM_024083856.2	BIGESP.5921	LOC112046978	XLOC_006952	LOC112046978	XM_024083856.2	=	TSS9885			glutathione S-transferase 1-1	112046978
XP_023952150.1	-0.274753	0.362109	-0.417709	0.221379	-0.458853	0.197386	0.405688	0.217714	-0.147273	0.537193	-0.190247	0.474592	0.663084	0.125547	-0.0432994	0.685412	0.791568	0.071508	0.827868	0.057045	NC_069098.1	7829590	7834432	4843	+	StringTie	transcript	XM_024096382.2	BIGESP.8656	LOC112056039	XLOC_009976	LOC112056039	XM_024096382.2	=	TSS14122			uncharacterized protein LOC112056039 isoform X6	112056039
XP_023952400.2	1.31563	0.00159807	0.274025	0.353553	1.32969	0.0014373	-1.33213	0.00168167	-1.16178	0.0055209	0.0250227	0.715592	-1.71953	0.000115756	1.17831	0.00408682	-1.39896	0.00102251	-1.72546	7.3955e-05	NC_069100.1	15156170	15158805	2636	+	StringTie	transcript	XM_024096632.2	BIGESP.9713	LOC112056243	XLOC_011161	LOC112056243	XM_024096632.2	=	TSS15767			cuticle protein 16.5	112056243
XP_023936752.1	1.50183	0.000498392	1.24831	0.00246302	1.26756	0.00218006	0.523744	0.150688	-0.777621	0.0848714	-0.731806	0.0999711	-1.42886	0.000945338	0.0564427	0.668347	-1.0783	0.010074	-1.10708	0.00901608	NC_069097.1	3075640	3076409	770	-	StringTie	transcript	XM_024080984.2	BIGESP.8004	LOC112044964	XLOC_009629	LOC112044964	XM_024080984.2	=	TSS13671			uncharacterized protein LOC112044964	112044964
XP_023943200.1	-0.0929112	0.60563	-0.801094	0.0748489	-0.426396	0.216093	-0.145717	0.537897	-0.720879	0.10272	-0.336551	0.282913	-0.0529669	0.657971	0.408881	0.231267	0.6741	0.105235	0.284769	0.328605	NC_069099.1	13606711	13645408	38698	+	StringTie	transcript	XM_024087432.2	BIGESP.9245	LOC112049503	XLOC_010588	LOC112049503	XM_024087432.2	=	TSS14987			tropomyosin-2 isoform X30	112049503
XP_023953091.2	-0.0899417	0.60936	-0.243705	0.40328	-0.0450205	0.663588	-0.513389	0.170032	-0.154977	0.525447	0.0449849	0.688511	-0.430751	0.214608	0.199462	0.475003	-0.282931	0.354122	-0.472355	0.201585	NC_069099.1	11139854	11143475	3622	+	StringTie	transcript	XM_024097323.2	BIGESP.9114	LOC112056842	XLOC_010544	LOC112056842	XM_024097323.2	=	TSS14927			polyubiquitin-A	112056842
XP_023947849.1	-0.161981	0.515135	0.041191	0.673177	-0.258802	0.384029	-0.0921177	0.606579	0.202721	0.482186	-0.0982423	0.599495	0.0702189	0.656736	-0.298918	0.333309	-0.133141	0.567592	0.168056	0.494437	NC_069094.1	5183193	5184623	1431	-	StringTie	transcript	XM_024092081.2	BIGESP.6641	LOC112052851	XLOC_007968	LOC112052851	XM_024092081.2	=	TSS11362			peptidyl-prolyl cis-trans isomerase	112052851
XP_023945113.1	-0.50447	0.17427	-0.190285	0.475032	-0.86624	0.0528521	1.12703	0.00574277	0.324198	0.311415	-0.426007	0.217434	1.42051	0.000996785	-0.715117	0.102913	1.24855	0.00241158	1.58276	0.000270096	NC_069108.1	3991174	3993127	1954	+	StringTie	transcript	XM_024089345.2	BIGESP.12607	LOC112050931	XLOC_014912	LOC112050931	XM_024089345.2	=	TSS20886			ADP,ATP carrier protein	112050931
XP_052741115.1	0.711875	0.0887363	0.859142	0.047926	0.888138	0.0396785	0.654269	0.104849	0.17125	0.52726	0.205963	0.477199	-0.0646841	0.641408	0.0349758	0.69592	-0.235366	0.418981	-0.269866	0.384814	NC_069095.1	13862512	13866534	4023	-	StringTie	transcript	XM_052885155.1	BIGESP.7276	LOC112044498	XLOC_008624	LOC112044498	XM_052885155.1	=	TSS12280			basic juvenile hormone-suppressible protein 1-like	112044498
XP_023938041.2	-0.427094	0.215772	0.412131	0.212965	-0.429654	0.213977	-0.937142	0.0345531	0.809842	0.0791897	-0.00266955	0.72127	-0.562539	0.151524	-0.812137	0.0722926	-1.24684	0.00255627	-0.560076	0.157675	NC_069090.1	16790472	16793064	2593	-	StringTie	transcript	XM_024082273.2	BIGESP.4942	LOC112045892	XLOC_005797	LOC112045892	XM_024082273.2	=	TSS8212	BIGESP.4942.7		apolipophorin-3	112045892
XP_052740988.1	1.17429	0.00396463	1.18141	0.00379421	1.18567	0.0036881	0	0.725106	0.0282034	0.711865	0.0450841	0.688299	-1.17429	0.00498071	0.0168909	0.724826	-1.18141	0.00400643	-1.18567	0.00452733	NC_069095.1	8188489	8189687	1199	+	StringTie	transcript	XM_052885028.1	BIGESP.7116	LOC128198660	XLOC_008266	LOC128198660	XM_052885028.1	=	TSS11785			pupal cuticle protein C1B-like	128198660
XP_023943197.1	-0.0873688	0.612582	-0.929584	0.0362154	-0.387203	0.241302	-0.0427212	0.66618	-0.858302	0.0577556	-0.3021	0.323643	0.0446836	0.688801	0.593198	0.131932	0.895026	0.0410997	0.345744	0.258125	NC_069099.1	13606711	13647821	41111	+	StringTie	transcript	XM_024087429.2	BIGESP.9245	LOC112049503	XLOC_010588	LOC112049503	XM_024087429.2	=	TSS14987			tropomyosin-2 isoform X27	112049503
XP_023936973.2	0.489551	0.168039	0.867887	0.0445916	0.745013	0.0801543	1.12084	0.00599357	0.422417	0.231859	0.281092	0.370441	0.724948	0.106209	-0.145307	0.54874	0.324364	0.304621	0.464951	0.182016	NC_069101.1	11207569	11211771	4203	+	StringTie	transcript	XM_024081205.2	BIGESP.10079	LOC112045124	XLOC_011773	LOC112045124	XM_024081205.2	=	TSS16622			basic juvenile hormone-suppressible protein 2	112045124
XP_023943196.1	-0.13804	0.549489	-1.09675	0.00963023	-0.328102	0.291344	-0.170827	0.502682	-0.991107	0.0229904	-0.191838	0.472904	-0.0329439	0.68364	0.834782	0.0586977	0.965097	0.0240997	0.159103	0.507158	NC_069099.1	13606710	13647821	41112	+	StringTie	transcript	XM_024087428.2	BIGESP.9245	LOC112049503	XLOC_010588	LOC112049503	XM_024087428.2	=	TSS14987			tropomyosin-2 isoform X29	112049503
XP_052742556.1	-0.117739	0.576434	-1.05003	0.0140225	-0.294254	0.335794	-0.137343	0.550383	-0.957943	0.029582	-0.177778	0.492553	-0.0196675	0.706563	0.811045	0.0660643	0.942179	0.0304469	0.158225	0.508617	NC_069099.1	13606710	13645408	38699	+	StringTie	transcript	XM_052886596.1	BIGESP.9245	LOC112049503	XLOC_010588	LOC112049503	XM_052886596.1	=	TSS14987			tropomyosin-2 isoform X32	112049503
XP_023943547.2	0.52027	0.152215	0.808481	0.0629325	0.0359312	0.680791	-0.486614	0.183399	0.318885	0.317251	-0.486597	0.185106	-0.945088	0.0334341	-0.777941	0.0830579	-1.18036	0.00401608	-0.520049	0.175759	NC_069110.1	21086599	21102587	15989	-	StringTie	transcript	XM_024087779.2	BIGESP.13684	LOC112049752	XLOC_016348	LOC112049752	XM_024087779.2	=	TSS22901			chitinase-like protein EN03 isoform X2	112049752
XP_023949365.1	-0.0358923	0.675193	0.209024	0.445855	-0.186578	0.480405	0.166946	0.508904	0.244467	0.421341	-0.150944	0.531064	0.202539	0.482421	-0.391806	0.243453	-0.0424348	0.686495	0.350797	0.25374	NC_069084.1	18673814	18679396	5583	-	StringTie	transcript	XM_024093597.2	BIGESP.1250	LOC112053961	XLOC_001533	LOC112053961	XM_024093597.2	=	TSS2197			tubulin beta-1 chain	112053961
XP_023937804.1	-0.652967	0.118502	-1.04325	0.0151093	-0.661129	0.116347	0.508599	0.157833	-0.495692	0.180608	-0.00938043	0.715826	1.06843	0.0132251	0.487092	0.182621	1.35816	0.00117363	1.07482	0.0086881	NC_069110.1	18207608	18224411	16804	-	StringTie	transcript	XM_024082036.2	BIGESP.13634	LOC112045734	XLOC_016320	LOC112045734	XM_024082036.2	=	TSS22860			paramyosin, long form isoform X1	112045734
XP_023936158.1	0.0458466	0.66791	0.189377	0.474627	-0.296802	0.332096	-0.447996	0.203215	0.143859	0.56537	-0.341368	0.278389	-0.491025	0.183154	-0.478876	0.191547	-0.622858	0.133859	-0.157255	0.539534	NC_069091.1	6260282	6272920	12639	-	StringTie	transcript	XM_024080390.2	BIGESP.5141	LOC112044510	XLOC_006206	LOC112044510	XM_024080390.2	=	TSS8800			aldehyde dehydrogenase X, mitochondrial	112044510
XP_052742502.1	1.56941	0.000311897	1.39429	0.00109325	1.57752	0.000311897	1.25032	0.00242765	-0.694815	0.110955	0.0340414	0.703502	-1.11792	0.0077299	0.72391	0.0910514	-0.56676	0.151855	-1.13904	0.00669132	NC_069099.1	5590698	5595331	4634	-	StringTie	transcript	XM_052886542.1	BIGESP.8963	LOC112056323	XLOC_010720	LOC112056323	XM_052886542.1	=	TSS15176			cuticle protein 18.6-like	112056323
XP_023942609.1	-0.0310977	0.683543	0.254736	0.381752	0.21507	0.435977	-0.972722	0.0256206	0.284403	0.365701	0.245118	0.420408	-0.963537	0.0278714	-0.0410436	0.688347	-1.04568	0.0132637	-1.03442	0.0170096	NC_069084.1	15663277	15667532	4256	+	StringTie	transcript	XM_024086841.2	BIGESP.1127	LOC112049081	XLOC_001080	LOC112049081	XM_024086841.2	=	TSS1535			death-associated protein 1	112049081
XP_023941855.1	-0.404883	0.229939	-0.834346	0.0645305	-0.0155845	0.707646	-0.217534	0.438547	-0.514693	0.171421	0.39039	0.253746	0.195178	0.492248	0.82371	0.0615531	0.675248	0.104791	-0.202247	0.475678	NC_069096.1	2903726	2933300	29575	-	StringTie	transcript	XM_024086087.2	BIGESP.7519	LOC112048533	XLOC_009053	LOC112048533	XM_024086087.2	=	TSS12893			perilipin-4 isoform X1	112048533
XP_023941776.1	0.525285	0.150023	0.531077	0.1471	-0.07224	0.629524	0.276909	0.349309	0.00631775	0.735421	-0.590401	0.142283	-0.259997	0.380961	-0.596052	0.142013	-0.266188	0.377383	0.346864	0.257074	NC_069105.1	4114419	4120089	5671	-	StringTie	transcript	XM_024086008.2	BIGESP.11704	LOC112048475	XLOC_014030	LOC112048475	XM_024086008.2	=	TSS19707			40S ribosomal protein S3	112048475
XP_023943941.1	0.179752	0.489328	0.451557	0.189431	-0.0924209	0.606338	0.437861	0.197318	0.280098	0.371826	-0.270417	0.36564	0.265755	0.391318	-0.53559	0.163862	-0.0147241	0.729682	0.522333	0.154916	NC_069085.1	7289137	7301077	11941	-	StringTie	transcript	XM_024088173.2	BIGESP.1556	LOC112050049	XLOC_002075	LOC112050049	XM_024088173.2	=	TSS2942			profilin	112050049
XP_023954793.1	0.0594537	0.651765	0.188665	0.475772	0.116	0.583013	0.273064	0.355122	0.129829	0.584801	0.0567133	0.67408	0.215072	0.463222	-0.0733414	0.64546	0.0862295	0.630498	0.159161	0.507084	NC_069085.1	14207906	14211288	3383	-	StringTie	transcript	XM_024099025.2	BIGESP.1803	LOC112058303	XLOC_002232	LOC112058303	XM_024099025.2	=	TSS3174			protein l(2)37Cc	112058303
XP_023946306.2	0.564332	0.133524	0.892012	0.0388617	0.41895	0.209061	0.737112	0.0823023	0.381534	0.259466	-0.156473	0.523299	0.196244	0.490534	-0.529418	0.166926	-0.189015	0.483132	0.349732	0.254666	NC_069107.1	683256	731335	48080	+	StringTie	transcript	XM_024090538.2	BIGESP.12259	LOC112051759	XLOC_014541	LOC112051759	XM_024090538.2	=	TSS20392			apolipophorins	112051759
XP_023940528.1	1.02803	0.013717	1.23507	0.0027074	0.941749	0.028627	0.383275	0.232511	0.337533	0.29745	-0.125942	0.566514	-0.748308	0.0951479	-0.457931	0.20236	-1.00963	0.018045	-0.641586	0.129543	NC_069090.1	1771074	1787490	16417	-	StringTie	transcript	XM_024084760.2	BIGESP.4391	LOC112047607	XLOC_005485	LOC112047607	XM_024084760.2	=	TSS7812			lachesin	112047607
XP_023940041.2	0.545824	0.139968	0.475813	0.17572	0.582439	0.126859	-0.516193	0.168669	-0.0747657	0.627842	0.0396653	0.694949	-0.987891	0.0235981	0.114352	0.597492	-0.930519	0.0348071	-1.0176	0.019627	NC_069089.1	4600537	4611168	10632	-	StringTie	transcript	XM_024084273.2	BIGESP.3912	LOC112047232	XLOC_004839	LOC112047232	XM_024084273.2	=	TSS6916			27 kDa hemolymph protein	112047232
XP_023944391.2	0.797729	0.0653119	0.345804	0.262875	0.844044	0.0536206	0.80369	0.0641222	-0.508655	0.173971	0.061933	0.667486	0.00786411	0.734106	0.564096	0.142862	0.51576	0.165836	-0.054078	0.67582	NC_069090.1	1131005	1134814	3810	+	StringTie	transcript	XM_024088623.2	BIGESP.4356	LOC112050370	XLOC_005079	LOC112050370	XM_024088623.2	=	TSS7241			protein dj-1beta	112050370
XP_023947168.1	-0.790057	0.0782412	-1.02647	0.0171576	-0.888718	0.0469132	-0.379351	0.246582	-0.275806	0.35865	-0.112427	0.584196	0.432442	0.22573	0.164363	0.527315	0.693086	0.100109	0.540107	0.146839	NC_069084.1	117353	118757	1405	+	StringTie	transcript	XM_024091400.2	BIGESP.706	LOC112052361	XLOC_000795	LOC112052361	XM_024091400.2	=	TSS1122	BIGESP.706.1		actin, muscle	112052361
XP_023937046.1	0.12629	0.568084	0.915795	0.0338103	0.179344	0.48983	-0.568191	0.147106	0.820646	0.0748006	0.0535029	0.678238	-0.67507	0.116286	-0.778193	0.082791	-1.25855	0.00231833	-0.718436	0.104457	NC_069102.1	7179104	7183140	4037	-	StringTie	transcript	XM_024081278.2	BIGESP.10483	LOC112045186	XLOC_012602	LOC112045186	XM_024081278.2	=	TSS17795			peptidyl-prolyl cis-trans isomerase 5	112045186
XP_052741758.1	0.117823	0.580238	0.658603	0.103614	0.0469673	0.666775	-0.704251	0.103453	0.550707	0.163961	-0.0709537	0.632463	-0.804416	0.0765659	-0.616088	0.135617	-1.22335	0.00299035	-0.744647	0.0970129	NC_069097.1	11467894	11490900	23007	+	StringTie	transcript	XM_052885798.1	BIGESP.8313	LOC112052866	XLOC_009503	LOC112052866	XM_052885798.1	=	TSS13511			protein disulfide-isomerase	112052866
XP_023953905.1	-0.807473	0.0726913	-0.897502	0.0442058	-0.531259	0.161605	0.529797	0.147852	-0.110627	0.58626	0.309152	0.330984	1.22187	0.00353376	0.41586	0.226412	1.29107	0.00180707	0.999947	0.0163473	NC_069096.1	15890934	15917436	26503	+	StringTie	transcript	XM_024098137.2	BIGESP.7889	LOC112057654	XLOC_008971	LOC112057654	XM_024098137.2	=	TSS12770			myosin heavy chain, muscle isoform X29	112057654
XP_023953906.1	-0.80833	0.0724759	-0.899123	0.0440032	-0.533132	0.160505	0.527084	0.149289	-0.111631	0.585026	0.308171	0.332164	1.22062	0.0035627	0.41586	0.226412	1.2905	0.00181672	0.999253	0.0165402	NC_069096.1	15890934	15917436	26503	+	StringTie	transcript	XM_024098138.2	BIGESP.7889	LOC112057654	XLOC_008971	LOC112057654	XM_024098138.2	=	TSS12770			myosin heavy chain, muscle isoform X30	112057654
XP_023946412.1	-0.129014	0.561476	0.263283	0.367942	0.307494	0.305916	0.202259	0.455904	0.387354	0.255415	0.43014	0.226904	0.32803	0.306994	0.0455289	0.681711	-0.0622232	0.660865	-0.107645	0.608032	NC_069101.1	14330990	14333072	2083	+	StringTie	transcript	XM_024090644.2	BIGESP.10177	LOC112051834	XLOC_011839	LOC112051834	XM_024090644.2	=	TSS16719			heat shock protein 60A	112051834
XP_052741284.1	-0.427339	0.215598	-0.835913	0.0639871	0.00274242	0.723447	-0.282312	0.351868	-0.492647	0.182212	0.429865	0.227029	0.153306	0.55273	0.837795	0.0582605	0.622311	0.122698	-0.284961	0.364479	NC_069096.1	2903726	2919393	15668	-	StringTie	transcript	XM_052885324.1	BIGESP.7519	LOC112048533	XLOC_009053	LOC112048533	XM_052885324.1	=	TSS12892			perilipin-4 isoform X13	112048533
XP_023953897.1	-0.800173	0.0750804	-0.887287	0.0472026	-0.511765	0.170678	0.562859	0.13419	-0.1066	0.590183	0.321103	0.314797	1.23993	0.0030836	0.423708	0.221331	1.30569	0.00165916	1.0115	0.0148296	NC_069096.1	15890934	15917436	26503	+	StringTie	transcript	XM_024098129.2	BIGESP.7889	LOC112057654	XLOC_008971	LOC112057654	XM_024098129.2	=	TSS12770			myosin heavy chain, muscle isoform X21	112057654
XP_023935600.1	0.440134	0.195833	-1.16918	0.00531511	-0.15857	0.519913	-0.418744	0.220723	-1.2819	0.00236656	-0.580158	0.14535	-0.790519	0.0814823	1.12846	0.00610611	1.05637	0.0115531	-0.269463	0.385244	NC_069089.1	13697460	13699650	2191	+	StringTie	transcript	XM_024079832.2	BIGESP.4203	LOC112044090	XLOC_004705	LOC112044090	XM_024079832.2	=	TSS6729			uncharacterized protein LOC112044090	112044090
XP_023953900.1	-0.807166	0.0726977	-0.893175	0.0457588	-0.525197	0.164386	0.542617	0.141389	-0.10559	0.591035	0.315185	0.323457	1.23081	0.00338264	0.416949	0.225859	1.29644	0.00175884	1.00563	0.0154952	NC_069096.1	15890934	15917436	26503	+	StringTie	transcript	XM_024098132.2	BIGESP.7889	LOC112057654	XLOC_008971	LOC112057654	XM_024098132.2	=	TSS12770			myosin heavy chain, muscle isoform X18	112057654
XP_023953895.1	-0.799426	0.0752315	-0.883315	0.0485723	-0.506116	0.173344	0.574989	0.129434	-0.102553	0.594514	0.326147	0.30872	1.24801	0.00290675	0.424786	0.220717	1.3109	0.0015627	1.01702	0.0142572	NC_069096.1	15890934	15917436	26503	+	StringTie	transcript	XM_024098127.2	BIGESP.7889	LOC112057654	XLOC_008971	LOC112057654	XM_024098127.2	=	TSS12770			myosin heavy chain, muscle isoform X17	112057654
XP_023943705.1	-0.577781	0.143373	-0.825043	0.0664212	-0.583931	0.141312	-0.352501	0.268469	-0.271159	0.364836	-0.00655167	0.718215	0.23377	0.436148	0.2647	0.385389	0.498869	0.175129	0.240253	0.387344	NC_069093.1	3280815	3282963	2149	+	StringTie	transcript	XM_024087937.2	BIGESP.6076	LOC112049885	XLOC_007039	LOC112049885	XM_024087937.2	=	TSS10023			actin-5C	112049885
XP_023939645.1	1.33859	0.00137621	1.31847	0.00156592	1.26182	0.00224759	0	0.725106	-0.0827668	0.61855	-0.310399	0.312749	-1.33859	0.00159486	-0.229935	0.426273	-1.31847	0.00163023	-1.26182	0.00238907	NC_069092.1	16945585	16947466	1882	-	StringTie	transcript	XM_024083877.2	BIGESP.5940	LOC112046993	XLOC_006965	LOC112046993	XM_024083877.2	=	TSS9911			larval/pupal cuticle protein H1C	112046993
XP_023943706.1	-0.603234	0.135116	-0.873977	0.0508746	-0.663213	0.115576	-0.371742	0.252129	-0.300474	0.326109	-0.0647663	0.641222	0.241262	0.42546	0.236632	0.422955	0.53418	0.155804	0.305114	0.302952	NC_069093.1	3253678	3255564	1887	+	StringTie	transcript	XM_024087938.2	BIGESP.6071	LOC112049886	XLOC_007036	LOC112049886	XM_024087938.2	=	TSS10016			actin, cytoplasmic A3a	112049886
XP_023953899.1	-0.801049	0.0748617	-0.888936	0.0469132	-0.513671	0.169942	0.560161	0.135026	-0.107609	0.589183	0.320119	0.315904	1.2387	0.00309968	0.423708	0.221331	1.30514	0.00166559	1.01082	0.0148489	NC_069096.1	15890934	15917436	26503	+	StringTie	transcript	XM_024098131.2	BIGESP.7889	LOC112057654	XLOC_008971	LOC112057654	XM_024098131.2	=	TSS12770			myosin heavy chain, muscle isoform X22	112057654
XP_052741307.1	-0.800889	0.0750418	-0.89084	0.0464084	-0.529237	0.162605	0.530355	0.147399	-0.110125	0.586749	0.303606	0.338923	1.21711	0.00365595	0.409958	0.230678	1.28633	0.00186495	0.998709	0.0166785	NC_069096.1	15890934	15917436	26503	+	StringTie	transcript	XM_052885347.1	BIGESP.7889	LOC112057654	XLOC_008971	LOC112057654	XM_052885347.1	=	TSS12770			myosin heavy chain, muscle isoform X7	112057654
XP_052743355.1	0.670684	0.100325	1.19461	0.00345659	0.955703	0.0247781	1.19506	0.00344373	0.652295	0.129489	0.341142	0.293952	0.65291	0.128932	-0.327783	0.296727	0.000678284	0.738576	0.328445	0.274093	NC_069101.1	11199296	11202578	3283	+	StringTie	transcript	XM_052887395.1	BIGESP.10058	LOC128199159	XLOC_011772	LOC128199159	XM_052887395.1	=	TSS16621			basic juvenile hormone-suppressible protein 2-like	128199159
XP_052741305.1	-0.794796	0.0765209	-0.886615	0.0474469	-0.517746	0.167659	0.548027	0.13892	-0.112116	0.584463	0.308576	0.331817	1.22516	0.00345016	0.416727	0.226016	1.29516	0.00178778	1.004	0.015881	NC_069096.1	15890934	15917436	26503	+	StringTie	transcript	XM_052885345.1	BIGESP.7889	LOC112057654	XLOC_008971	LOC112057654	XM_052885345.1	=	TSS12770			myosin heavy chain, muscle isoform X2	112057654
XP_023953882.1	-0.784988	0.0792444	-0.870957	0.0514469	-0.474398	0.189547	0.58279	0.126762	-0.104433	0.592322	0.342363	0.292788	1.24213	0.00303859	0.442441	0.208987	1.30642	0.00165273	0.997345	0.0169325	NC_069096.1	15890934	15917436	26503	+	StringTie	transcript	XM_024098114.2	BIGESP.7889	LOC112057654	XLOC_008971	LOC112057654	XM_024098114.2	=	TSS12770			myosin heavy chain, muscle isoform X34	112057654
XP_023935661.1	0.452093	0.189068	0.56288	0.134106	0.33811	0.270309	0.0121383	0.715212	0.121483	0.596125	-0.120559	0.573682	-0.44085	0.208743	-0.240858	0.411463	-0.552113	0.156736	-0.326476	0.308196	NC_069095.1	14672450	14708486	36037	+	StringTie	transcript	XM_024079893.2	BIGESP.7331	LOC112044150	XLOC_008373	LOC112044150	XM_024079893.2	=	TSS11944			calmodulin	112044150
XP_023936132.1	0.794121	0.0666334	1.09819	0.00746302	0.434306	0.199788	0.556384	0.136363	0.412919	0.23746	-0.40711	0.228473	-0.278576	0.35527	-0.7814	0.0820322	-0.669087	0.118228	0.133375	0.544344	NC_069095.1	13527790	13553435	25646	+	StringTie	transcript	XM_024080364.2	BIGESP.7258	LOC112044491	XLOC_008337	LOC112044491	XM_024080364.2	=	TSS11895			thymosin beta isoform X1	112044491
XP_023943201.1	-0.0527527	0.653736	-0.8801	0.0495659	-0.425623	0.216614	-0.303057	0.323437	-0.836667	0.0658328	-0.374822	0.249904	-0.251227	0.393595	0.501319	0.173958	0.617627	0.123929	0.126438	0.55391	NC_069099.1	13627004	13645408	18405	+	StringTie	transcript	XM_024087433.2	BIGESP.9245	LOC112049503	XLOC_010588	LOC112049503	XM_024087433.2	=	TSS14996			tropomyosin-1, isoforms 9A/A/B isoform X31	112049503
XP_023943406.2	1.2087	0.00319614	1.12114	0.00599357	1.12672	0.00574277	-0.548298	0.15365	-0.165465	0.510981	-0.155411	0.524839	-1.38059	0.00133441	0.0101364	0.730958	-1.32154	0.00159807	-1.32526	0.0015209	NC_069104.1	12938906	12941452	2547	-	StringTie	transcript	XM_024087638.2	BIGESP.11551	LOC112049659	XLOC_013717	LOC112049659	XM_024087638.2	=	TSS19303			uncharacterized protein LOC112049659	112049659
XP_023950161.2	1.06639	0.00992926	1.89224	1.28617e-05	1.73225	8.36013e-05	0	0.725106	1.84563	2.89389e-05	1.64833	0.000115756	-1.06639	0.0123151	-0.655361	0.12282	-1.89224	9.6463e-06	-1.73225	6.75241e-05	NC_069083.1	3471927	3478972	7046	-	StringTie	transcript	XM_024094393.2	BIGESP.147	LOC112054561	XLOC_000466	LOC112054561	XM_024094393.2	=	TSS659			apolipoprotein D	112054561
XP_052741313.1	-0.793639	0.077074	-0.877575	0.0500257	-0.482611	0.185334	0.572285	0.130685	-0.102232	0.595035	0.343629	0.291338	1.24185	0.00303859	0.441613	0.209469	1.305	0.00166559	0.99553	0.0170386	NC_069096.1	15890934	15917436	26503	+	StringTie	transcript	XM_052885353.1	BIGESP.7889	LOC112057654	XLOC_008971	LOC112057654	XM_052885353.1	=	TSS12770			myosin heavy chain, muscle isoform X31	112057654
XP_023950139.1	-1.00866	0.0195659	-0.358617	0.263003	0.516014	0.154392	0.694772	0.0935723	0.782779	0.0874469	1.26062	0.00258199	1.34028	0.00152733	0.816564	0.0638039	0.964253	0.0245241	0.203633	0.440678	NC_069089.1	9846519	9853103	6585	+	StringTie	transcript	XM_024094371.2	BIGESP.4074	LOC112054545	XLOC_004620	LOC112054545	XM_024094371.2	=	TSS6592			endocuticle structural glycoprotein ABD-5-like	112054545
XP_023935739.1	0.759508	0.0753151	1.55622	0.000385852	1.22608	0.00284566	-0.819322	0.0682572	1.42139	0.000974277	0.852818	0.064746	-1.08778	0.0102862	-0.965499	0.025672	-1.58901	0.000254019	-1.33044	0.00147267	NC_069087.1	14719791	14720514	724	-	StringTie	transcript	XM_024079971.2	BIGESP.3110	LOC112044214	XLOC_003730	LOC112044214	XM_024079971.2	=	TSS5305			uncharacterized protein LOC112044214	112044214
XP_023950047.1	-0.307488	0.317071	-0.477435	0.187977	-0.0957397	0.602585	0.193824	0.468421	-0.175745	0.495158	0.213113	0.466071	0.495074	0.190563	0.385579	0.248707	0.658222	0.110508	0.288451	0.324103	NC_069083.1	17370156	17373689	3534	-	StringTie	transcript	XM_024094279.2	BIGESP.654	LOC112054484	XLOC_000743	LOC112054484	XM_024094279.2	=	TSS1037			arginine kinase isoform X3	112054484
XP_023943131.1	-0.44839	0.202968	-1.15514	0.00595177	-0.484922	0.184113	-0.0681411	0.633707	-0.808314	0.0752765	-0.0384544	0.674997	0.382838	0.258524	0.776076	0.0758103	1.10729	0.00744695	0.419861	0.20673	NC_069099.1	13655609	13664558	8950	+	StringTie	transcript	XM_024087363.2	BIGESP.9197	LOC112049486	XLOC_010589	LOC112049486	XM_024087363.2	=	TSS15000			tropomyosin-1	112049486
XP_023938164.1	0.645008	0.107884	0.971766	0.0214148	0.957628	0.0244534	-0.547658	0.153804	0.382592	0.258624	0.365263	0.272608	-1.08889	0.0101543	-0.0178656	0.726759	-1.33811	0.00140514	-1.32753	0.00150482	NC_069100.1	13423243	13428342	5100	-	StringTie	transcript	XM_024082396.2	BIGESP.9681	LOC112045972	XLOC_011521	LOC112045972	XM_024082396.2	=	TSS16241			cuticle protein 1	112045972
XP_023948201.2	-0.984983	0.0241929	-1.34335	0.00157878	-1.62207	0.000212219	-1.975	0	-0.483559	0.186354	-0.936326	0.0356109	-1.65217	0.00018328	-0.507897	0.176598	-1.46545	0.000549839	-1.22144	0.00332154	NC_069090.1	12815530	12821163	5634	-	StringTie	transcript	XM_024092433.2	BIGESP.4763	LOC112053132	XLOC_005712	LOC112053132	XM_024092433.2	=	TSS8090			fatty acid-binding protein 2-like	112053132
XP_023939785.1	0.212059	0.440367	0.28191	0.342193	0.0042851	0.722193	-0.963736	0.0274116	0.0709325	0.655833	-0.207824	0.450965	-1.11152	0.00813183	-0.277712	0.361399	-1.15752	0.0048135	-0.96686	0.0285916	NC_069108.1	2588365	2596259	7895	+	StringTie	transcript	XM_024084017.2	BIGESP.12553	LOC112047095	XLOC_014865	LOC112047095	XM_024084017.2	=	TSS20823			hemolin	112047095
XP_023934598.1	-0.327162	0.292061	-0.699854	0.104714	0.441387	0.195338	0.328313	0.279961	-0.41643	0.222723	0.727166	0.105305	0.628362	0.137302	1.0141	0.0166817	0.938763	0.0311222	-0.119447	0.592254	NC_069097.1	694254	697669	3416	+	StringTie	transcript	XM_024078830.2	BIGESP.7932	LOC112043424	XLOC_009309	LOC112043424	XM_024078830.2	=	TSS13247			cytochrome c oxidase subunit 6B1 isoform X2	112043424
XP_052738944.1	0.296596	0.321765	0.319574	0.289064	0.0286747	0.695363	0.445396	0.192752	0.0235316	0.717277	-0.268505	0.368023	0.153775	0.552077	-0.29158	0.342318	0.130356	0.575711	0.418062	0.207833	NC_069090.1	14802987	14815777	12791	+	StringTie	transcript	XM_052882984.1	BIGESP.4847	LOC112048916	XLOC_005358	LOC112048916	XM_052882984.1	=	TSS7637			fructose-bisphosphate aldolase isoform X1	112048916
XP_052741180.1	1.51414	0.000463023	1.51872	0.000456592	1.41162	0.000977492	0	0.725106	0.019174	0.723981	-0.420142	0.220859	-1.51414	0.000517685	-0.438242	0.213511	-1.51872	0.000434084	-1.41162	0.000961415	NC_069095.1	10284024	10287622	3599	-	StringTie	transcript	XM_052885220.1	BIGESP.7183	LOC112048094	XLOC_008574	LOC112048094	XM_052885220.1	=	TSS12215			uncharacterized protein LOC112048094	112048094
XP_023950472.1	0.135918	0.554949	0.0264303	0.69917	-0.360304	0.261344	-0.00628548	0.715482	-0.109609	0.587177	-0.488592	0.18391	-0.142166	0.544614	-0.385547	0.247225	-0.0327141	0.700788	0.354279	0.251373	NC_069086.1	13386901	13387608	708	-	StringTie	transcript	XM_024094704.2	BIGESP.2441	LOC112054803	XLOC_002981	LOC112054803	XM_024094704.2	=	TSS4194			nucleoside diphosphate kinase	112054803
XP_023934121.1	-0.558718	0.150334	-0.622984	0.128768	0.00586414	0.720891	0.311496	0.301662	-0.0750272	0.627518	0.563878	0.159486	0.818295	0.0758746	0.627968	0.120865	0.872444	0.0465949	0.305825	0.301804	NC_069095.1	7131811	7133996	2186	+	StringTie	transcript	XM_024078353.2	BIGESP.7117	LOC112043087	XLOC_008236	LOC112043087	XM_024078353.2	=	TSS11747			ATP synthase subunit O, mitochondrial	112043087
XP_052738546.1	0.00551277	0.720965	-0.451878	0.201328	0.190707	0.472659	-0.740593	0.093328	-0.456966	0.199878	0.185262	0.507109	-0.744942	0.0960804	0.623066	0.122498	-0.334209	0.290534	-0.884769	0.0513248	NC_069089.1	18587870	18592613	4744	-	StringTie	transcript	XM_052882586.1	BIGESP.4335	LOC112049427	XLOC_005055	LOC112049427	XM_052882586.1	=	TSS7207			40S ribosomal protein S4	112049427
XP_023943713.2	0	0.725106	0	0.725106	1.7231	9.32476e-05	1.63105	0.000186495	0	0.739923	1.7231	8.03859e-05	1.63105	0.000131833	1.7231	9.00322e-05	1.63105	0.000151125	-0.383275	0.257418	NC_069093.1	3099145	3102531	3387	-	StringTie	transcript	XM_024087945.2	BIGESP.6070	LOC112049891	XLOC_007354	LOC112049891	XM_024087945.2	=	TSS10474			cuticle protein 21-like	112049891
XP_023941628.2	1.08271	0.00874277	1.34354	0.00135691	0.943942	0.0277588	-0.507102	0.172971	0.49384	0.191437	-0.220372	0.434	-1.29297	0.00221865	-0.691223	0.111572	-1.47706	0.000533762	-1.19864	0.0040418	NC_069083.1	18587648	18588725	1078	+	StringTie	transcript	XM_024085860.2	BIGESP.622	LOC112048361	XLOC_000371	LOC112048361	XM_024085860.2	=	TSS532			uncharacterized protein LOC112048361	112048361
XP_023945186.1	-1.43965	0.000832797	-1.46702	0.000691318	-1.47294	0.000691318	-1.47443	0.000691318	-0.0596192	0.649158	-0.0729286	0.629981	-0.0762866	0.626235	-0.0133291	0.730768	-0.0166931	0.727804	-0.00336429	0.742116	NC_069094.1	871399	873640	2242	+	StringTie	transcript	XM_024089418.2	BIGESP.6502	LOC112050983	XLOC_007620	LOC112050983	XM_024089418.2	=	TSS10850			flexible cuticle protein 12-like	112050983
XP_052742107.1	-0.32413	0.295791	-0.892769	0.0457878	-1.14041	0.00670096	-0.255027	0.39019	-0.634	0.128904	-0.94335	0.0342476	0.0710687	0.655559	-0.41274	0.228887	0.693505	0.0997556	0.989238	0.0181994	NC_069098.1	559255	574494	15240	-	StringTie	transcript	XM_052886147.1	BIGESP.8429	LOC112047593	XLOC_010144	LOC112047593	XM_052886147.1	=	TSS14379			V-type proton ATPase catalytic subunit A	112047593
XP_023948546.2	0.402011	0.220627	-0.197464	0.465605	0.483305	0.171299	1.12831	0.00561736	-0.575966	0.146701	0.0894606	0.634833	0.886706	0.0526077	0.649431	0.113736	1.21299	0.00302572	0.822323	0.058463	NC_069093.1	12667039	12685165	18127	+	StringTie	transcript	XM_024092778.2	BIGESP.6345	LOC112053377	XLOC_007186	LOC112053377	XM_024092778.2	=	TSS10231			myophilin	112053377
XP_023952148.1	-0.110797	0.585775	-0.467305	0.192929	-0.445351	0.204768	0.524912	0.150125	-0.362202	0.259723	-0.339631	0.279482	0.625798	0.138357	0.0234932	0.715	0.92851	0.0330643	0.910798	0.0339293	NC_069098.1	7829590	7841602	12013	+	StringTie	transcript	XM_024096380.2	BIGESP.8656	LOC112056039	XLOC_009976	LOC112056039	XM_024096380.2	=	TSS14122			uncharacterized protein LOC112056039 isoform X3	112056039
XP_052739061.1	1.24669	0.00246945	0.825611	0.0573537	1.36972	0.00118328	-0.103899	0.593048	-0.567026	0.14992	0.202118	0.482785	-1.30495	0.002	0.750276	0.0835113	-0.906433	0.0412154	-1.4209	0.000890675	NC_069090.1	2697912	2716790	18879	+	StringTie	transcript	XM_052883101.1	BIGESP.4411	LOC112048759	XLOC_005109	LOC112048759	XM_052883101.1	=	TSS7287			uncharacterized protein LOC112048759	112048759
XP_023954312.1	0.67531	0.0987203	0.73944	0.08191	0.40844	0.21563	-0.683262	0.109981	0.0764969	0.650299	-0.294395	0.333942	-1.1594	0.00560129	-0.368293	0.260074	-1.20014	0.00355949	-0.983918	0.0259486	NC_069095.1	4275065	4283785	8721	-	StringTie	transcript	XM_024098544.2	BIGESP.7007	LOC112057932	XLOC_008472	LOC112057932	XM_024098544.2	=	TSS12082			juvenile hormone-binding protein	112057932
XP_023954650.1	0.648962	0.106759	0.272754	0.355386	0.615104	0.116569	-0.277362	0.35854	-0.399302	0.233945	-0.0386991	0.674836	-0.872406	0.052492	0.36232	0.267801	-0.53532	0.164	-0.842787	0.0663859	NC_069086.1	2637349	2648439	11091	-	StringTie	transcript	XM_024098882.2	BIGESP.1988	LOC112058170	XLOC_002740	LOC112058170	XM_024098882.2	=	TSS3888			60S acidic ribosomal protein P0	112058170
XP_023935947.1	-0.173988	0.497984	-0.168412	0.50635	0.618569	0.115521	0.411693	0.213296	0.00565926	0.735775	0.756854	0.0951608	0.567123	0.158174	0.752631	0.0823312	0.562304	0.143752	-0.231061	0.436418	NC_069103.1	9455606	9460204	4599	+	StringTie	transcript	XM_024080179.2	BIGESP.11034	LOC112044356	XLOC_012907	LOC112044356	XM_024080179.2	=	TSS18217			electron transfer flavoprotein subunit beta	112044356
XP_023952608.1	0.360117	0.250347	-1.41158	0.00114791	-1.41158	0.00114791	-1.41158	0.00114791	-1.49907	0.000559486	-1.49907	0.000559486	-1.49907	0.000559486	0	0.739084	0	0.739084	0	0.714521	NC_069087.1	2021777	2027405	5629	+	StringTie	transcript	XM_024096840.2	BIGESP.2709	LOC112056409	XLOC_003156	LOC112056409	XM_024096840.2	=	TSS4424			acyl-CoA-binding protein-like	112056409
XP_023942931.1	-0.778301	0.0812122	-1.06228	0.0127749	-0.0254991	0.693495	1.17718	0.00387781	-0.766231	0.0886559	0.762358	0.0935531	1.39453	0.00118328	1.05539	0.0116656	1.44103	0.000646302	1.18757	0.0035627	NC_069099.1	329261	353034	23774	+	StringTie	transcript	XM_024087163.2	BIGESP.8841	LOC112049313	XLOC_010398	LOC112049313	XM_024087163.2	=	TSS14721			probable isocitrate dehydrogenase [NAD] subunit alpha, mitochondrial isoform X3	112049313
XP_023945728.1	0.30876	0.304508	0.174574	0.496759	0.55754	0.135846	1.14704	0.004791	-0.136694	0.552556	0.263477	0.394521	0.934055	0.0389711	0.395626	0.241949	1.03299	0.0142283	0.719731	0.089836	NC_069097.1	15263040	15265176	2137	-	StringTie	transcript	XM_024089960.2	BIGESP.8376	LOC112051356	XLOC_009854	LOC112051356	XM_024089960.2	=	TSS13966			ATP synthase subunit d, mitochondrial	112051356
XP_023934765.1	1.28929	0.00193248	1.28956	0.00193248	1.26465	0.00220579	0.337852	0.270601	0.000787947	0.73946	-0.0698187	0.633939	-1.20005	0.00417685	-0.0706053	0.648945	-1.2004	0.00355949	-1.1688	0.00518971	NC_069103.1	10978641	10980291	1651	-	StringTie	transcript	XM_024078997.2	BIGESP.11080	LOC112043533	XLOC_013202	LOC112043533	XM_024078997.2	=	TSS18603			pterin-4-alpha-carbinolamine dehydratase isoform X2	112043533
XP_023947862.2	0.0307492	0.691029	0.0973501	0.604936	-0.160153	0.517701	-0.667679	0.114161	0.0666831	0.660344	-0.190503	0.474235	-0.692068	0.1119	-0.255823	0.392945	-0.74362	0.0952926	-0.533824	0.168688	NC_069093.1	3828832	3830737	1906	-	StringTie	transcript	XM_024092094.2	BIGESP.6092	LOC112052862	XLOC_007368	LOC112052862	XM_024092094.2	=	TSS10490			zinc-type alcohol dehydrogenase-like protein SERP1785	112052862
XP_023943183.1	-0.0893108	0.610093	-0.797422	0.0753987	-0.396228	0.235945	-0.10952	0.587125	-0.721148	0.102457	-0.309612	0.313379	-0.0202563	0.705614	0.437431	0.21209	0.703533	0.0968842	0.289808	0.3219	NC_069099.1	13606710	13646754	40045	+	StringTie	transcript	XM_024087415.2	BIGESP.9245	LOC112049503	XLOC_010588	LOC112049503	XM_024087415.2	=	TSS14987			tropomyosin-2 isoform X17	112049503
XP_023944337.1	1.18434	0.00372026	0.960034	0.0236688	0	0.725106	1.06682	0.00989711	-0.741121	0.0973794	-1.18434	0.00458521	-0.438275	0.20999	-0.960034	0.0270225	0.3684	0.262627	1.06682	0.00920579	NC_069104.1	8426310	8430970	4661	-	StringTie	transcript	XM_024088569.2	BIGESP.11399	LOC112050322	XLOC_013640	LOC112050322	XM_024088569.2	=	TSS19196			larval cuticle protein A2B	112050322
XP_052743346.1	0.868177	0.0445723	0.924387	0.03209	0.877582	0.042299	-0.486011	0.183614	0.0714859	0.655244	0.0118201	0.730855	-1.19989	0.00417685	-0.0596783	0.663875	-1.24235	0.00264952	-1.20701	0.0038135	NC_069101.1	11217285	11221928	4644	+	StringTie	transcript	XM_052887386.1	BIGESP.10067	LOC112045125	XLOC_011774	LOC112045125	XM_052887386.1	=	TSS16623			arylphorin subunit alpha-like isoform X2	112045125
XP_023952625.1	0.1012	0.600579	0.417523	0.209852	0.257056	0.377633	0.600139	0.121347	0.320377	0.31565	0.157105	0.547437	0.507945	0.183727	-0.165707	0.518563	0.196539	0.479151	0.35901	0.24736	NC_069107.1	1804468	1808074	3607	+	StringTie	transcript	XM_024096857.2	BIGESP.12288	LOC112056414	XLOC_014560	LOC112056414	XM_024096857.2	=	TSS20419			tubulin alpha chain	112056414
XP_052741052.1	0.768183	0.0734148	1.19956	0.00336977	0.371232	0.241627	0.465701	0.180788	0.592443	0.14892	-0.43953	0.209225	-0.343803	0.275441	-0.959797	0.0270482	-0.884567	0.0475273	0.10068	0.587598	NC_069095.1	13527792	13553435	25644	+	StringTie	transcript	XM_052885092.1	BIGESP.7258	LOC112044491	XLOC_008337	LOC112044491	XM_052885092.1	=	TSS11895			thymosin beta isoform X2	112044491
XP_023940851.1	-0.376829	0.248527	-0.307563	0.316698	-0.855669	0.0570611	-0.425037	0.217019	0.0717875	0.655	-0.533784	0.162257	-0.0506983	0.660977	-0.597938	0.141527	-0.122344	0.582158	0.48755	0.171325	NC_069110.1	13793105	13796493	3389	-	StringTie	transcript	XM_024085083.2	BIGESP.13515	LOC112047824	XLOC_016254	LOC112047824	XM_024085083.2	=	TSS22767			catalase	112047824
XP_023950273.1	0.510719	0.156704	0.372843	0.240158	0.537816	0.143942	-0.565994	0.14791	-0.145993	0.539016	0.0294093	0.710055	-0.986287	0.02409	0.175194	0.510691	-0.878721	0.0491736	-1.00702	0.0213312	NC_069101.1	2172626	2180034	7409	+	StringTie	transcript	XM_024094505.2	BIGESP.9787	LOC112054656	XLOC_011601	LOC112054656	XM_024094505.2	=	TSS16365			glutathione S-transferase 2	112054656
XP_052738914.1	0.475936	0.175653	-1.11101	0.00838907	-1.11101	0.00838907	-1.11101	0.00838907	-1.2362	0.00304823	-1.2362	0.00304823	-1.2362	0.00304823	0	0.739084	0	0.739084	0	0.714521	NC_069090.1	12809606	12813683	4078	+	StringTie	transcript	XM_052882954.1	BIGESP.4759	LOC112053128	XLOC_005305	LOC112053128	XM_052882954.1	=	TSS7560			fatty acid-binding protein 1	112053128
XP_023944897.1	-0.321083	0.299064	-0.815338	0.0697428	1.01631	0.0154952	0.864526	0.0455145	-0.567897	0.149627	1.19473	0.00435691	1.07206	0.0128006	1.39694	0.000987138	1.31552	0.00150804	-0.212525	0.46074	NC_069110.1	7953178	7972208	19031	-	StringTie	transcript	XM_024089129.2	BIGESP.13352	LOC112050753	XLOC_016151	LOC112050753	XM_024089129.2	=	TSS22631			uncharacterized protein LOC112050753	112050753
XP_023954658.1	0	0.725106	0	0.725106	1.57431	0.000311897	1.7915	2.89389e-05	0	0.739923	1.57431	0.000282958	1.7915	2.89389e-05	1.57431	0.000273312	1.7915	9.6463e-06	0.85944	0.0471447	NC_069089.1	6132494	6137415	4922	+	StringTie	transcript	XM_024098890.2	BIGESP.3892	LOC112058181	XLOC_004512	LOC112058181	XM_024098890.2	=	TSS6423			cuticle protein 8-like	112058181
XP_023936422.1	0.361554	0.249164	0.731355	0.0838392	0.442248	0.194791	0.285353	0.337704	0.400726	0.246862	0.0848182	0.640531	-0.0787173	0.623203	-0.318953	0.305875	-0.47517	0.19336	-0.163213	0.531026	NC_069097.1	5957030	5957628	599	+	StringTie	transcript	XM_024080654.2	BIGESP.8123	LOC112044716	XLOC_009422	LOC112044716	XM_024080654.2	=	TSS13406			10 kDa heat shock protein, mitochondrial	112044716
XP_023950684.1	0.291262	0.328469	-0.759678	0.0866881	0.533339	0.145833	0.598193	0.121823	-0.977788	0.0253601	0.253828	0.409363	0.323579	0.31236	1.14261	0.00545659	1.18494	0.00390354	0.0713967	0.623151	NC_069103.1	14141216	14142941	1726	-	StringTie	transcript	XM_024094916.2	BIGESP.11179	LOC112054955	XLOC_013262	LOC112054955	XM_024094916.2	=	TSS18692			ATP synthase-coupling factor 6, mitochondrial	112054955
XP_023937427.1	1.49761	0.000498392	1.33209	0.00139871	1.45163	0.000713826	-0.0164192	0.70672	-0.440938	0.20874	-0.13244	0.557807	-1.50056	0.000559486	0.313559	0.319293	-1.33658	0.00141479	-1.45496	0.000675241	NC_069085.1	3255790	3258563	2774	-	StringTie	transcript	XM_024081659.2	BIGESP.1362	LOC112045481	XLOC_001973	LOC112045481	XM_024081659.2	=	TSS2800			cuticle protein 19.8	112045481
XP_052739197.1	0.306836	0.307617	0.55387	0.137196	-1.00337	0.0204662	-0.531593	0.161498	0.263169	0.394781	-1.15919	0.00560772	-0.786126	0.0821961	-1.27262	0.00210932	-0.973688	0.0241254	0.636569	0.114502	NC_069090.1	1789444	1806317	16874	+	StringTie	transcript	XM_052883237.1	BIGESP.4393	LOC112045129	XLOC_005090	LOC112045129	XM_052883237.1	=	TSS7258			uncharacterized protein LOC112045129	112045129
XP_052737651.1	0.400695	0.221656	0.0226685	0.704058	-0.0517367	0.655309	0.289245	0.332186	-0.379466	0.246559	-0.448515	0.204241	-0.116934	0.578434	-0.0743663	0.644405	0.267322	0.381778	0.338807	0.264151	NC_069087.1	7013982	7019920	5939	+	StringTie	transcript	XM_052881691.1	BIGESP.2861	LOC112054719	XLOC_003241	LOC112054719	XM_052881691.1	=	TSS4566			isocitrate dehydrogenase [NADP] cytoplasmic	112054719
XP_023951321.2	0.526963	0.149309	0.75196	0.0777428	0.480863	0.172685	-0.293826	0.336399	0.251506	0.412887	-0.0495597	0.662264	-0.784759	0.0825595	-0.300108	0.331714	-0.983668	0.0232251	-0.743332	0.0976656	NC_069089.1	12882284	12911986	29703	+	StringTie	transcript	XM_024095553.2	BIGESP.4196	LOC112055429	XLOC_004691	LOC112055429	XM_024095553.2	=	TSS6696			antichymotrypsin-2 isoform X2	112055429
XP_023939349.1	0.758944	0.0754019	0.549983	0.13837	0.962885	0.0229968	0.2961	0.322775	-0.25304	0.391389	0.283817	0.366598	-0.512583	0.172322	0.522993	0.161804	-0.274008	0.366842	-0.754927	0.0930997	NC_069097.1	14797826	14798944	1119	+	StringTie	transcript	XM_024083581.2	BIGESP.8356	LOC112046786	XLOC_009549	LOC112046786	XM_024083581.2	=	TSS13572			40S ribosomal protein S28	112046786
XP_023938495.1	0.272656	0.355386	0.0166442	0.711466	-0.298183	0.330322	0.923432	0.0321833	-0.25643	0.385994	-0.554165	0.154174	0.706615	0.111534	-0.31423	0.313441	0.911281	0.0373505	1.1204	0.00562701	NC_069096.1	5857324	5861597	4274	+	StringTie	transcript	XM_024082727.2	BIGESP.7598	LOC112046182	XLOC_008822	LOC112046182	XM_024082727.2	=	TSS12553			enolase	112046182
XP_052743845.1	0.582512	0.126849	0.499131	0.16263	0.254364	0.382232	-0.883126	0.0485788	-0.0903749	0.609039	-0.341993	0.277929	-1.27098	0.00245659	-0.253663	0.396225	-1.21989	0.00307395	-1.06261	0.0133537	NC_069102.1	12309692	12320063	10372	+	StringTie	transcript	XM_052887885.1	BIGESP.10658	LOC112042943	XLOC_012391	LOC112042943	XM_052887885.1	=	TSS17497			antichymotrypsin-1	112042943
XP_023946680.1	0.0495404	0.663923	-0.186304	0.480624	-0.0208955	0.701154	0.145991	0.539913	-0.234956	0.413961	-0.0704066	0.63337	0.0967259	0.626778	0.165675	0.524987	0.328682	0.299904	0.166685	0.496457	NC_069090.1	3689074	3700412	11339	+	StringTie	transcript	XM_024090912.2	BIGESP.4452	LOC112052026	XLOC_005118	LOC112052026	XM_024090912.2	=	TSS7300			40S ribosomal protein S3a	112052026
XP_023953524.1	-0.778261	0.0812122	-0.291162	0.339145	-0.658004	0.116974	0.638348	0.109804	0.520987	0.177637	0.141943	0.56855	1.25759	0.0026463	-0.38796	0.245723	0.888741	0.0425434	1.17194	0.00388103	NC_069102.1	11214005	11222985	8981	-	StringTie	transcript	XM_024097756.2	BIGESP.10600	LOC112057260	XLOC_012675	LOC112057260	XM_024097756.2	=	TSS17904			ATP synthase subunit alpha, mitochondrial	112057260
XP_052741934.1	1.59886	0.000234727	1.54241	0.000401929	1.48507	0.000524116	0	0.725106	-0.235931	0.412357	-0.467424	0.194251	-1.59886	0.000250804	-0.238904	0.414119	-1.54241	0.000379421	-1.48507	0.000491961	NC_069097.1	3090657	3091544	888	-	StringTie	transcript	XM_052885974.1	BIGESP.8002	LOC128198825	XLOC_009632	LOC128198825	XM_052885974.1	=	TSS13676	BIGESP.8002.1		testis-specific gene A8 protein-like	128198825
XP_023943385.2	-0.348252	0.271437	-1.04559	0.0147524	0.328718	0.279608	-0.997853	0.0215627	-0.80561	0.0758553	0.653216	0.128846	-0.744697	0.0961961	1.23266	0.00270418	0.0821165	0.635283	-1.19584	0.00412219	NC_069089.1	9633438	9641663	8226	+	StringTie	transcript	XM_024087617.2	BIGESP.4053	LOC112049614	XLOC_004599	LOC112049614	XM_024087617.2	=	TSS6560			endocuticle structural glycoprotein ABD-4	112049614
XP_023943586.2	0.75057	0.078373	0.376655	0.237527	0.270425	0.357723	0.975286	0.0209582	-0.424625	0.218283	-0.525816	0.166299	0.31119	0.328945	-0.111448	0.598469	0.701529	0.0974727	0.788861	0.0694437	NC_069093.1	16110174	16111091	918	+	StringTie	transcript	XM_024087818.2	BIGESP.6456	LOC112049787	XLOC_007252	LOC112049787	XM_024087818.2	=	TSS10332			15-hydroxyprostaglandin dehydrogenase [NAD(+)]-like	112049787
XP_023947587.1	0.158214	0.521984	0.422977	0.206794	-0.11144	0.584859	0.0474455	0.666238	0.270519	0.384572	-0.268055	0.36892	-0.111045	0.585675	-0.526319	0.168318	-0.37797	0.252437	0.158598	0.507977	NC_069094.1	1259326	1263900	4575	+	StringTie	transcript	XM_024091819.2	BIGESP.6526	LOC112052645	XLOC_007628	LOC112052645	XM_024091819.2	=	TSS10860			heat shock 70 kDa protein cognate 4	112052645
XP_023951162.1	1.4021	0.0010418	1.38509	0.00111897	1.39455	0.0010836	0.979113	0.0207042	-0.0705532	0.633135	-0.0313501	0.687016	-1.21124	0.00378135	0.039233	0.689138	-1.17945	0.00404823	-1.19727	0.00410289	NC_069086.1	15124485	15136062	11578	+	StringTie	transcript	XM_024095394.2	BIGESP.2467	LOC112055331	XLOC_002625	LOC112055331	XM_024095394.2	=	TSS3738			protein obstructor-E	112055331
XP_052740457.1	-0.182005	0.486489	-0.306867	0.318633	-0.52894	0.16292	0.0922667	0.610913	-0.127224	0.564884	-0.358667	0.262842	0.272814	0.382395	-0.235234	0.419183	0.395526	0.241968	0.611407	0.122122	NC_069093.1	2030628	2038470	7843	-	StringTie	transcript	XM_052884497.1	BIGESP.6033	LOC112056603	XLOC_007329	LOC112056603	XM_052884497.1	=	TSS10443			probable enoyl-CoA hydratase, mitochondrial	112056603
XP_023952144.1	-0.126489	0.564347	-0.459602	0.196981	-0.436866	0.209945	0.543326	0.141154	-0.339283	0.279775	-0.315826	0.305209	0.657194	0.127389	0.0243145	0.713675	0.935956	0.0314855	0.917864	0.0323601	NC_069098.1	7829590	7841602	12013	+	StringTie	transcript	XM_024096376.2	BIGESP.8656	LOC112056039	XLOC_009976	LOC112056039	XM_024096376.2	=	TSS14122			uncharacterized protein LOC112056039 isoform X1	112056039
XP_052743313.1	0.517098	0.153704	0.496935	0.164084	0.547804	0.138997	0.486332	0.169884	-0.0224878	0.702026	0.0346201	0.702579	-0.0342354	0.681611	0.057091	0.667682	-0.0117511	0.732125	-0.0688245	0.655312	NC_069083.1	14248397	14272339	23943	-	StringTie	transcript	XM_052887353.1	BIGESP.485	LOC112052084	XLOC_000686	LOC112052084	XM_052887353.1	=	TSS957			lamin-C	112052084
XP_023939197.1	0.0629384	0.647032	-1.06901	0.0121415	-1.06901	0.0121415	-0.250099	0.396264	-1.08579	0.0106013	-1.08579	0.0106013	-0.310209	0.312836	0	0.739084	0.999105	0.01891	0.999105	0.016627	NC_069088.1	15940731	15943098	2368	-	StringTie	transcript	XM_024083429.2	BIGESP.3686	LOC112046694	XLOC_004368	LOC112046694	XM_024083429.2	=	TSS6231			cytochrome b5-like	112046694
XP_052746645.1	0.208303	0.446907	0.116681	0.582199	-0.201124	0.46108	0.709073	0.0894855	-0.0923855	0.606344	-0.403488	0.231395	0.525073	0.17573	-0.315174	0.311945	0.608301	0.126678	0.869922	0.0433119	NC_069110.1	16415029	16419114	4086	-	StringTie	transcript	XM_052890685.1	BIGESP.13583	LOC112046330	XLOC_016293	LOC112046330	XM_052890685.1	=	TSS22821			triosephosphate isomerase	112046330
XP_023950204.1	0.131795	0.560611	0.424749	0.205592	0.0687073	0.63917	-0.350796	0.269537	0.29737	0.347563	-0.0632457	0.643736	-0.476274	0.190154	-0.358836	0.268026	-0.744873	0.0945563	-0.416601	0.234502	NC_069086.1	17795649	17799796	4148	+	StringTie	transcript	XM_024094436.2	BIGESP.2566	LOC112054595	XLOC_002676	LOC112054595	XM_024094436.2	=	TSS3806			endoplasmic reticulum chaperone BiP	112054595
XP_023951328.2	0.526963	0.149309	0.763497	0.0742219	0.49273	0.166498	-0.293826	0.336399	0.264827	0.392563	-0.0368666	0.677299	-0.784759	0.0825595	-0.300944	0.330547	-0.993736	0.0207846	-0.75402	0.0932154	NC_069089.1	12882280	12905268	22989	+	StringTie	transcript	XM_024095560.2	BIGESP.4196	LOC112055429	XLOC_004691	LOC112055429	XM_024095560.2	=	TSS6696			serine protease inhibitor 3/4 isoform X6	112055429
XP_023948020.1	-0.185501	0.482019	-0.750947	0.089701	-0.584496	0.141138	0.134563	0.556595	-0.594671	0.141132	-0.414614	0.223788	0.317512	0.319453	0.198736	0.475987	0.856263	0.0518682	0.700677	0.0952605	NC_069100.1	12105798	12108253	2456	+	StringTie	transcript	XM_024092252.2	BIGESP.9616	LOC112052997	XLOC_011103	LOC112052997	XM_024092252.2	=	TSS15675			60S ribosomal protein L23	112052997
XP_023944965.1	0.213599	0.438228	-0.242812	0.404588	-0.464412	0.194344	-0.662055	0.116148	-0.444703	0.206476	-0.644793	0.125862	-0.814698	0.0723441	-0.236515	0.417363	-0.46175	0.200003	-0.241661	0.422399	NC_069094.1	5822647	5828425	5779	+	StringTie	transcript	XM_024089197.2	BIGESP.6652	LOC112050834	XLOC_007707	LOC112050834	XM_024089197.2	=	TSS10975			proliferation-associated protein 2G4	112050834
XP_023952605.1	-0.547646	0.153804	-0.711975	0.101087	-0.116566	0.578206	-1.40251	0.001209	-0.193897	0.470379	0.441367	0.220058	-1.26416	0.00259164	0.614307	0.124904	-1.21592	0.00313183	-1.37438	0.00115113	NC_069087.1	2029403	2041184	11782	+	StringTie	transcript	XM_024096837.2	BIGESP.2715	LOC112056407	XLOC_003157	LOC112056407	XM_024096837.2	=	TSS4427			acyl-CoA-binding protein homolog	112056407
XP_023944508.2	1.20472	0.00329582	-0.358385	0.263209	-0.306059	0.319569	-1.09953	0.00945338	-1.32906	0.00170096	-1.3137	0.0018746	-1.48172	0.000620579	0.0559499	0.66891	-0.999285	0.0198521	-1.01512	0.0200096	NC_069098.1	3369152	3372347	3196	+	StringTie	transcript	XM_024088740.2	BIGESP.8481	LOC112050469	XLOC_009916	LOC112050469	XM_024088740.2	=	TSS14040			uncharacterized protein LOC112050469	112050469
XP_023952256.1	-0.890502	0.0464212	-0.343188	0.276595	0.0590878	0.652119	0.270239	0.358084	0.654393	0.128357	0.92522	0.041582	1.04031	0.0169711	0.398441	0.23981	0.588395	0.133836	0.212643	0.426518	NC_069098.1	4155651	4156924	1274	+	StringTie	transcript	XM_024096488.2	BIGESP.8497	LOC112056132	XLOC_009923	LOC112056132	XM_024096488.2	=	TSS14048			prohibitin-2	112056132
XP_052745463.1	1.03666	0.0126881	1.15773	0.00440193	1.2262	0.00284566	0.824711	0.0577299	0.212461	0.466981	0.342049	0.293267	-0.317019	0.303096	0.132633	0.572489	-0.517675	0.171955	-0.636137	0.131084	NC_069108.1	949281	972555	23275	-	StringTie	transcript	XM_052889503.1	BIGESP.12483	LOC112045707	XLOC_015089	LOC112045707	XM_052889503.1	=	TSS21131			GILT-like protein 1 isoform X2	112045707
XP_052742744.1	0.285267	0.337839	0.0446397	0.669264	0.204456	0.452492	0.0345155	0.683495	-0.241524	0.404907	-0.0821858	0.618958	-0.251474	0.393389	0.160247	0.532807	-0.010129	0.733527	-0.170295	0.520325	NC_069100.1	2555189	2575799	20611	-	StringTie	transcript	XM_052886784.1	BIGESP.9270	LOC112058105	XLOC_011214	LOC112058105	XM_052886784.1	=	TSS15852			cofilin/actin-depolymerizing factor homolog	112058105
XP_023948400.1	-0.232566	0.417852	-1.2547	0.00275884	-0.372697	0.251428	-0.807073	0.0727106	-1.10839	0.00844695	-0.143218	0.54308	-0.603721	0.138704	1.01006	0.0170418	0.628939	0.120392	-0.471475	0.201932	NC_069087.1	7522324	7524366	2043	-	StringTie	transcript	XM_024092632.2	BIGESP.2888	LOC112053260	XLOC_003583	LOC112053260	XM_024092632.2	=	TSS5074			troponin C, isoallergen Bla g 6.0301 isoform X3	112053260
XP_023935011.1	0.280831	0.343865	-0.876537	0.0503666	-0.230193	0.421633	1.14372	0.00494534	-0.966482	0.0271608	-0.487384	0.184759	1.03449	0.0177106	0.792134	0.0713762	1.30573	0.00165916	1.20475	0.00314148	NC_069089.1	6951474	6961171	9698	+	StringTie	transcript	XM_024079243.2	BIGESP.3968	LOC112043716	XLOC_004549	LOC112043716	XM_024079243.2	=	TSS6489			dihydrolipoyl dehydrogenase	112043716
XP_052739108.1	0.0631852	0.646669	0.0624773	0.647701	-0.11945	0.573974	-0.36664	0.256659	-0.000709116	0.72245	-0.182064	0.486103	-0.42562	0.217743	-0.181365	0.494608	-0.424965	0.221669	-0.252018	0.410482	NC_069083.1	10021415	10028062	6648	+	StringTie	transcript	XM_052883148.1	BIGESP.318	LOC112046893	XLOC_000189	LOC112046893	XM_052883148.1	=	TSS267			probable elongation factor 1-delta isoform X2	112046893
XP_023949767.1	-0.695444	0.106087	-0.36676	0.256605	-0.898398	0.0440932	-0.146536	0.5369	0.353101	0.282974	-0.246994	0.398003	0.564138	0.159283	-0.584773	0.145547	0.223317	0.440987	0.779479	0.071672	NC_069083.1	16542280	16544732	2453	-	StringTie	transcript	XM_024093999.2	BIGESP.567	LOC112054291	XLOC_000728	LOC112054291	XM_024093999.2	=	TSS1018			elongation factor 1-alpha	112054291
XP_023945685.1	0.123463	0.572103	1.19606	0.00344373	0.730308	0.0840611	0.0450749	0.668752	1.14685	0.00642122	0.636888	0.134392	-0.0786509	0.623254	-0.727902	0.0994502	-1.179	0.00405145	-0.697343	0.111309	NC_069095.1	9086418	9092036	5619	+	StringTie	transcript	XM_024089917.2	BIGESP.7153	LOC112051318	XLOC_008279	LOC112051318	XM_024089917.2	=	TSS11803			uncharacterized protein LOC112051318	112051318
XP_023948661.1	-0.526121	0.164109	-0.268977	0.369518	-0.343014	0.276778	0.664379	0.102138	0.286171	0.363402	0.210699	0.469222	0.989069	0.0259518	-0.0791372	0.638495	0.846934	0.0556077	0.890764	0.0383151	NC_069085.1	3073077	3076366	3290	-	StringTie	transcript	XM_024092893.2	BIGESP.1363	LOC112053478	XLOC_001968	LOC112053478	XM_024092893.2	=	TSS2795			cytochrome b-c1 complex subunit Rieske, mitochondrial-like	112053478
XP_023950267.2	-0.716297	0.0995756	-0.404831	0.229987	-0.787532	0.0786367	-0.172978	0.499325	0.361843	0.275222	-0.0996384	0.5979	0.576505	0.154424	-0.452532	0.205248	0.239389	0.419154	0.656397	0.108376	NC_069101.1	2192759	2199687	6929	+	StringTie	transcript	XM_024094499.2	BIGESP.9794	LOC112054652	XLOC_011603	LOC112054652	XM_024094499.2	=	TSS16368			glutathione S-transferase 2	112054652
XP_023934319.1	0.21171	0.440923	0.481869	0.172186	-0.917455	0.0397235	0.662093	0.102971	0.288904	0.359614	-0.982113	0.0247428	0.492284	0.192264	-1.06407	0.0111029	0.221342	0.443749	1.12297	0.00554984	NC_069086.1	2412749	2414497	1749	+	StringTie	transcript	XM_024078551.2	BIGESP.1984	LOC112043230	XLOC_002347	LOC112043230	XM_024078551.2	=	TSS3322			NADH dehydrogenase [ubiquinone] 1 alpha subcomplex subunit 2 isoform X1	112043230
XP_023954349.1	-0.196056	0.467482	0.139977	0.549527	0.0110599	0.716296	-0.605187	0.134302	0.333162	0.301907	0.206973	0.47563	-0.426305	0.217293	-0.128979	0.573444	-0.725176	0.100186	-0.614885	0.138244	NC_069102.1	8789959	8817188	27230	+	StringTie	transcript	XM_024098581.2	BIGESP.10522	LOC112057966	XLOC_012317	LOC112057966	XM_024098581.2	=	TSS17398			peroxisomal multifunctional enzyme type 2	112057966
XP_023936899.1	-0.188903	0.476592	-0.0280606	0.689704	-0.09193	0.606846	-0.754737	0.0883408	0.161196	0.541846	0.0976813	0.625627	-0.60455	0.138431	-0.0639369	0.658215	-0.733489	0.0978875	-0.683817	0.11565	NC_069089.1	275482	282367	6886	+	StringTie	transcript	XM_024081131.2	BIGESP.3770	LOC112045067	XLOC_004415	LOC112045067	XM_024081131.2	=	TSS6299			calreticulin	112045067
XP_023950349.1	0.142924	0.544498	0.625592	0.113736	-0.068591	0.633325	-0.989503	0.0231736	0.500717	0.187479	-0.210592	0.446441	-1.05921	0.0130836	-0.682131	0.114222	-1.26905	0.002209	-0.953791	0.0323987	NC_069088.1	15066322	15082535	16214	-	StringTie	transcript	XM_024094581.2	BIGESP.3672	LOC112054714	XLOC_004361	LOC112054714	XM_024094581.2	=	TSS6220			membrane-associated progesterone receptor component 1	112054714
XP_023946884.1	-0.113384	0.582325	-0.786901	0.0787267	-0.915343	0.0400193	1.37229	0.00117685	-0.702245	0.108521	-0.84255	0.0643987	1.41731	0.00102894	-0.203738	0.462733	1.60667	0.000173633	1.63211	0.000170418	NC_069087.1	14329182	14369412	40231	+	StringTie	transcript	XM_024091116.2	BIGESP.3093	LOC112052150	XLOC_003380	LOC112052150	XM_024091116.2	=	TSS4795			calcium-transporting ATPase sarcoplasmic/endoplasmic reticulum type isoform X2	112052150
XP_023936568.1	0.00667249	0.720154	0.368578	0.243887	0.538512	0.143711	-0.72908	0.0964566	0.362198	0.2749	0.532453	0.172148	-0.734434	0.0989453	0.181031	0.50218	-1.00342	0.0190836	-1.11855	0.00794534	NC_069102.1	13341244	13347057	5814	-	StringTie	transcript	XM_024080800.2	BIGESP.10697	LOC112044824	XLOC_012728	LOC112044824	XM_024080800.2	=	TSS17972			40S ribosomal protein S9	112044824
XP_023940210.1	-0.206367	0.453804	-1.25456	0.00275884	-0.749773	0.0903859	-0.736503	0.0943376	-1.20301	0.00413826	-0.58623	0.143621	-0.571056	0.148855	1.04052	0.0135627	1.04557	0.012836	0.0184484	0.69873	NC_069084.1	1088050	1109573	21524	+	StringTie	transcript	XM_024084442.2	BIGESP.714	LOC112047343	XLOC_000826	LOC112047343	XM_024084442.2	=	TSS1163			V-type proton ATPase subunit C	112047343
XP_052742452.1	0.446041	0.192232	0.125022	0.569833	-1.03346	0.0161415	-0.175019	0.496486	-0.328541	0.290434	-1.22377	0.00336977	-0.601179	0.139553	-1.09031	0.00893248	-0.29714	0.335579	0.945758	0.0264662	NC_069099.1	13897450	13898792	1343	+	StringTie	transcript	XM_052886492.1	BIGESP.9161	LOC112049477	XLOC_010596	LOC112049477	XM_052886492.1	=	TSS15015			beta-ureidopropionase-like	112049477
XP_023942856.1	-0.0950135	0.603309	0.297493	0.320418	-0.185217	0.482331	-0.425384	0.216781	0.389966	0.253971	-0.0905892	0.608775	-0.333698	0.285559	-0.476613	0.192659	-0.701877	0.10792	-0.244971	0.418402	NC_069100.1	14003544	14004085	542	+	StringTie	transcript	XM_024087088.2	BIGESP.9663	LOC112049267	XLOC_011132	LOC112049267	XM_024087088.2	=	TSS15724			histone H4	112049267
XP_023951245.1	0.102587	0.598929	-1.26772	0.00254984	-1.26772	0.00254984	-1.26772	0.00254984	-1.29289	0.00221865	-1.29289	0.00221865	-1.29289	0.00221865	0	0.739084	0	0.739084	0	0.714521	NC_069101.1	687175	687851	677	-	StringTie	transcript	XM_024095477.2	BIGESP.9734	LOC112055394	XLOC_011870	LOC112055394	XM_024095477.2	=	TSS16768			calexcitin-2-like	112055394
XP_052744471.1	-0.0938573	0.604669	-0.072195	0.629572	-0.970988	0.0258617	0.161967	0.516283	0.0217263	0.7201	-0.917079	0.0410257	0.254196	0.409042	-0.929837	0.0348392	0.233017	0.427871	1.05695	0.0099164	NC_069104.1	319396	336561	17166	-	StringTie	transcript	XM_052888511.1	BIGESP.11221	LOC112043839	XLOC_013524	LOC112043839	XM_052888511.1	=	TSS19046			transketolase-like protein 2	112043839
XP_023945074.1	0.192207	0.470797	0.256776	0.378051	-0.346806	0.27299	-0.592528	0.138322	0.0657303	0.662061	-0.525625	0.166322	-0.751318	0.0934051	-0.583902	0.145932	-0.802126	0.0755756	-0.268981	0.386087	NC_069095.1	15641325	15645604	4280	-	StringTie	transcript	XM_024089306.2	BIGESP.7352	LOC112050898	XLOC_008681	LOC112050898	XM_024089306.2	=	TSS12350			60S ribosomal protein L26	112050898
XP_023940336.1	0.565267	0.133254	0.577056	0.128498	0.423878	0.206183	-0.0544998	0.651482	0.0130325	0.729736	-0.15226	0.529601	-0.613853	0.135386	-0.1652	0.519537	-0.625417	0.13291	-0.474874	0.200141	NC_069097.1	4199899	4200939	1041	+	StringTie	transcript	XM_024084568.1	BIGESP.8081	LOC112047442	XLOC_009389	LOC112047442	XM_024084568.1	=	TSS13365	BIGESP.8081.2		60S ribosomal protein L14	112047442
XP_023942413.1	0.606176	0.11909	0.813741	0.0609646	0.438225	0.197161	0.865163	0.0453633	0.26164	0.396659	-0.190691	0.47401	0.330813	0.303878	-0.443407	0.21037	0.0715229	0.647492	0.508697	0.160801	NC_069086.1	552344	566547	14204	-	StringTie	transcript	XM_024086645.2	BIGESP.1959	LOC112048935	XLOC_002717	LOC112048935	XM_024086645.2	=	TSS3857			peroxiredoxin 1 isoform X2	112048935
XP_023936794.2	-1.10923	0.00859164	-0.415075	0.222894	-1.10923	0.00859164	0.812955	0.0614791	0.99213	0.0253248	0	0.739923	1.33579	0.00158842	-0.99213	0.0212958	1.06053	0.0112315	1.33579	0.0013537	NC_069101.1	9740338	9764289	23952	+	StringTie	transcript	XM_024081026.2	BIGESP.10047	LOC112045000	XLOC_011753	LOC112045000	XM_024081026.2	=	TSS16593			uncharacterized protein LOC112045000	112045000
XP_023949857.1	0.0284748	0.695932	0.397393	0.223418	0.226329	0.419756	0.514556	0.155135	0.370193	0.268608	0.198252	0.48799	0.488223	0.194238	-0.175779	0.502952	0.124504	0.583482	0.298436	0.310736	NC_069094.1	1084827	1113281	28455	-	StringTie	transcript	XM_024094089.2	BIGESP.6516	LOC112054335	XLOC_007902	LOC112054335	XM_024094089.2	=	TSS11263			tubulin alpha-1A chain	112054335
XP_023950937.2	-0.675631	0.11173	-1.17463	0.00512862	-0.976093	0.025209	0.978949	0.0207235	-0.975353	0.025582	-0.495337	0.18083	1.3005	0.00204823	0.800245	0.0692058	1.45115	0.000594855	1.39753	0.00105466	NC_069083.1	3215603	3217177	1575	+	StringTie	transcript	XM_024095169.2	BIGESP.121	LOC112055166	XLOC_000084	LOC112055166	XM_024095169.2	=	TSS105			mitochondrial-processing peptidase subunit beta	112055166
XP_023945609.1	0	0.725106	0	0.725106	1.22269	0.00291318	1.04743	0.0117042	0	0.739923	1.22269	0.00348875	1.04743	0.0157556	1.22269	0.00283923	1.04743	0.0125595	-0.630687	0.133071	NC_069099.1	2360718	2369224	8507	-	StringTie	transcript	XM_024089841.2	BIGESP.8875	LOC112051270	XLOC_010659	LOC112051270	XM_024089841.2	=	TSS15093			pro-resilin	112051270
XP_023941580.2	1.19423	0.00347588	1.24338	0.00251447	1.26717	0.00218006	0	0.725106	0.19628	0.490466	0.290287	0.356904	-1.19423	0.00434405	0.0963919	0.618228	-1.24338	0.00258842	-1.26717	0.00231511	NC_069095.1	8184418	8185548	1131	+	StringTie	transcript	XM_024085812.2	BIGESP.7115	LOC112048323	XLOC_008265	LOC112048323	XM_024085812.2	=	TSS11784			pupal cuticle protein C1B	112048323
XP_023951841.1	1.00587	0.0165338	1.61592	0.000212219	1.57896	0.000276527	-0.430403	0.213627	1.3271	0.00167203	1.25597	0.00268167	-1.15302	0.00596463	-0.13181	0.569463	-1.64154	0.000192926	-1.60804	0.000189711	NC_069083.1	13844892	13872147	27256	-	StringTie	transcript	XM_024096073.2	BIGESP.466	LOC112055826	XLOC_000670	LOC112055826	XM_024096073.2	=	TSS934			uncharacterized protein LOC112055826 isoform X1	112055826
XP_023951299.2	0.648743	0.106804	0.521728	0.151511	-0.754065	0.0883762	-0.867227	0.0524695	-0.145786	0.539309	-1.15961	0.00560129	-1.21969	0.00353055	-1.08702	0.00928296	-1.15623	0.00483601	-0.177406	0.510087	NC_069089.1	12828139	12833006	4868	+	StringTie	transcript	XM_024095531.2	BIGESP.4168	LOC112055425	XLOC_004687	LOC112055425	XM_024095531.2	=	TSS6691			alaserpin	112055425
XP_023946992.1	0.0199763	0.708122	-0.651867	0.119228	-0.514762	0.169412	0.711035	0.089045	-0.667988	0.118801	-0.532343	0.163109	0.694713	0.115482	0.16328	0.52872	1.15445	0.00493248	1.07402	0.00874277	NC_069098.1	6335248	6389649	54402	+	StringTie	transcript	XM_024091224.2	BIGESP.8548	LOC112052225	XLOC_009948	LOC112052225	XM_024091224.2	=	TSS14083			alpha-actinin, sarcomeric isoform X1	112052225
XP_052742163.1	0.00627706	0.720518	-0.64059	0.122743	-0.502482	0.17535	0.710106	0.0893183	-0.645709	0.125698	-0.508054	0.174254	0.705	0.112254	0.16328	0.52872	1.14662	0.00528296	1.06522	0.00933441	NC_069098.1	6335248	6389649	54402	+	StringTie	transcript	XM_052886203.1	BIGESP.8548	LOC112052225	XLOC_009948	LOC112052225	XM_052886203.1	=	TSS14083			alpha-actinin, sarcomeric isoform X2	112052225
XP_023936975.1	0.59687	0.122183	1.09241	0.00781672	0.56158	0.134685	-0.173137	0.499228	0.601141	0.146389	-0.0391415	0.674167	-0.745629	0.0959968	-0.636406	0.12901	-1.20046	0.00355949	-0.712669	0.106203	NC_069101.1	11280045	11291565	11521	-	StringTie	transcript	XM_024081207.2	BIGESP.10066	LOC112045127	XLOC_012043	LOC112045127	XM_024081207.2	=	TSS17007			acidic juvenile hormone-suppressible protein 1-like	112045127
XP_023935305.1	0.212698	0.439257	-0.47982	0.186765	-1.17631	0.00507395	-0.168015	0.506949	-0.659728	0.121367	-1.22991	0.0032508	-0.374401	0.250174	-1.04546	0.0132894	0.325378	0.303161	1.13326	0.0051254	NC_069100.1	15746580	15749107	2528	-	StringTie	transcript	XM_024079537.2	BIGESP.9739	LOC112043875	XLOC_011566	LOC112043875	XM_024079537.2	=	TSS16320			40S ribosomal protein S21	112043875
XP_023947319.1	-1.30588	0.00203537	-1.59941	0.000254019	-1.7571	7.07395e-05	-1.30621	0.00203537	-0.661543	0.121	-1.19716	0.00425723	-0.000580381	0.72263	-0.777344	0.083119	0.66105	0.109862	1.19688	0.00330225	NC_069088.1	10036445	10039569	3125	+	StringTie	transcript	XM_024091551.2	BIGESP.3466	LOC112052464	XLOC_003940	LOC112052464	XM_024091551.2	=	TSS5617			muscle-specific protein 20	112052464
XP_052740887.1	0.800206	0.0651125	1.12438	0.00584566	1.0715	0.00953055	0.144254	0.542161	0.465959	0.205563	0.38428	0.257476	-0.68745	0.113518	-0.0863983	0.629855	-1.04145	0.0139743	-0.983356	0.0261061	NC_069095.1	10836105	10875129	39025	-	StringTie	transcript	XM_052884927.1	BIGESP.7207	LOC112050410	XLOC_008585	LOC112050410	XM_052884927.1	=	TSS12234			transferrin	112050410
XP_023942131.2	0.671368	0.0998907	0.337658	0.270859	1.15337	0.00453055	0.0996126	0.602315	-0.381603	0.245077	0.736885	0.102621	-0.594455	0.141138	0.995814	0.0193987	-0.243094	0.408849	-1.11436	0.00832476	NC_069088.1	4211638	4212740	1103	+	StringTie	transcript	XM_024086363.2	BIGESP.3304	LOC112048714	XLOC_003838	LOC112048714	XM_024086363.2	=	TSS5462			uncharacterized protein LOC112048714	112048714
XP_023947896.1	-0.140926	0.545235	-0.0210616	0.700981	-1.19671	0.00429904	-1.19671	0.00429904	0.120033	0.598199	-1.16103	0.00552412	-1.16103	0.00552412	-1.19143	0.00383923	-1.19143	0.00383923	0	0.714521	NC_069083.1	7593231	7594212	982	-	StringTie	transcript	XM_024092128.2	BIGESP.249	LOC112052889	XLOC_000539	LOC112052889	XM_024092128.2	=	TSS759			gamete and mating-type specific protein A	112052889
XP_023940874.1	0.156637	0.524203	-0.0314372	0.682859	0.135902	0.554961	-0.00523395	0.715977	-0.187716	0.47819	-0.0209036	0.704598	-0.161819	0.515862	0.167062	0.522904	0.0262049	0.711228	-0.141097	0.563376	NC_069110.1	13811975	13820922	8948	+	StringTie	transcript	XM_024085106.2	BIGESP.13519	LOC112047844	XLOC_015933	LOC112047844	XM_024085106.2	=	TSS22322			Y-box factor homolog	112047844
XP_023939757.1	0.250545	0.386974	0.137582	0.552974	-0.0474352	0.660556	-0.159169	0.518932	-0.114469	0.581164	-0.296606	0.331087	-0.40337	0.231502	-0.18454	0.490206	-0.294169	0.339466	-0.112082	0.602762	NC_069102.1	1833696	1852285	18590	+	StringTie	transcript	XM_024083989.2	BIGESP.10286	LOC112047070	XLOC_012179	LOC112047070	XM_024083989.2	=	TSS17185	BIGESP.10286.1		translation elongation factor 2	112047070
XP_023945769.1	-0.0745419	0.626881	0.0360881	0.680608	-0.285061	0.348457	-0.087784	0.61217	0.110539	0.61128	-0.211944	0.444891	-0.013269	0.712363	-0.32012	0.304765	-0.123752	0.580412	0.198854	0.447122	NC_069107.1	9788000	9790498	2499	+	StringTie	transcript	XM_024090001.2	BIGESP.12407	LOC112051388	XLOC_014650	LOC112051388	XM_024090001.2	=	TSS20547			heat shock protein 83	112051388
XP_023947531.2	-0.394691	0.23708	-0.648167	0.120228	-0.65935	0.116765	-0.246256	0.400331	-0.282577	0.349495	-0.29567	0.33235	0.154206	0.551518	-0.0135968	0.730495	0.428966	0.217878	0.441448	0.194389	NC_069106.1	6841915	6853813	11899	-	StringTie	transcript	XM_024091763.2	BIGESP.12109	LOC112052614	XLOC_014473	LOC112052614	XM_024091763.2	=	TSS20299			V-type proton ATPase subunit B	112052614
XP_052740444.1	-0.532763	0.160862	-1.02078	0.0179582	-0.788919	0.0783601	1.01058	0.0159646	-0.732318	0.0996913	-0.341442	0.278273	1.25959	0.00259164	0.480227	0.186486	1.40922	0.00092283	1.34512	0.00127653	NC_069093.1	14277048	14300058	23011	+	StringTie	transcript	XM_052884484.1	BIGESP.6398	LOC112046502	XLOC_007213	LOC112046502	XM_052884484.1	=	TSS10282			aconitate hydratase, mitochondrial	112046502
XP_023941614.1	0.931216	0.029955	0.861112	0.0467781	1.0344	0.0130386	-0.387103	0.241386	-0.0966179	0.601495	0.151388	0.554871	-1.15593	0.00578457	0.246892	0.409595	-1.10222	0.00790997	-1.23473	0.00304823	NC_069110.1	6102156	6116568	14413	+	StringTie	transcript	XM_024085846.2	BIGESP.13312	LOC112048346	XLOC_015803	LOC112048346	XM_024085846.2	=	TSS22153			D-3-phosphoglycerate dehydrogenase	112048346
XP_023944075.2	0.810114	0.0624341	1.04951	0.0113569	0.379826	0.235177	-0.560971	0.149672	0.311818	0.328109	-0.474075	0.191257	-1.19545	0.00429904	-0.756075	0.0899904	-1.36482	0.00120257	-0.875497	0.0540322	NC_069092.1	13557823	13561108	3286	+	StringTie	transcript	XM_024088307.2	BIGESP.5827	LOC112050137	XLOC_006641	LOC112050137	XM_024088307.2	=	TSS9438			glutathione S-transferase	112050137
XP_052738424.1	1.00449	0.0168424	1.61372	0.000212219	1.57875	0.000276527	-0.429688	0.213977	1.3253	0.00167846	1.25807	0.00263987	-1.15141	0.00603215	-0.124802	0.578768	-1.63931	0.000192926	-1.6076	0.000189711	NC_069083.1	13844892	13872147	27256	-	StringTie	transcript	XM_052882464.1	BIGESP.466	LOC112055826	XLOC_000670	LOC112055826	XM_052882464.1	=	TSS934			uncharacterized protein LOC112055826 isoform X2	112055826
XP_023943405.2	1.57611	0.000311897	1.63916	0.00018328	1.27354	0.00211897	1.20699	0.00324116	0.263589	0.39435	-1.08033	0.0111576	-1.22576	0.00330547	-1.24288	0.00259807	-1.36249	0.00121865	-0.266154	0.389791	NC_069104.1	12956298	12971973	15676	-	StringTie	transcript	XM_024087637.2	BIGESP.11551	LOC112049658	XLOC_013717	LOC112049658	XM_024087637.2	=	TSS19300			chitinase A	112049658
XP_023933745.1	0.0724769	0.634875	0.304913	0.310322	-0.232737	0.417749	0.448557	0.19082	0.234978	0.434505	-0.302522	0.323035	0.382009	0.259058	-0.518975	0.171241	0.153361	0.543106	0.647932	0.111058	NC_069090.1	5004121	5009494	5374	+	StringTie	transcript	XM_024077977.2	BIGESP.4477	LOC112042808	XLOC_005146	LOC112042808	XM_024077977.2	=	TSS7333			phosphoglycerate mutase 1	112042808
XP_023949194.1	-0.215969	0.44027	-0.970814	0.0258617	-0.428619	0.214781	0.983682	0.0202186	-0.813186	0.0733923	-0.219264	0.435585	1.13478	0.00715113	0.635084	0.118241	1.54196	0.000366559	1.26674	0.00207717	NC_069088.1	4615811	4632500	16690	-	StringTie	transcript	XM_024093426.2	BIGESP.3420	LOC112053847	XLOC_004155	LOC112053847	XM_024093426.2	=	TSS5935			troponin I isoform X14	112053847
XP_023947206.1	0.550813	0.138135	0.271527	0.356421	0.055981	0.656016	-0.161401	0.516341	-0.294181	0.334164	-0.500173	0.17828	-0.690526	0.11236	-0.216735	0.444341	-0.426036	0.220945	-0.216638	0.455814	NC_069087.1	9310351	9313797	3447	-	StringTie	transcript	XM_024091438.2	BIGESP.2945	LOC112052391	XLOC_003623	LOC112052391	XM_024091438.2	=	TSS5137			40S ribosomal protein S15Aa	112052391
XP_023941190.2	-0.366865	0.256495	-0.701074	0.104469	-0.393286	0.237814	0.373727	0.239447	-0.385179	0.242534	-0.0284562	0.693476	0.698227	0.114334	0.358894	0.270778	0.960295	0.0253698	0.720066	0.0897974	NC_069110.1	9505558	9520678	15121	+	StringTie	transcript	XM_024085422.2	BIGESP.13404	LOC112048050	XLOC_015853	LOC112048050	XM_024085422.2	=	TSS22225			probable medium-chain specific acyl-CoA dehydrogenase, mitochondrial isoform X3	112048050
XP_023941236.1	0.314615	0.297186	0.503056	0.160833	-0.175284	0.496222	-0.017645	0.705495	0.199669	0.485849	-0.479704	0.188389	-0.331562	0.287447	-0.656696	0.122103	-0.519004	0.171241	0.157836	0.509177	NC_069095.1	10046288	10050157	3870	+	StringTie	transcript	XM_024085468.2	BIGESP.7173	LOC112048090	XLOC_008293	LOC112048090	XM_024085468.2	=	TSS11822			small ubiquitin-related modifier 3	112048090
XP_023936214.1	-0.110061	0.586476	-0.190161	0.475068	-0.00880792	0.713412	0.483453	0.17126	-0.0807465	0.620759	0.10129	0.621543	0.582663	0.152437	0.181468	0.501756	0.65247	0.112781	0.491535	0.169296	NC_069091.1	4302331	4306456	4126	-	StringTie	transcript	XM_024080446.2	BIGESP.5085	LOC112044575	XLOC_006182	LOC112044575	XM_024080446.2	=	TSS8756			malate dehydrogenase, cytoplasmic	112044575
XP_052746020.1	0.192666	0.47026	0.772718	0.0722958	-0.252365	0.393981	-0.243813	0.403135	0.609607	0.142974	-0.43711	0.210801	-0.428976	0.215627	-0.961702	0.0264405	-0.955717	0.0282412	0.00876345	0.707756	NC_069109.1	3125669	3148251	22583	+	StringTie	transcript	XM_052890060.1	BIGESP.12988	LOC112051001	XLOC_015411	LOC112051001	XM_052890060.1	=	TSS21559			gelsolin	112051001
XP_023937428.2	-0.542039	0.156566	-1.0419	0.0153537	-0.992476	0.0223087	-1.29997	0.00216077	-0.683568	0.114457	-0.604223	0.138569	-1.15904	0.00560772	0.104436	0.60881	-0.953253	0.0289936	-0.98415	0.0259486	NC_069085.1	3250201	3251548	1348	-	StringTie	transcript	XM_024081660.2	BIGESP.1370	LOC112045482	XLOC_001972	LOC112045482	XM_024081660.2	=	TSS2799			larval cuticle protein A2B	112045482
XP_023934879.1	-0.741861	0.09309	-0.972331	0.0257331	0.119032	0.578408	0.701539	0.091717	-0.357226	0.264232	0.829891	0.0720707	1.2057	0.00406431	1.03948	0.0136463	1.32646	0.00145016	0.600292	0.126045	NC_069092.1	7988889	8013511	24623	+	StringTie	transcript	XM_024079111.2	BIGESP.5739	LOC112043616	XLOC_006564	LOC112043616	XM_024079111.2	=	TSS9327			glutamate dehydrogenase, mitochondrial	112043616
XP_052738398.1	1.0221	0.0146463	-0.286319	0.346797	-1.22063	0.00357878	-1.22063	0.00357878	-1.17941	0.00472347	-1.50758	0.000546624	-1.50758	0.000546624	-1.14752	0.00516399	-1.14752	0.00516399	0	0.714521	NC_069089.1	9521588	9531508	9921	+	StringTie	transcript	XM_052882438.1	BIGESP.4045	LOC112056094	XLOC_004593	LOC112056094	XM_052882438.1	=	TSS6549			larval cuticle protein LCP-30-like isoform X1	112056094
XP_023949199.1	-0.234562	0.415849	-0.916152	0.039955	-0.420946	0.219498	1.04684	0.011836	-0.736641	0.0985531	-0.192706	0.471936	1.20171	0.00415756	0.574009	0.139502	1.54771	0.00033119	1.31017	0.00154984	NC_069088.1	4618079	4632500	14422	-	StringTie	transcript	XM_024093431.2	BIGESP.3420	LOC112053847	XLOC_004155	LOC112053847	XM_024093431.2	=	TSS5935			troponin I isoform X19	112053847
XP_023934578.1	0.344366	0.264109	0.828466	0.0567653	-0.039252	0.670325	0.382835	0.232878	0.548345	0.16472	-0.381181	0.245174	0.0408806	0.693469	-0.855843	0.0569228	-0.512016	0.174765	0.419128	0.207096	NC_069097.1	205105	206968	1864	+	StringTie	transcript	XM_024078810.2	BIGESP.7909	LOC112043409	XLOC_009298	LOC112043409	XM_024078810.2	=	TSS13228			proteasome subunit alpha type-6	112043409
XP_052738487.1	-0.119382	0.574106	0.317734	0.292164	-0.336203	0.283576	-0.90822	0.0418971	0.431064	0.226537	-0.220372	0.434	-0.826902	0.0684727	-0.628575	0.131704	-1.10042	0.00811254	-0.660366	0.123161	NC_069083.1	16517352	16528673	11322	+	StringTie	transcript	XM_052882527.1	BIGESP.546	LOC112054288	XLOC_000334	LOC112054288	XM_052882527.1	=	TSS479			protein disulfide-isomerase A3	112054288
XP_023947079.1	0.350022	0.259408	0.421271	0.207672	-0.0726723	0.628711	-0.755871	0.0878617	0.0748478	0.651868	-0.41902	0.221486	-1.00852	0.0197138	-0.488838	0.186305	-1.05593	0.0118553	-0.698129	0.111215	NC_069101.1	4076083	4077428	1346	-	StringTie	transcript	XM_024091311.2	BIGESP.9864	LOC112052290	XLOC_011935	LOC112052290	XM_024091311.2	=	TSS16849			elongation factor 1-beta'	112052290
XP_023954019.1	-0.789751	0.0782669	-0.570722	0.146502	-0.804462	0.0737395	-1.59148	0.000263666	0.253638	0.409711	-0.01832	0.707968	-1.38937	0.00126688	-0.271533	0.369907	-1.45075	0.000643087	-1.38496	0.00108682	NC_069089.1	9455745	9457092	1348	+	StringTie	transcript	XM_024098251.2	BIGESP.4036	LOC112057719	XLOC_004588	LOC112057719	XM_024098251.2	=	TSS6540			larval cuticle protein 1	112057719
XP_023943280.2	0.635441	0.110524	0.873503	0.0431994	-0.412993	0.22391	-1.32827	0.00173312	0.280293	0.371537	-0.969444	0.0265563	-1.53795	0.00044373	-1.16206	0.00462701	-1.61762	0.000212219	-1.16551	0.00530868	NC_069091.1	15357594	15392131	34538	-	StringTie	transcript	XM_024087512.2	BIGESP.5444	LOC112049569	XLOC_006387	LOC112049569	XM_024087512.2	=	TSS9052			chitooligosaccharidolytic beta-N-acetylglucosaminidase	112049569
XP_023945361.1	0.0095843	0.717614	-0.0761886	0.625254	-0.655739	0.117775	-0.795943	0.0762251	-0.0857529	0.615048	-0.663917	0.120058	-0.803438	0.0768006	-0.589585	0.143929	-0.735126	0.0973215	-0.173765	0.515084	NC_069085.1	7749222	7751463	2242	+	StringTie	transcript	XM_024089593.2	BIGESP.1538	LOC112051107	XLOC_001703	LOC112051107	XM_024089593.2	=	TSS2428			40S ribosomal protein S18	112051107
XP_052742463.1	0.89579	0.0378039	0.622423	0.114701	-0.876926	0.0502669	-0.876926	0.0502669	-0.396177	0.235942	-1.18292	0.00463666	-1.18292	0.00463666	-1.07769	0.0100997	-1.07769	0.0100997	0	0.714521	NC_069099.1	5694274	5696077	1804	-	StringTie	transcript	XM_052886503.1	BIGESP.8962	LOC112052195	XLOC_010723	LOC112052195	XM_052886503.1	=	TSS15180			40S ribosomal protein S17	112052195
XP_023949195.1	-0.074923	0.626447	-0.886873	0.0472444	-1.00322	0.0204984	0.261924	0.369637	-0.827895	0.0680386	-0.94916	0.0320547	0.335131	0.299807	-0.162871	0.522428	1.07922	0.00984244	1.17853	0.00371383	NC_069088.1	4615811	4632500	16690	-	StringTie	transcript	XM_024093427.2	BIGESP.3420	LOC112053847	XLOC_004155	LOC112053847	XM_024093427.2	=	TSS5935			troponin I isoform X15	112053847
XP_052739169.1	0.555823	0.136489	0.312962	0.299952	0.686138	0.0962347	0.158828	0.520926	-0.254944	0.388698	0.144707	0.563984	-0.406933	0.228621	0.395931	0.241621	-0.156351	0.531981	-0.543391	0.163875	NC_069090.1	5836516	5871678	35163	-	StringTie	transcript	XM_052883209.1	BIGESP.4498	LOC112051622	XLOC_005555	LOC112051622	XM_052883209.1	=	TSS7901			14-3-3 protein epsilon	112051622
XP_023941680.1	-0.920873	0.0386334	-0.920873	0.0386334	0.104874	0.595894	0.846878	0.0522508	0	0.739923	0.953179	0.0337042	1.19347	0.00440836	0.953179	0.0272444	1.19347	0.0036881	0.781997	0.0714084	NC_069090.1	11391919	11396176	4258	-	StringTie	transcript	XM_024085912.2	BIGESP.4717	LOC112048398	XLOC_005689	LOC112048398	XM_024085912.2	=	TSS8065			myosin regulatory light chain sqh	112048398
XP_023935485.1	0.285925	0.33691	0.109562	0.591206	0.254126	0.382611	-0.130423	0.559357	-0.178985	0.490556	-0.0328947	0.683691	-0.409011	0.22718	0.146481	0.552994	-0.2383	0.414817	-0.378483	0.261103	NC_069106.1	1555117	1556507	1391	-	StringTie	transcript	XM_024079717.2	BIGESP.11959	LOC112044002	XLOC_014372	LOC112044002	XM_024079717.2	=	TSS20160			transcription factor BTF3 homolog 4-like	112044002
XP_052739563.1	-0.885242	0.0478328	0.378361	0.236145	0.728496	0.0845852	0.347881	0.260797	1.00449	0.0228746	1.12197	0.00796463	0.994969	0.024701	0.420474	0.223479	-0.0334053	0.700019	-0.45018	0.214177	NC_069091.1	10820747	10827165	6419	-	StringTie	transcript	XM_052883603.1	BIGESP.5261	LOC128198382	XLOC_006287	LOC128198382	XM_052883603.1	=	TSS8908			probable salivary secreted peptide	128198382
XP_023949153.1	-0.376549	0.248682	-0.202738	0.458926	-1.0635	0.0126624	0.956089	0.0247267	0.182441	0.510965	-0.953648	0.0307235	1.1383	0.00692926	-1.00717	0.0185884	1.06226	0.0110643	1.34748	0.00126688	NC_069083.1	14669697	14670376	680	+	StringTie	transcript	XM_024093385.1	BIGESP.504	LOC112053825	XLOC_000287	LOC112053825	XM_024093385.1	=	TSS411			cytochrome b-c1 complex subunit 7	112053825
XP_023936648.1	0.246299	0.391752	0.0384018	0.676582	-0.783189	0.0799614	0.344928	0.263743	-0.20859	0.450338	-0.95952	0.0288971	0.10155	0.621299	-0.812055	0.0723087	0.307939	0.325617	1.02514	0.0133633	NC_069091.1	7554864	7557515	2652	+	StringTie	transcript	XM_024080880.2	BIGESP.5172	LOC112044884	XLOC_005944	LOC112044884	XM_024080880.2	=	TSS8419			60S ribosomal protein L9	112044884
XP_023944260.1	0.0465169	0.667209	-1.15219	0.00615434	0.0935437	0.60935	-0.286711	0.346087	-1.16404	0.00538264	0.0471264	0.686109	-0.330977	0.287842	1.17598	0.00419614	1.0764	0.0100386	-0.375162	0.26355	NC_069084.1	16656591	16658438	1848	+	StringTie	transcript	XM_024088492.2	BIGESP.1179	LOC112050263	XLOC_001108	LOC112050263	XM_024088492.2	=	TSS1581			cytochrome c oxidase subunit 6C	112050263
XP_023934158.2	1.47471	0.00059164	1.46671	0.000601286	1.4614	0.000672026	0	0.725106	-0.033413	0.683006	-0.0556019	0.654334	-1.47471	0.000713826	-0.0222018	0.720051	-1.46671	0.000549839	-1.4614	0.000630225	NC_069095.1	7753525	7758126	4602	+	StringTie	transcript	XM_024078390.2	BIGESP.7102	LOC112043111	XLOC_008257	LOC112043111	XM_024078390.2	=	TSS11772			uncharacterized protein LOC112043111	112043111
XP_023949157.1	-0.237649	0.411418	-0.25122	0.395174	0.24718	0.390662	0.656498	0.10427	-0.0139644	0.711961	0.472622	0.202469	0.840682	0.0692733	0.485136	0.183572	0.850478	0.0544534	0.436905	0.197135	NC_069083.1	14714945	14719173	4229	+	StringTie	transcript	XM_024093389.2	BIGESP.502	LOC112053827	XLOC_000290	LOC112053827	XM_024093389.2	=	TSS416			electron transfer flavoprotein subunit alpha, mitochondrial	112053827
XP_023934123.2	0.251557	0.386116	0.447437	0.191521	0.432621	0.200929	0.239676	0.400238	0.207724	0.474605	0.191658	0.497592	-0.0122691	0.713193	-0.0163784	0.728109	-0.219717	0.440193	-0.203691	0.473714	NC_069095.1	7138667	7144162	5496	-	StringTie	transcript	XM_024078355.2	BIGESP.7119	LOC112043089	XLOC_008520	LOC112043089	XM_024078355.2	=	TSS12145			T-complex protein 1 subunit theta	112043089
XP_023954198.1	1.09566	0.00756913	1.57795	0.000311897	1.16568	0.0041672	-0.320694	0.299421	0.877838	0.0553601	0.112411	0.608955	-1.26159	0.00262058	-0.784201	0.0810418	-1.65739	0.000189711	-1.31817	0.00159486	NC_069104.1	2028020	2031534	3515	-	StringTie	transcript	XM_024098430.2	BIGESP.11256	LOC112057867	XLOC_013544	LOC112057867	XM_024098430.2	=	TSS19073			general odorant-binding protein 56a	112057867
XP_023936742.2	-0.0902312	0.60908	-1.006	0.0200707	-0.288645	0.343678	0.806058	0.0634405	-0.980046	0.0250997	-0.201897	0.459746	0.863016	0.0596688	0.918402	0.0357556	1.24469	0.00245016	0.972813	0.0202379	NC_069097.1	3296279	3305360	9082	-	StringTie	transcript	XM_024080974.2	BIGESP.8030	LOC112044956	XLOC_009645	LOC112044956	XM_024080974.2	=	TSS13707			cytochrome b-c1 complex subunit 2, mitochondrial	112044956
XP_052741401.1	-1.41751	0.00109325	-1.41751	0.00109325	-1.05117	0.0139486	-1.41751	0.00109325	0	0.739923	1.10308	0.00983601	0	0.739923	1.10308	0.0078328	0	0.739084	-1.10308	0.00950804	NC_069096.1	12783156	12788306	5151	-	StringTie	transcript	XM_052885441.1	BIGESP.7787	LOC112050589	XLOC_009239	LOC112050589	XM_052885441.1	=	TSS13150			larval cuticle protein LCP-17-like isoform X2	112050589
XP_023946922.1	-0.0950735	0.603254	0.1768	0.493511	-0.474416	0.189547	-0.245909	0.400659	0.269931	0.38535	-0.387446	0.241161	-0.152447	0.529392	-0.627783	0.132074	-0.414861	0.227733	0.241867	0.385322	NC_069096.1	8970929	8978902	7974	-	StringTie	transcript	XM_024091154.2	BIGESP.7678	LOC112052176	XLOC_009174	LOC112052176	XM_024091154.2	=	TSS13054			ADP-ribosylation factor 1	112052176
XP_023943121.1	0.503064	0.160833	-0.433818	0.21183	-0.272294	0.365531	0.264814	0.365659	-0.883052	0.0496367	-0.747111	0.0957106	-0.246914	0.398125	0.167608	0.522141	0.676207	0.104624	0.526296	0.153389	NC_069108.1	3912977	3913558	582	+	Gnomon	transcript	XM_024087353.2	LOC112049474	LOC112049474	XLOC_014909	LOC112049474	XM_024087353.2	=	TSS20883			histone H2B	112049474
XP_023934654.1	-0.328321	0.291183	-0.611182	0.132061	-0.280308	0.35473	-0.910487	0.0413569	-0.303421	0.321704	0.0495016	0.683257	-0.649592	0.124621	0.351074	0.277669	-0.374104	0.255122	-0.691053	0.113601	NC_069094.1	3920474	3922181	1708	-	StringTie	transcript	XM_024078886.2	BIGESP.6620	LOC112043474	XLOC_007952	LOC112043474	XM_024078886.2	=	TSS11334			40S ribosomal protein S14	112043474
XP_023944230.2	-0.148965	0.533119	-0.559483	0.150048	-0.556252	0.151068	0.755414	0.0765627	-0.426857	0.217032	-0.423394	0.219035	0.867397	0.0581447	0.00380492	0.736469	1.12876	0.00609968	1.12694	0.00541158	NC_069084.1	16593494	16600261	6768	+	StringTie	transcript	XM_024088462.2	BIGESP.1199	LOC112050242	XLOC_001105	LOC112050242	XM_024088462.2	=	TSS1575			cytochrome c oxidase subunit 5B, mitochondrial isoform X1	112050242
XP_023936266.1	0.444456	0.193273	-0.0389993	0.670762	0.555173	0.13673	0.374007	0.239174	-0.479983	0.188293	0.122396	0.594621	-0.0754309	0.627209	0.588956	0.133711	0.410477	0.230235	-0.197148	0.482042	NC_069101.1	12059509	12062387	2879	-	StringTie	transcript	XM_024080498.2	BIGESP.10102	LOC112044613	XLOC_012065	LOC112044613	XM_024080498.2	=	TSS17036			guanine nucleotide-binding protein subunit beta-like protein	112044613
XP_023944452.2	0.56342	0.1339	-0.396418	0.235601	-0.0178983	0.705328	0.652099	0.10573	-0.86192	0.0558296	-0.578454	0.145717	0.106077	0.616003	0.380057	0.25274	0.929053	0.033	0.666256	0.105572	NC_069086.1	14793902	14802249	8348	-	StringTie	transcript	XM_024088684.2	BIGESP.2463	LOC112050420	XLOC_003013	LOC112050420	XM_024088684.2	=	TSS4236			phosphoglycerate kinase	112050420
XP_023935668.1	0.122851	0.572961	1.16559	0.0041672	0.788209	0.0681222	0.463249	0.182322	1.10079	0.0100675	0.692946	0.116203	0.349125	0.286071	-0.551544	0.156955	-0.87044	0.0509775	-0.379814	0.260331	NC_069095.1	14812958	14821423	8466	-	StringTie	transcript	XM_024079900.2	BIGESP.7326	LOC112044156	XLOC_008665	LOC112044156	XM_024079900.2	=	TSS12330			superoxide dismutase [Cu-Zn]	112044156
XP_023947602.1	0.57797	0.128293	0.999107	0.0176174	0.369081	0.243566	-1.08039	0.0112026	0.50379	0.185949	-0.223789	0.429405	-1.36085	0.00140514	-0.705553	0.106386	-1.54837	0.000363344	-1.26562	0.00234084	NC_069090.1	8816331	8822535	6205	-	StringTie	transcript	XM_024091834.2	BIGESP.4600	LOC112052657	XLOC_005619	LOC112052657	XM_024091834.2	=	TSS7977			protein D3 isoform X2	112052657
XP_023950807.1	-0.758252	0.0869421	-1.25179	0.00280707	-1.25179	0.00280707	-1.25179	0.00280707	-1.03402	0.0161125	-1.03402	0.0161125	-1.03402	0.0161125	0	0.739084	0	0.739084	0	0.714521	NC_069094.1	14751914	14753770	1857	+	StringTie	transcript	XM_024095039.2	BIGESP.6887	LOC112055052	XLOC_007841	LOC112055052	XM_024095039.2	=	TSS11180			myophilin-like	112055052
XP_023940844.1	-0.530825	0.161785	-0.271364	0.366588	-0.65135	0.11936	-1.61658	0.00021865	0.268369	0.387309	-0.131349	0.559421	-1.39406	0.00124437	-0.396283	0.240466	-1.51077	0.000440514	-1.33185	0.00141479	NC_069109.1	7210128	7217822	7695	-	StringTie	transcript	XM_024085076.2	BIGESP.13169	LOC112047818	XLOC_015703	LOC112047818	XM_024085076.2	=	TSS22012			larval cuticle protein LCP-17	112047818
XP_023948988.2	0.962864	0.0229968	0.958513	0.0241768	1.21127	0.00311576	0.491312	0.16736	-0.00827938	0.716871	0.535967	0.170344	-0.646393	0.125421	0.543219	0.15136	-0.639821	0.127907	-1.02285	0.0187653	NC_069094.1	9527529	9530592	3064	+	StringTie	transcript	XM_024093220.2	BIGESP.6758	LOC112053713	XLOC_007761	LOC112053713	XM_024093220.2	=	TSS11064			ommochrome-binding protein	112053713
XP_023944415.1	0.813354	0.0614598	0.810891	0.0622476	0.297372	0.320666	-0.370776	0.253145	-0.00322181	0.720949	-0.568778	0.149354	-1.05482	0.0134244	-0.565919	0.152215	-1.0529	0.0121608	-0.636338	0.13101	NC_069107.1	4198734	4199543	810	-	StringTie	transcript	XM_024088647.2	BIGESP.12313	LOC112050392	XLOC_014716	LOC112050392	XM_024088647.2	=	TSS20628			protein lethal(2)essential for life	112050392
XP_023944412.1	-0.0877137	0.612183	-0.739235	0.0937428	-1.16607	0.00541479	-0.892903	0.0457717	-0.674917	0.116293	-1.14367	0.00629904	-0.84096	0.0648971	-0.937905	0.0334116	-0.255694	0.393154	0.853036	0.0499743	NC_069107.1	4190212	4190906	695	+	StringTie	transcript	XM_024088644.2	BIGESP.12314	LOC112050389	XLOC_014582	LOC112050389	XM_024088644.2	=	TSS20457	BIGESP.12314.4		protein lethal(2)essential for life-like	112050389
XP_023949702.1	-0.78397	0.0798296	-1.26666	0.00257235	-0.744161	0.0923633	0.519455	0.152479	-0.778656	0.0845723	0.0504313	0.682312	1.15905	0.00572347	0.814928	0.0640997	1.47959	0.0004791	1.13031	0.00524116	NC_069083.1	1665584	1666180	597	-	StringTie	transcript	XM_024093934.2	BIGESP.66	LOC112054228	XLOC_000426	LOC112054228	XM_024093934.2	=	TSS605			ATP synthase subunit g, mitochondrial	112054228
XP_023936148.2	0.618299	0.115543	0.853223	0.0500514	0.382745	0.23292	0.520131	0.152286	0.292038	0.354585	-0.260244	0.380531	-0.112381	0.584241	-0.537588	0.163135	-0.399766	0.23827	0.149522	0.520855	NC_069091.1	6247075	6257488	10414	-	StringTie	transcript	XM_024080380.2	BIGESP.5142	LOC112044500	XLOC_006207	LOC112044500	XM_024080380.2	=	TSS8802			aldehyde dehydrogenase 1A1	112044500
XP_023941245.2	1.18248	0.00378778	0.555385	0.136569	-1.05445	0.0135498	-0.116341	0.578373	-0.855479	0.0589678	-1.43788	0.000900322	-1.22641	0.00330547	-1.20641	0.00340836	-0.649462	0.125058	1.0224	0.0136527	NC_069095.1	10273949	10277766	3818	-	StringTie	transcript	XM_024085477.2	BIGESP.7180	LOC112048098	XLOC_008573	LOC112048098	XM_024085477.2	=	TSS12214			general odorant-binding protein 66-like	112048098
XP_052740927.1	0.961584	0.023135	1.17179	0.00403859	1.18785	0.00366881	-1.14036	0.00670096	0.345036	0.289707	0.373524	0.265434	-1.41479	0.00112219	0.0296663	0.705447	-1.4985	0.000463023	-1.50559	0.000459807	NC_069095.1	13269542	13276443	6902	+	StringTie	transcript	XM_052884967.1	BIGESP.7242	LOC112044527	XLOC_008331	LOC112044527	XM_052884967.1	=	TSS11887			uncharacterized protein LOC112044527 isoform X2	112044527
XP_023954411.1	1.09829	0.00744373	1.16061	0.00431833	0.881597	0.0414727	0.641686	0.108968	0.148201	0.559537	-0.420715	0.220531	-0.725498	0.101492	-0.554103	0.156135	-0.834167	0.0649871	-0.357107	0.279113	NC_069102.1	10244716	10304186	59471	-	StringTie	transcript	XM_024098643.2	BIGESP.10560	LOC112058000	XLOC_012642	LOC112058000	XM_024098643.2	=	TSS17850			synaptic vesicle membrane protein VAT-1 homolog-like isoform X2	112058000
XP_023948788.1	0.777995	0.0705884	0.247545	0.390354	0.256604	0.378447	0.412615	0.212695	-0.584493	0.144164	-0.576596	0.146344	-0.430324	0.214817	0.00937779	0.731656	0.174334	0.511826	0.165093	0.499183	NC_069094.1	6226943	6243589	16647	+	StringTie	transcript	XM_024093020.2	BIGESP.6666	LOC112053562	XLOC_007715	LOC112053562	XM_024093020.2	=	TSS10994			bifunctional purine biosynthesis protein ATIC	112053562
XP_023947027.2	-0.0219533	0.699103	-0.0868704	0.613193	-0.843892	0.0621929	-1.37659	0.0013537	-0.0649614	0.640955	-0.827834	0.068135	-1.37129	0.0013537	-0.779186	0.0823826	-1.35558	0.00128296	-1.14334	0.00654019	NC_069087.1	4668175	4676976	8802	+	StringTie	transcript	XM_024091259.2	BIGESP.2812	LOC112052253	XLOC_003218	LOC112052253	XM_024091259.2	=	TSS4533			digestive cysteine proteinase 2	112052253
XP_023937380.1	0.568782	0.131849	0.370878	0.242087	0.558116	0.135662	0.299007	0.318248	-0.220784	0.433386	-0.0125662	0.712942	-0.29465	0.333675	0.208483	0.462621	-0.076226	0.642473	-0.282568	0.367598	NC_069095.1	2005055	2007452	2398	-	StringTie	transcript	XM_024081612.2	BIGESP.6983	LOC112045442	XLOC_008447	LOC112045442	XM_024081612.2	=	TSS12045			acetyl-CoA acetyltransferase B, mitochondrial isoform X2	112045442
XP_023951189.1	0.37185	0.241003	-0.642694	0.122077	-0.417105	0.221611	-0.136586	0.551289	-0.912578	0.0420482	-0.736553	0.0985531	-0.497159	0.18	0.263134	0.387363	0.529864	0.158482	0.288713	0.323601	NC_069089.1	12999874	13028553	28680	+	StringTie	transcript	XM_024095421.2	BIGESP.4192	LOC112055306	XLOC_004693	LOC112055306	XM_024095421.2	=	TSS6700			LIM domain-binding protein 3 isoform X7	112055306
XP_023944855.2	-0.29714	0.331775	-0.347337	0.27227	-0.848134	0.0602379	0.833191	0.0558489	-0.0535213	0.657309	-0.65731	0.121859	1.01106	0.0216592	-0.618835	0.134701	1.03703	0.0138392	1.24709	0.00234727	NC_069083.1	57437	64589	7153	+	StringTie	transcript	XM_024089087.2	BIGESP.12	LOC112050744	XLOC_000003	LOC112050744	XM_024089087.2	=	TSS4			very long-chain specific acyl-CoA dehydrogenase, mitochondrial	112050744
XP_023944312.1	1.05645	0.0107138	1.04761	0.0116849	0	0.725106	1.34128	0.00135691	-0.0325139	0.684277	-1.05645	0.0132926	0.955027	0.0331383	-1.04761	0.0129711	0.973401	0.0228103	1.34128	0.00130547	NC_069104.1	8415456	8419178	3723	+	StringTie	transcript	XM_024088544.2	BIGESP.11396	LOC112050304	XLOC_013409	LOC112050304	XM_024088544.2	=	TSS18884			larval cuticle protein A2B-like	112050304
XP_023949226.1	0.810042	0.0624341	1.1913	0.0036045	0.770882	0.072791	0.043522	0.670534	0.600623	0.146585	-0.0532866	0.657547	-0.77941	0.0841254	-0.64651	0.125855	-1.17267	0.00431833	-0.739119	0.0990675	NC_069087.1	8332362	8338190	5829	+	StringTie	transcript	XM_024093458.2	BIGESP.2892	LOC112053870	XLOC_003263	LOC112053870	XM_024093458.2	=	TSS4606			fungal protease inhibitor-1	112053870
XP_023945965.2	0.181121	0.487241	0.0963047	0.606386	-0.486157	0.183592	-0.769501	0.0841801	-0.0854179	0.615373	-0.64295	0.126543	-0.895635	0.0460643	-0.570824	0.150653	-0.838053	0.0638135	-0.346548	0.288135	NC_069092.1	14927923	14933938	6016	+	StringTie	transcript	XM_024090197.2	BIGESP.5899	LOC112051520	XLOC_006671	LOC112051520	XM_024090197.2	=	TSS9481			RNA exonuclease 4	112051520
XP_023944311.2	1.58656	0.000257235	1.57436	0.000311897	1.57519	0.000311897	1.24838	0.00246302	-0.0512366	0.660235	-0.047749	0.664373	-1.16643	0.00524759	0.00348993	0.736855	-1.13526	0.00584244	-1.13741	0.00677492	NC_069104.1	8410648	8412381	1734	+	StringTie	transcript	XM_024088543.2	BIGESP.11393	LOC112050303	XLOC_013408	LOC112050303	XM_024088543.2	=	TSS18883			cuticle protein 21	112050303
XP_023949751.1	0.315774	0.295466	-0.102418	0.594994	1.41301	0.000967846	0.688862	0.0955788	-0.409078	0.227151	1.34468	0.00149196	0.428401	0.228141	1.42862	0.00073955	0.757932	0.0804437	-1.18753	0.0044791	NC_069091.1	835479	884786	49308	+	StringTie	transcript	XM_024093983.2	BIGESP.5009	LOC112054278	XLOC_005847	LOC112054278	XM_024093983.2	=	TSS8283			uncharacterized protein LOC112054278 isoform X2	112054278
XP_023951002.1	1.20481	0.00328939	0.96293	0.0229968	1.40462	0.00100643	0.558644	0.135543	-0.474385	0.191087	0.508874	0.183196	-0.928661	0.0374469	0.908261	0.0380354	-0.554521	0.155981	-1.23209	0.0031254	NC_069090.1	10632576	10644563	11988	+	StringTie	transcript	XM_024095234.2	BIGESP.4685	LOC112055213	XLOC_005253	LOC112055213	XM_024095234.2	=	TSS7493			pupal cuticle protein	112055213
XP_023948740.1	-0.527589	0.163469	-0.974715	0.0252765	-1.14392	0.00653055	0.890694	0.0390675	-0.599572	0.13983	-0.88629	0.0486045	1.20912	0.00397106	-0.429963	0.218521	1.40541	0.000945338	1.4667	0.000588424	NC_069110.1	17191208	17238388	47181	+	StringTie	transcript	XM_024092972.2	BIGESP.13617	LOC112053528	XLOC_015988	LOC112053528	XM_024092972.2	=	TSS22407			probable citrate synthase 2, mitochondrial	112053528
XP_023937430.2	1.36565	0.00119614	1.09351	0.00762379	1.28111	0.00206109	0	0.725106	-0.93759	0.0355531	-0.342406	0.277383	-1.36565	0.00136656	0.685992	0.102325	-1.09351	0.00849518	-1.28111	0.00212862	NC_069085.1	3276056	3277348	1293	+	StringTie	transcript	XM_024081662.2	BIGESP.1357	LOC112045483	XLOC_001602	LOC112045483	XM_024081662.2	=	TSS2284			larval/pupal rigid cuticle protein 66-like	112045483
XP_052740494.1	0.609837	0.11801	-0.0994103	0.598315	-0.907695	0.0419743	1.21556	0.00303215	-0.682428	0.114733	-1.09748	0.00946945	0.923668	0.0421768	-0.874966	0.0500514	1.24135	0.00250804	1.36394	0.00118328	NC_069094.1	3882970	3899473	16504	+	StringTie	transcript	XM_052884534.1	BIGESP.6628	LOC112043476	XLOC_007671	LOC112043476	XM_052884534.1	=	TSS10922			pyruvate kinase isoform X4	112043476
XP_023954812.1	0.419541	0.20874	-0.901282	0.0433151	-0.556296	0.151029	-0.835311	0.0640257	-1.16966	0.00514148	-0.905341	0.0433923	-1.12115	0.00741801	0.429682	0.217383	0.0951158	0.619556	-0.340849	0.293762	NC_069091.1	5454146	5456078	1933	-	StringTie	transcript	XM_024099044.2	BIGESP.5123	LOC112058320	XLOC_006199	LOC112058320	XM_024099044.2	=	TSS8790			myophilin	112058320
XP_023942285.1	-0.0286924	0.688428	0.212997	0.43901	-0.341089	0.278823	0.533859	0.145508	0.24096	0.425801	-0.314036	0.308257	0.558553	0.161344	-0.534184	0.164235	0.338355	0.289977	0.804434	0.064746	NC_069091.1	630972	633095	2124	+	StringTie	transcript	XM_024086517.2	BIGESP.5002	LOC112048839	XLOC_005841	LOC112048839	XM_024086517.2	=	TSS8271			peroxiredoxin-5, mitochondrial	112048839
XP_023943921.2	-0.548737	0.153395	0.0682089	0.639646	0.68543	0.096492	0.697628	0.0928842	0.605771	0.144347	1.06032	0.0140932	1.06859	0.0132186	0.629415	0.120283	0.642046	0.116193	0.0149209	0.70226	NC_069100.1	11697329	11700732	3404	-	StringTie	transcript	XM_024088153.2	BIGESP.9593	LOC112050029	XLOC_011460	LOC112050029	XM_024088153.2	=	TSS16165			NADH dehydrogenase [ubiquinone] 1 alpha subcomplex subunit 8	112050029
XP_023933884.1	0.689174	0.095328	0.191295	0.472061	-0.513629	0.169942	-0.138855	0.548514	-0.52116	0.168299	-1.0672	0.0122862	-0.801259	0.0777267	-0.678776	0.114994	-0.326864	0.297514	0.386087	0.227797	NC_069086.1	4579094	4583053	3960	+	StringTie	transcript	XM_024078116.2	BIGESP.2082	LOC112042909	XLOC_002401	LOC112042909	XM_024078116.2	=	TSS3394			40S ribosomal protein S8	112042909
XP_023937860.2	0.70417	0.0908135	1.13833	0.00512862	0.811115	0.062164	-1.03887	0.0155563	0.649158	0.130534	0.144651	0.564	-1.23821	0.0030418	-0.523462	0.169408	-1.40556	0.000993569	-1.27396	0.00221222	NC_069089.1	17436897	17457203	20307	-	StringTie	transcript	XM_024082092.2	BIGESP.4285	LOC112045772	XLOC_005035	LOC112045772	XM_024082092.2	=	TSS7184			uncharacterized protein LOC112045772 isoform X1	112045772
XP_023942713.1	0.338369	0.270212	0.0128923	0.714524	-0.0873732	0.612582	-0.0373377	0.672891	-0.326004	0.292431	-0.421082	0.220219	-0.373947	0.25054	-0.100221	0.6119	-0.0502206	0.675704	0.0500999	0.650772	NC_069105.1	12243196	12247764	4569	-	StringTie	transcript	XM_024086945.2	BIGESP.11904	LOC112049145	XLOC_014147	LOC112049145	XM_024086945.2	=	TSS19857			40S ribosomal protein S16	112049145
XP_023936224.1	0.379386	0.235325	-1.21359	0.00373312	-1.21359	0.00373312	-0.785481	0.0789453	-1.30894	0.00192605	-1.30894	0.00192605	-1.02525	0.0174309	0	0.739084	0.976851	0.0224727	0.976851	0.0199068	NC_069091.1	4299398	4301068	1671	-	StringTie	transcript	XM_024080456.2	BIGESP.5100	LOC112044584	XLOC_006181	LOC112044584	XM_024080456.2	=	TSS8754			17-beta-hydroxysteroid dehydrogenase 14-like	112044584
XP_023938768.1	0.258352	0.375511	0.108855	0.591961	-0.516831	0.168212	0.129599	0.56374	-0.151847	0.530161	-0.718445	0.103347	-0.131162	0.55982	-0.60495	0.13919	0.0209095	0.719608	0.62118	0.119556	NC_069099.1	13351054	13364411	13358	-	StringTie	transcript	XM_024083000.2	BIGESP.9110	LOC112046370	XLOC_010809	LOC112046370	XM_024083000.2	=	TSS15294			T-complex protein 1 subunit gamma	112046370
XP_023952808.2	0.174632	0.496637	0.304594	0.31072	0.0267096	0.698752	-0.670265	0.113537	0.133064	0.580508	-0.148237	0.535418	-0.799116	0.0783408	-0.278897	0.359994	-0.888226	0.0460514	-0.690765	0.113637	NC_069088.1	15114750	15118590	3841	+	StringTie	transcript	XM_024097040.2	BIGESP.3669	LOC112056593	XLOC_004053	LOC112056593	XM_024097040.2	=	TSS5781			phenoloxidase subunit 1	112056593
XP_023938819.2	0.702927	0.0913151	0.353977	0.256244	-1.39067	0.00125723	-1.63788	0.000189711	-0.366667	0.256514	-1.72857	9.00322e-05	-1.87034	2.2508e-05	-1.56913	0.000311897	-1.75723	8.68167e-05	-0.713228	0.105994	NC_069103.1	11723565	11732071	8507	+	StringTie	transcript	XM_024083051.2	BIGESP.11116	LOC112046436	XLOC_012951	LOC112046436	XM_024083051.2	=	TSS18276			bilin-binding protein	112046436
XP_023937090.1	0.770607	0.0727974	0.623147	0.114514	1.1388	0.00511897	1.21187	0.00307074	-0.212348	0.444386	0.679558	0.120267	0.825493	0.0731897	0.831742	0.0594502	0.957162	0.0263215	0.192844	0.456659	NC_069089.1	14878549	14885600	7052	+	StringTie	transcript	XM_024081322.2	BIGESP.4217	LOC112045222	XLOC_004720	LOC112045222	XM_024081322.2	=	TSS6748			cuticle protein 19.8 isoform X2	112045222
XP_052740564.1	0.839165	0.0545241	1.18803	0.00366881	0.523768	0.150688	-0.799346	0.0752412	0.539579	0.169	-0.384531	0.242881	-1.25372	0.00269775	-0.862636	0.0537363	-1.43928	0.000694534	-1.09429	0.0101029	NC_069094.1	1601089	1621776	20688	-	StringTie	transcript	XM_052884604.1	BIGESP.6531	LOC128198547	XLOC_007916	LOC128198547	XM_052884604.1	=	TSS11282			angiotensin-converting enzyme-like isoform X3	128198547
XP_023945826.2	-0.338912	0.280453	-1.00966	0.0194502	-0.948492	0.031492	-0.679675	0.110839	-0.787689	0.0819582	-0.707664	0.106521	-0.377207	0.248254	0.111832	0.601045	0.479965	0.186605	0.379353	0.232006	NC_069086.1	9196281	9211010	14730	-	StringTie	transcript	XM_024090058.2	BIGESP.2231	LOC112051427	XLOC_002881	LOC112051427	XM_024090058.2	=	TSS4070			isocitrate dehydrogenase [NADP] cytoplasmic	112051427
XP_023934388.1	-0.765709	0.0850707	-0.369792	0.253823	-0.978143	0.0250257	-0.119267	0.574222	0.430461	0.226791	-0.274327	0.36092	0.663142	0.125547	-0.679244	0.114897	0.253509	0.401633	0.887911	0.0389582	NC_069086.1	9680354	9691973	11620	+	StringTie	transcript	XM_024078620.2	BIGESP.2253	LOC112043292	XLOC_002514	LOC112043292	XM_024078620.2	=	TSS3559			elongation factor 1-alpha 2	112043292
XP_023942145.2	0.47677	0.175209	-0.426941	0.215801	-1.17683	0.00502894	-0.336045	0.283852	-0.826246	0.0685145	-1.29908	0.00217042	-0.757359	0.0910225	-1.06214	0.0112347	0.0983153	0.615788	1.08843	0.00766881	NC_069088.1	3932412	3937554	5143	-	StringTie	transcript	XM_024086377.2	BIGESP.3297	LOC112048726	XLOC_004139	LOC112048726	XM_024086377.2	=	TSS5907			60S ribosomal protein L27a	112048726
XP_052745433.1	-0.603804	0.134971	-0.536833	0.158836	-0.853449	0.0580225	-0.313798	0.309685	0.072897	0.653826	-0.287905	0.342505	0.304159	0.338264	-0.358726	0.268145	0.232604	0.428145	0.578466	0.132489	NC_069108.1	3911641	3912199	559	+	Gnomon	transcript	XM_052889473.1	LOC112049473	LOC112049473	XLOC_014908	LOC112049473	XM_052889473.1	=	TSS20882			histone H2A	112049473
XP_023944328.2	1.18505	0.00370096	1.11305	0.00642765	0.954031	0.0252926	1.09434	0.00759807	-0.277829	0.356042	-0.756715	0.0912026	-0.345717	0.273698	-0.539582	0.162074	-0.0713837	0.647698	0.478704	0.175701	NC_069104.1	8450045	8451355	1311	+	StringTie	transcript	XM_024088560.2	BIGESP.11397	LOC112050314	XLOC_013411	LOC112050314	XM_024088560.2	=	TSS18886			larval cuticle protein A2B-like	112050314
XP_052745465.1	-0.444479	0.205283	0.137305	0.553257	0.392337	0.226887	0.449515	0.190479	0.563077	0.159807	0.76745	0.0923987	0.811028	0.0789678	0.261905	0.388977	0.321786	0.307447	0.0622904	0.635913	NC_069108.1	5329137	5358377	29241	+	Gnomon	transcript	XM_052889505.1	LOC128199526	LOC128199526	XLOC_014954	LOC128199526	XM_052889505.1	=	TSS20939			heat shock 70 kDa protein cognate 5-like isoform X1	128199526
XP_023944196.1	-0.303767	0.322566	-1.14055	0.00670096	-0.25839	0.384531	-0.172669	0.499807	-0.939697	0.0352122	0.046442	0.686768	0.13312	0.580424	0.972214	0.0229711	1.031	0.014492	0.0868381	0.60472	NC_069088.1	17970975	17982080	11106	-	StringTie	transcript	XM_024088428.2	BIGESP.3768	LOC112050218	XLOC_004399	LOC112050218	XM_024088428.2	=	TSS6274			troponin T, skeletal muscle isoform X4	112050218
XP_052737173.1	1.27719	0.00209003	1.31723	0.00159807	1.24871	0.00245659	0.249655	0.388055	0.100934	0.621907	-0.0690301	0.634791	-1.19313	0.00438907	-0.169581	0.512624	-1.24081	0.00267846	-1.15902	0.00563987	NC_069086.1	15156947	15169326	12380	-	StringTie	transcript	XM_052881213.1	BIGESP.2473	LOC112057162	XLOC_003016	LOC112057162	XM_052881213.1	=	TSS4239			protein obstructor-E-like	112057162
XP_023940222.1	0.112266	0.588023	0.29029	0.330129	-0.676956	0.111395	0.197678	0.462058	0.180028	0.514826	-0.767225	0.0884341	0.0860715	0.638923	-0.902173	0.0421994	-0.0944456	0.619019	0.833113	0.0560514	NC_069104.1	7456825	7481472	24648	+	StringTie	transcript	XM_024084454.2	BIGESP.11365	LOC112047355	XLOC_013384	LOC112047355	XM_024084454.2	=	TSS18850			annexin B9 isoform X3	112047355
XP_023944006.1	0.78166	0.0697267	0.82554	0.0573537	-0.126346	0.564447	-0.803046	0.0740482	0.0574215	0.67337	-0.872566	0.052492	-1.24759	0.00292283	-0.913142	0.0395981	-1.27049	0.00213505	-0.714401	0.10554	NC_069090.1	8375054	8378959	3906	+	StringTie	transcript	XM_024088238.2	BIGESP.4583	LOC112050091	XLOC_005199	LOC112050091	XM_024088238.2	=	TSS7412			apolipoprotein D	112050091
XP_023933893.2	0.217527	0.432871	-1.04009	0.0154791	-1.04009	0.0154791	-1.04009	0.0154791	-1.09894	0.00937621	-1.09894	0.00937621	-1.09894	0.00937621	0	0.739084	0	0.739084	0	0.714521	NC_069102.1	5064957	5070285	5329	+	StringTie	transcript	XM_024078125.2	BIGESP.10367	LOC112042921	XLOC_012229	LOC112042921	XM_024078125.2	=	TSS17253			protein lethal(2)essential for life	112042921
XP_023944197.1	-0.365452	0.257514	-1.18935	0.00462701	-0.351753	0.268939	-0.330655	0.288495	-0.950815	0.031627	0.01422	0.728695	0.0360364	0.700113	0.960836	0.0252058	0.976073	0.0225048	0.0218197	0.694199	NC_069088.1	17970975	17982080	11106	-	StringTie	transcript	XM_024088429.2	BIGESP.3768	LOC112050218	XLOC_004399	LOC112050218	XM_024088429.2	=	TSS6274			troponin T, skeletal muscle isoform X3	112050218
XP_023942739.1	-0.64181	0.122569	-1.03151	0.0163023	-0.479266	0.187132	1.14474	0.00490354	-0.804086	0.0766367	0.207877	0.474437	1.3351	0.00158842	0.879123	0.0452444	1.40327	0.000974277	1.29836	0.00172347	NC_069086.1	19019314	19022368	3055	-	StringTie	transcript	XM_024086971.2	BIGESP.2609	LOC112049174	XLOC_003102	LOC112049174	XM_024086971.2	=	TSS4360			delta-1-pyrroline-5-carboxylate dehydrogenase, mitochondrial	112049174
XP_023954235.1	0.771628	0.0724148	0.108746	0.592058	-1.267	0.00257235	0.317496	0.292453	-0.683693	0.114421	-1.46866	0.000720257	-0.49741	0.179781	-1.29369	0.00190675	0.211616	0.457428	1.34547	0.00127653	NC_069096.1	2289557	2292145	2589	+	StringTie	transcript	XM_024098467.2	BIGESP.7475	LOC112057881	XLOC_008752	LOC112057881	XM_024098467.2	=	TSS12436			60S ribosomal protein L27	112057881
XP_023949218.1	0.230826	0.41327	0.0431195	0.670977	-0.151682	0.529084	0.0831858	0.622785	-0.18846	0.477045	-0.377093	0.248386	-0.148782	0.534678	-0.194267	0.476222	0.0401253	0.688203	0.233633	0.39701	NC_069109.1	4657735	4672018	14284	+	StringTie	transcript	XM_024093450.2	BIGESP.13039	LOC112053859	XLOC_015440	LOC112053859	XM_024093450.2	=	TSS21611			60S ribosomal protein L4	112053859
XP_023938893.2	0.369146	0.243514	-0.768722	0.0845338	-0.768722	0.0845338	1.62931	0.000186495	-0.906528	0.0432476	-0.906528	0.0432476	1.60551	0.000176849	0	0.739084	1.64857	0.000135048	1.64857	0.000160772	NC_069095.1	6496293	6498778	2486	+	StringTie	transcript	XM_024083125.2	BIGESP.7063	LOC112046489	XLOC_008223	LOC112046489	XM_024083125.2	=	TSS11726			pupal cuticle protein C1B	112046489
XP_023942420.1	0.00164372	0.724148	-0.260418	0.381878	-0.444572	0.205186	-1.24755	0.00294212	-0.262013	0.377376	-0.446069	0.205559	-1.24796	0.00291318	-0.19464	0.475547	-1.18195	0.00400643	-1.13205	0.00709003	NC_069086.1	320097	323056	2960	+	StringTie	transcript	XM_024086652.2	BIGESP.1960	LOC112048941	XLOC_002328	LOC112048941	XM_024086652.2	=	TSS3298			60S ribosomal protein L35a	112048941
XP_023934838.1	-0.451882	0.201328	-0.111515	0.584807	-0.368063	0.255572	-0.519351	0.166823	0.346636	0.288251	0.089313	0.635129	-0.0739986	0.628534	-0.260352	0.386325	-0.41655	0.226752	-0.162885	0.531479	NC_069089.1	3964331	3973684	9354	+	StringTie	transcript	XM_024079070.2	BIGESP.3858	LOC112043586	XLOC_004479	LOC112043586	XM_024079070.2	=	TSS6371			endoplasmin	112043586
XP_052746026.1	-0.301016	0.326585	-0.550075	0.153064	-0.835581	0.064	-0.983857	0.0243923	-0.266861	0.370633	-0.596822	0.140534	-0.780066	0.0840161	-0.355551	0.270987	-0.567649	0.151473	-0.236299	0.429267	NC_069109.1	3161162	3188166	27005	-	StringTie	transcript	XM_052890066.1	BIGESP.12984	LOC112050998	XLOC_015602	LOC112050998	XM_052890066.1	=	TSS21857			gelsolin isoform X3	112050998
XP_023950916.1	-0.176525	0.494235	-0.243911	0.403071	0.0856913	0.619534	-0.060855	0.643556	-0.0690852	0.634756	0.260074	0.399624	0.116366	0.60374	0.325865	0.30245	0.184595	0.49737	-0.146137	0.555444	NC_069108.1	8363936	8364764	829	-	StringTie	transcript	XM_024095148.2	BIGESP.12795	LOC112055146	XLOC_015282	LOC112055146	XM_024095148.2	=	TSS21383			eukaryotic translation initiation factor eIF1	112055146
XP_023940349.2	0.261707	0.369836	0.248339	0.389595	-0.682417	0.110228	-0.324305	0.295511	-0.013755	0.712055	-0.86971	0.0531415	-0.563822	0.151051	-0.8607	0.0545531	-0.551984	0.156756	0.405449	0.215412	NC_069103.1	4627698	4646205	18508	+	StringTie	transcript	XM_024084581.2	BIGESP.10911	LOC112047455	XLOC_012838	LOC112047455	XM_024084581.2	=	TSS18118			C-1-tetrahydrofolate synthase, cytoplasmic	112047455
XP_023940231.1	-0.227336	0.425621	-0.835407	0.0640096	-1.26276	0.00262701	-0.571348	0.146251	-0.667884	0.118807	-1.20598	0.004	-0.365806	0.257116	-1.01518	0.0173505	0.345868	0.282338	1.11065	0.00618328	NC_069104.1	7651369	7660567	9199	-	StringTie	transcript	XM_024084463.2	BIGESP.11372	LOC112047362	XLOC_013618	LOC112047362	XM_024084463.2	=	TSS19167			V-type proton ATPase subunit E	112047362
XP_023941226.1	-0.417287	0.221556	-0.551297	0.152736	-0.163517	0.513341	-0.17657	0.494199	-0.1572	0.522196	0.264718	0.392871	0.251993	0.412334	0.410586	0.230212	0.398692	0.239598	-0.0132779	0.733309	NC_069093.1	1638447	1655726	17280	-	StringTie	transcript	XM_024085458.2	BIGESP.6013	LOC112048084	XLOC_007316	LOC112048084	XM_024085458.2	=	TSS10427			rho GDP-dissociation inhibitor 1	112048084
XP_023937597.1	0.138069	0.552186	1.12404	0.00584566	0.504787	0.159913	-0.376752	0.248572	1.06401	0.0136785	0.382224	0.258865	-0.497503	0.179714	-0.835693	0.0643762	-1.24408	0.00258521	-0.789147	0.082955	NC_069101.1	11567139	11572127	4989	-	StringTie	transcript	XM_024081829.2	BIGESP.10131	LOC112045578	XLOC_012050	LOC112045578	XM_024081829.2	=	TSS17017			15-hydroxyprostaglandin dehydrogenase [NAD(+)]-like	112045578
XP_023943561.1	0.622537	0.114672	0.230374	0.413865	0.343488	0.265334	0.183691	0.483402	-0.417941	0.2221	-0.306874	0.317273	-0.461675	0.19735	0.117307	0.593633	-0.0476144	0.679437	-0.164515	0.529556	NC_069094.1	9697474	9705370	7897	-	StringTie	transcript	XM_024087793.2	BIGESP.6757	LOC112049764	XLOC_008040	LOC112049764	XM_024087793.2	=	TSS11459			probable phosphoserine aminotransferase	112049764
XP_023940666.2	-0.418214	0.2211	0.43377	0.200164	-0.164355	0.512286	-0.532611	0.160887	0.782316	0.0877138	0.263728	0.393997	-0.131128	0.55982	-0.578361	0.147424	-0.867079	0.0520257	-0.386947	0.255071	NC_069094.1	17374059	17383645	9587	-	StringTie	transcript	XM_024084898.2	BIGESP.6940	LOC112047695	XLOC_008149	LOC112047695	XM_024084898.2	=	TSS11613			uncharacterized protein LOC112047695	112047695
XP_023947304.1	0.0638563	0.645817	0.528776	0.148527	0.362723	0.248241	0.227542	0.41809	0.473398	0.202122	0.302714	0.340196	0.165033	0.537055	-0.184039	0.490891	-0.321321	0.303547	-0.141443	0.562884	NC_069099.1	6092716	6095197	2482	-	StringTie	transcript	XM_024091536.2	BIGESP.8998	LOC112052451	XLOC_010738	LOC112052451	XM_024091536.2	=	TSS15202			40S ribosomal protein S15	112052451
XP_023938261.1	0.281794	0.342678	0.724961	0.0854759	-0.132787	0.556251	-0.698402	0.105219	0.473872	0.201839	-0.409164	0.227064	-0.91342	0.0417331	-0.831395	0.0653633	-1.21308	0.00317685	-0.587116	0.147328	NC_069088.1	12468189	12472136	3948	+	StringTie	transcript	XM_024082493.2	BIGESP.3580	LOC112046041	XLOC_003993	LOC112046041	XM_024082493.2	=	TSS5697			40S ribosomal protein S10	112046041
XP_023948487.2	1.04085	0.0125305	1.17028	0.00405466	0.334191	0.274556	0.754892	0.0768328	0.321232	0.314669	-0.897394	0.0451994	-0.519532	0.168887	-1.06919	0.0107717	-0.779602	0.0823023	0.511876	0.15945	NC_069105.1	5090937	5097554	6618	-	StringTie	transcript	XM_024092719.2	BIGESP.11726	LOC112053327	XLOC_014044	LOC112053327	XM_024092719.2	=	TSS19725			glucosamine-6-phosphate isomerase isoform X1	112053327
XP_023955128.1	1.35602	0.0012508	1.24553	0.00248232	1.15199	0.00463023	0.88707	0.0398296	-0.440692	0.208785	-0.755405	0.09191	-1.21962	0.00355627	-0.365314	0.262653	-1.01806	0.0170514	-0.803736	0.0783344	NC_069091.1	2501919	2504673	2755	+	StringTie	transcript	XM_024099360.2	BIGESP.5049	LOC112058490	XLOC_005872	LOC112058490	XM_024099360.2	=	TSS8318			lysozyme	112058490
XP_023939499.1	0.286087	0.336826	0.554176	0.137103	0.148194	0.536527	-0.465298	0.193765	0.282766	0.367897	-0.139941	0.548222	-0.716456	0.103691	-0.41737	0.226312	-0.935023	0.0338071	-0.598076	0.144141	NC_069083.1	10157706	10160558	2853	+	StringTie	transcript	XM_024083731.2	BIGESP.330	LOC112046892	XLOC_000196	LOC112046892	XM_024083731.2	=	TSS277			60S ribosomal protein L13	112046892
XP_052740563.1	0.845386	0.0526559	1.18466	0.00372026	0.538926	0.143518	-0.786698	0.0787685	0.528172	0.174482	-0.377063	0.248428	-1.24959	0.00280707	-0.846953	0.0609164	-1.43182	0.000797428	-1.09308	0.010164	NC_069094.1	1601089	1642994	41906	-	StringTie	transcript	XM_052884603.1	BIGESP.6531	LOC128198547	XLOC_007916	LOC128198547	XM_052884603.1	=	TSS11283			angiotensin-converting enzyme-like isoform X2	128198547
XP_023939557.1	0.129596	0.56374	0.101566	0.600199	-0.414629	0.223093	0.00845008	0.718733	-0.0282458	0.693932	-0.526651	0.16583	-0.121224	0.572727	-0.502972	0.17918	-0.0931632	0.620553	0.42214	0.205534	NC_069084.1	4806053	4808502	2450	+	StringTie	transcript	XM_024083789.2	BIGESP.802	LOC112046931	XLOC_000879	LOC112046931	XM_024083789.2	=	TSS1233			proteasome subunit alpha type-5	112046931
XP_052744081.1	0.818993	0.0592122	1.13478	0.0053955	1.0207	0.0148006	0.594381	0.122846	0.547678	0.164932	0.335507	0.299514	-0.303442	0.321704	-0.229449	0.42681	-0.793341	0.0787653	-0.610576	0.139511	NC_069084.1	18191711	18209652	17942	-	StringTie	transcript	XM_052888121.1	BIGESP.1268	LOC112043003	XLOC_001520	LOC112043003	XM_052888121.1	=	TSS2177			digestive cysteine proteinase 1	112043003
XP_023947299.1	0	0.725106	0	0.725106	1.21415	0.00305145	1.79208	2.89389e-05	0	0.739923	1.21415	0.00372026	1.79208	2.89389e-05	1.21415	0.00300322	1.79208	9.6463e-06	1.62774	0.000176849	NC_069104.1	8385958	8388306	2349	+	StringTie	transcript	XM_024091531.2	BIGESP.11389	LOC112052447	XLOC_013405	LOC112052447	XM_024091531.2	=	TSS18880			larval cuticle protein A2B-like	112052447
XP_023950604.1	-0.289698	0.34164	-0.51918	0.166849	-0.890661	0.0464148	0.340709	0.267875	-0.248121	0.397141	-0.694255	0.111	0.604	0.145331	-0.495006	0.183299	0.796201	0.0702347	1.07885	0.00845659	NC_069085.1	6298583	6311720	13138	-	StringTie	transcript	XM_024094836.2	BIGESP.1488	LOC112054895	XLOC_002051	LOC112054895	XM_024094836.2	=	TSS2911			aspartate aminotransferase, mitochondrial	112054895
XP_023940812.1	1.21508	0.00303215	1.29913	0.00182637	0.983285	0.020254	1.02462	0.0143473	0.335574	0.299482	-0.774996	0.0858296	-0.670717	0.118023	-0.992009	0.0213408	-0.91267	0.0398714	0.144988	0.527514	NC_069093.1	11540563	11542021	1459	-	StringTie	transcript	XM_024085044.2	BIGESP.6317	LOC112047799	XLOC_007508	LOC112047799	XM_024085044.2	=	TSS10708			uncharacterized protein LOC112047799	112047799
XP_023939671.2	-0.237427	0.411884	-1.01327	0.0191222	-0.148375	0.53391	0.676484	0.0985531	-0.943058	0.0343312	0.0911576	0.632994	0.839373	0.0696334	0.970408	0.0232733	1.20709	0.00328939	0.781813	0.0714405	NC_069087.1	13518270	13526546	8277	-	StringTie	transcript	XM_024083903.2	BIGESP.3076	LOC112047008	XLOC_003703	LOC112047008	XM_024083903.2	=	TSS5267			elongation factor Tu	112047008
XP_052737855.1	0.767096	0.0736334	1.19607	0.00344373	0.864494	0.0455145	-0.991399	0.0227331	0.568118	0.157756	0.120025	0.598232	-1.40149	0.00119614	-0.455875	0.203322	-1.61412	0.000221865	-1.4491	0.000681672	NC_069087.1	2063690	2078708	15019	+	StringTie	transcript	XM_052881895.1	BIGESP.2731	LOC112047518	XLOC_003159	LOC112047518	XM_052881895.1	=	TSS4435			superoxide dismutase [Cu-Zn]	112047518
XP_023942532.1	0.346599	0.262084	-0.639987	0.122923	-0.89324	0.0457588	-1.27561	0.00241479	-0.903619	0.0439196	-1.09658	0.00953055	-1.3613	0.00139871	-0.352746	0.273479	-1.10279	0.00790675	-1.00457	0.0217588	NC_069102.1	6780047	6786076	6030	+	StringTie	transcript	XM_024086764.2	BIGESP.10461	LOC112049030	XLOC_012278	LOC112049030	XM_024086764.2	=	TSS17333			allergen Tha p 1	112049030
XP_023940199.1	-0.418067	0.221228	-0.82737	0.0659196	-0.847358	0.0606592	0.847313	0.0522026	-0.482712	0.186804	-0.508689	0.17391	1.1279	0.0075209	-0.0296635	0.70737	1.34294	0.00130547	1.35221	0.00123151	NC_069084.1	1112520	1118006	5487	+	StringTie	transcript	XM_024084431.2	BIGESP.715	LOC112047336	XLOC_000827	LOC112047336	XM_024084431.2	=	TSS1166			ATP synthase subunit gamma, mitochondrial	112047336
XP_023943578.2	0.547694	0.139042	0.903316	0.0360804	-0.173249	0.499061	0.0461062	0.667547	0.437161	0.22246	-0.692021	0.1119	-0.507107	0.174756	-1.01246	0.017746	-0.871646	0.0507653	0.218518	0.418476	NC_069093.1	16063308	16073094	9787	+	StringTie	transcript	XM_024087810.2	BIGESP.6453	LOC112049784	XLOC_007249	LOC112049784	XM_024087810.2	=	TSS10328			15-hydroxyprostaglandin dehydrogenase [NAD(+)]	112049784
XP_052742112.1	-0.571994	0.146016	-1.06947	0.0121158	-1.06947	0.0121158	0.965122	0.0224116	-0.888421	0.0479775	-0.888421	0.0479775	1.21832	0.00365595	0	0.739084	1.35588	0.00117685	1.35588	0.00121865	NC_069098.1	1338601	1356911	18311	-	StringTie	transcript	XM_052886152.1	BIGESP.8453	LOC112047557	XLOC_010164	LOC112047557	XM_052886152.1	=	TSS14415			fumarate hydratase, mitochondrial	112047557
XP_052737197.1	0.556498	0.136296	0.445209	0.192852	0.571191	0.131154	-0.433314	0.21237	-0.12484	0.567855	0.0170156	0.7261	-0.886723	0.0485691	0.141732	0.560222	-0.802065	0.0756238	-0.897745	0.0473859	NC_069083.1	2524073	2539161	15089	+	StringTie	transcript	XM_052881237.1	BIGESP.92	LOC112044400	XLOC_000067	LOC112044400	XM_052881237.1	=	TSS80			protein disulfide-isomerase A6 homolog	112044400
XP_023944329.2	1.11427	0.00638264	0.82925	0.0565916	0	0.725106	1.24246	0.00253376	-0.808067	0.0753344	-1.11427	0.00789068	0.48747	0.194788	-0.82925	0.0659711	1.07486	0.0101511	1.24246	0.00239871	NC_069104.1	8434240	8435874	1635	-	StringTie	transcript	XM_024088561.2	BIGESP.11400	LOC112050315	XLOC_013641	LOC112050315	XM_024088561.2	=	TSS19197			cuticle protein 19.8-like	112050315
XP_023942772.1	0.126099	0.568244	0.0207987	0.706942	-0.0962248	0.602196	-0.109951	0.586543	-0.105404	0.591244	-0.2213	0.432659	-0.234808	0.414389	-0.116933	0.590781	-0.130635	0.570958	-0.0137839	0.73292	NC_069101.1	6487072	6493163	6092	+	StringTie	transcript	XM_024087004.2	BIGESP.9948	LOC112049204	XLOC_011685	LOC112049204	XM_024087004.2	=	TSS16488	BIGESP.9948.2		60S ribosomal protein L11	112049204
XP_023947557.1	1.38671	0.00110932	0.824253	0.0579518	1.5374	0.000414791	1.24562	0.00247588	-1.30425	0.00203537	0.60444	0.145151	-0.555622	0.153585	1.49538	0.000453376	1.08498	0.00936013	-1.04272	0.0160772	NC_069094.1	1449797	1460325	10529	+	StringTie	transcript	XM_024091789.2	BIGESP.6544	LOC112052632	XLOC_007632	LOC112052632	XM_024091789.2	=	TSS10866			uncharacterized protein LOC112052632	112052632
XP_023941936.1	0.00360574	0.722797	0.226604	0.419421	-0.391427	0.239141	0.00618257	0.720582	0.223092	0.451656	-0.394721	0.23701	0.00257686	0.738357	-0.589887	0.143887	-0.22058	0.439023	0.397072	0.2209	NC_069089.1	11040148	11043041	2894	+	StringTie	transcript	XM_024086168.2	BIGESP.4141	LOC112048580	XLOC_004659	LOC112048580	XM_024086168.2	=	TSS6654			SH3 domain-binding glutamic acid-rich protein homolog	112048580
XP_023951507.1	-0.453099	0.200611	-0.185236	0.482328	-0.355216	0.266277	-1.30245	0.00209646	0.277733	0.37491	0.105207	0.616756	-1.18693	0.00455949	-0.174798	0.504026	-1.25683	0.00234084	-1.21332	0.00350161	NC_069089.1	12486770	12493964	7195	-	StringTie	transcript	XM_024095739.2	BIGESP.4167	LOC112055558	XLOC_004977	LOC112055558	XM_024095739.2	=	TSS7105			glutathione S-transferase 1	112055558
XP_023945761.1	0.260339	0.372746	0.373281	0.239923	0.259173	0.374264	-0.203975	0.457135	0.115669	0.604437	-0.00118558	0.722228	-0.458082	0.199508	-0.116851	0.5909	-0.566355	0.151974	-0.456958	0.210093	NC_069083.1	12452340	12459913	7574	-	StringTie	transcript	XM_024089993.2	BIGESP.421	LOC112051386	XLOC_000638	LOC112051386	XM_024089993.2	=	TSS893			14-3-3 protein zeta isoform X1	112051386
XP_023945765.1	0.250063	0.387559	0.353493	0.256598	0.293066	0.326399	-0.209557	0.449109	0.105723	0.616161	0.0437962	0.689839	-0.453471	0.20183	-0.0619959	0.661106	-0.552588	0.156527	-0.4948	0.189302	NC_069083.1	12452875	12459913	7039	-	StringTie	transcript	XM_024089997.2	BIGESP.421	LOC112051386	XLOC_000638	LOC112051386	XM_024089997.2	=	TSS893			14-3-3 protein zeta isoform X2	112051386
XP_052741316.1	0.930431	0.0301961	1.17274	0.00401286	0.284155	0.339257	-0.260337	0.381974	0.463042	0.207338	-0.753099	0.0925595	-1.04809	0.0141511	-1.05709	0.0117846	-1.24505	0.00256913	-0.518132	0.176527	NC_069096.1	2337561	2351646	14086	-	StringTie	transcript	XM_052885356.1	BIGESP.7476	LOC112057877	XLOC_009044	LOC112057877	XM_052885356.1	=	TSS12877			venom carboxylesterase-6	112057877
XP_023947600.1	0.649649	0.10665	0.8921	0.0388617	0.814667	0.0605852	0.277356	0.348688	0.303125	0.339322	0.202622	0.482273	-0.399621	0.233852	-0.102514	0.608836	-0.675059	0.115791	-0.585948	0.147955	NC_069090.1	8797872	8815568	17697	+	StringTie	transcript	XM_024091832.2	BIGESP.4611	LOC112052655	XLOC_005208	LOC112052655	XM_024091832.2	=	TSS7427			phosphatidylethanolamine-binding protein homolog F40A3.3 isoform X3	112052655
XP_023953515.1	-0.148201	0.534186	0.282851	0.341035	-0.854002	0.0579325	-0.0691367	0.632717	0.423133	0.231473	-0.754909	0.092254	0.0794473	0.64665	-1.01963	0.0167524	-0.348967	0.276556	0.809099	0.0630386	NC_069103.1	7016747	7028927	12181	-	StringTie	transcript	XM_024097747.2	BIGESP.10980	LOC112057249	XLOC_013137	LOC112057249	XM_024097747.2	=	TSS18519			ras-related protein Rab-1A	112057249
XP_023944414.1	0.729471	0.0841801	0.829243	0.0565916	0.235238	0.406781	-0.906349	0.0421254	0.123895	0.592685	-0.525673	0.166322	-1.3076	0.00196785	-0.636442	0.12901	-1.35762	0.0012508	-1.04776	0.0151543	NC_069107.1	4182295	4183151	857	-	StringTie	transcript	XM_024088646.2	BIGESP.12311	LOC112050391	XLOC_014714	LOC112050391	XM_024088646.2	=	TSS20626			protein lethal(2)essential for life-like	112050391
XP_023950818.1	0.314315	0.297842	0.313954	0.298527	-0.263116	0.377424	-0.579496	0.142804	-0.000375351	0.722807	-0.558082	0.152797	-0.82872	0.0679132	-0.557754	0.15481	-0.828451	0.0662026	-0.34089	0.293762	NC_069097.1	12881434	12883679	2246	+	StringTie	transcript	XM_024095050.2	BIGESP.8302	LOC112055063	XLOC_009519	LOC112055063	XM_024095050.2	=	TSS13534			60S ribosomal protein L18	112055063
XP_023945274.1	0.813659	0.0609646	-0.844374	0.0618617	1.1144	0.00638264	0.498582	0.162923	-1.12654	0.00726045	0.553211	0.163148	-0.418363	0.221801	1.27242	0.00201286	1.01019	0.0170257	-0.872847	0.054627	NC_069088.1	10288418	10298572	10155	-	StringTie	transcript	XM_024089506.2	BIGESP.3476	LOC112051044	XLOC_004250	LOC112051044	XM_024089506.2	=	TSS6071			heat shock protein beta-1	112051044
XP_023952418.1	0.157085	0.523486	-0.913851	0.0403537	-0.894805	0.0454341	-0.212873	0.444071	-0.986466	0.0240772	-0.97065	0.0263312	-0.36321	0.258932	0.0470393	0.680051	0.800992	0.0689389	0.776675	0.072582	NC_069107.1	2119921	2222907	102987	+	StringTie	transcript	XM_024096650.2	BIGESP.12300	LOC112056204	XLOC_014563	LOC112056204	XM_024096650.2	=	TSS20429			filamin-A isoform X5	112056204
XP_023947163.2	1.55925	0.000366559	1.11441	0.00638264	1.02198	0.0146463	0.0129885	0.714447	-0.986173	0.0241029	-1.09912	0.00937299	-1.55715	0.000411576	-0.167491	0.515936	-1.10864	0.00743087	-1.0153	0.0199904	NC_069098.1	6966972	6968082	1111	-	StringTie	transcript	XM_024091395.2	BIGESP.8575	LOC112052355	XLOC_010232	LOC112052355	XM_024091395.2	=	TSS14493			pupal cuticle protein	112052355
XP_023950493.1	0.383903	0.232116	0.359121	0.251511	-0.520188	0.166572	-0.207045	0.452778	-0.0266925	0.696373	-0.810803	0.0744148	-0.565812	0.150447	-0.793433	0.078537	-0.543465	0.160051	0.33651	0.266791	NC_069105.1	8065342	8078148	12807	+	StringTie	transcript	XM_024094725.2	BIGESP.11818	LOC112054820	XLOC_013884	LOC112054820	XM_024094725.2	=	TSS19517			proteasome subunit alpha type-1	112054820
XP_052739396.1	0.4803	0.173145	1.10228	0.00715756	0.618328	0.115543	0.383294	0.232489	0.796118	0.0836527	0.160487	0.542704	-0.106651	0.58999	-0.669192	0.118199	-0.872968	0.0504984	-0.265081	0.391431	NC_069091.1	6232422	6246230	13809	-	StringTie	transcript	XM_052883436.1	BIGESP.5141	LOC112044526	XLOC_006206	LOC112044526	XM_052883436.1	=	TSS8799			aldehyde dehydrogenase X, mitochondrial	112044526
XP_023944506.2	1.22726	0.00284566	-0.0161452	0.707039	-1.00261	0.0206495	-1.00261	0.0206495	-1.23262	0.00318328	-1.4255	0.000971061	-1.4255	0.000971061	-0.998011	0.0202122	-0.998011	0.0202122	0	0.714521	NC_069098.1	3372614	3376691	4078	+	StringTie	transcript	XM_024088738.2	BIGESP.8484	LOC112050466	XLOC_009917	LOC112050466	XM_024088738.2	=	TSS14041			uncharacterized protein LOC112050466	112050466
XP_052744169.1	0.824233	0.0579518	0.83945	0.0544855	0.51964	0.152453	-0.593379	0.137894	0.0206152	0.722055	-0.367389	0.255833	-1.16606	0.00527653	-0.38694	0.246257	-1.17568	0.0042283	-0.970289	0.0279775	NC_069103.1	11742445	11750650	8206	-	StringTie	transcript	XM_052888209.1	BIGESP.11113	LOC112046424	XLOC_013222	LOC112046424	XM_052888209.1	=	TSS18629			lopap	112046424
XP_023945584.2	0.0135807	0.713945	0.643925	0.108209	0.289458	0.331859	0.094149	0.608605	0.633053	0.13565	0.276448	0.376862	0.0806242	0.644977	-0.388803	0.24527	-0.566431	0.151968	-0.198117	0.480945	NC_069083.1	2549983	2552048	2066	+	StringTie	transcript	XM_024089816.2	BIGESP.110	LOC112051249	XLOC_000069	LOC112051249	XM_024089816.2	=	TSS83			dolichyl-diphosphooligosaccharide--protein glycosyltransferase subunit 1	112051249
XP_052740250.1	0.81838	0.0592733	0.0381002	0.677148	-0.227726	0.425154	0.145349	0.540727	-0.794611	0.0799743	-0.9422	0.0344662	-0.722177	0.102408	-0.264162	0.380447	0.107658	0.605415	0.364494	0.242842	NC_069093.1	13173909	13176235	2327	+	StringTie	transcript	XM_052884290.1	BIGESP.6368	LOC112056814	XLOC_007194	LOC112056814	XM_052884290.1	=	TSS10246			prostaglandin reductase 1-like	112056814
XP_023950126.1	0.511153	0.156553	0.898408	0.0370579	0.914005	0.0341286	0.296989	0.321048	0.49051	0.193129	0.512001	0.18183	-0.232474	0.416756	0.0239544	0.714286	-0.687873	0.112714	-0.706969	0.108	NC_069093.1	7865465	7873156	7692	-	StringTie	transcript	XM_024094358.2	BIGESP.6201	LOC112054534	XLOC_007435	LOC112054534	XM_024094358.2	=	TSS10591			D-erythrulose reductase	112054534
XP_023943447.1	0.435184	0.199376	0.576649	0.128592	-0.00184665	0.719045	-0.281757	0.352878	0.159671	0.543794	-0.436857	0.211058	-0.674844	0.116299	-0.578201	0.147527	-0.794733	0.0779196	-0.27999	0.371617	NC_069093.1	7359935	7364688	4754	-	StringTie	transcript	XM_024087679.2	BIGESP.6182	LOC112049684	XLOC_007422	LOC112049684	XM_024087679.2	=	TSS10574			40S ribosomal protein SA	112049684
XP_023945269.1	-0.210031	0.448109	-0.291581	0.338839	-0.691013	0.107881	-0.157832	0.520952	-0.084255	0.616849	-0.522679	0.167492	0.0531058	0.678772	-0.449895	0.206672	0.137031	0.567026	0.566884	0.13683	NC_069088.1	10314349	10321892	7544	+	StringTie	transcript	XM_024089501.2	BIGESP.3480	LOC112051039	XLOC_003946	LOC112051039	XM_024089501.2	=	TSS5632			T-complex protein 1 subunit beta	112051039
XP_023951252.1	0.275688	0.350817	0.454406	0.187601	0.197721	0.461974	0.424334	0.205791	0.188218	0.502113	-0.079786	0.622058	0.156035	0.548717	-0.266424	0.377061	-0.0325505	0.701006	0.234662	0.395759	NC_069102.1	3589326	3591250	1925	-	StringTie	transcript	XM_024095484.2	BIGESP.10336	LOC112055399	XLOC_012521	LOC112055399	XM_024095484.2	=	TSS17668			dihydropteridine reductase	112055399
XP_052745427.1	0.350705	0.258675	0.0331674	0.685855	0.308181	0.305029	-0.534274	0.159826	-0.318535	0.301074	-0.0437627	0.669064	-0.840594	0.0649518	0.275776	0.370412	-0.564506	0.152637	-0.804892	0.0778039	NC_069108.1	3904625	3905718	1094	+	Gnomon	transcript	XM_052889467.1	LOC112049472	LOC112049472	XLOC_014905	LOC112049472	XM_052889467.1	=	TSS20879			histone H1B-like	112049472
XP_023934294.1	-0.639586	0.123244	-1.26047	0.00265595	-0.172853	0.499624	0.537081	0.144196	-1.08635	0.0104695	0.491749	0.192482	1.032	0.017926	1.2175	0.00295177	1.39608	0.000987138	0.68493	0.100415	NC_069084.1	10645304	10650840	5537	-	StringTie	transcript	XM_024078526.2	BIGESP.956	LOC112043215	XLOC_001351	LOC112043215	XM_024078526.2	=	TSS1924			cytochrome c oxidase subunit 4 isoform 1, mitochondrial	112043215
XP_052742547.1	-0.0180186	0.705174	-0.898378	0.0440932	-0.307597	0.316662	-0.0867075	0.613254	-0.884119	0.0494116	-0.289981	0.339489	-0.0687154	0.63519	0.63869	0.117254	0.828767	0.0603183	0.222388	0.412704	NC_069099.1	13623443	13645408	21966	+	StringTie	transcript	XM_052886587.1	BIGESP.9245	LOC112049503	XLOC_010588	LOC112049503	XM_052886587.1	=	TSS14994			tropomyosin isoform X11	112049503
XP_023951792.1	0.0304884	0.691653	0.139303	0.550695	-0.423935	0.21763	0.793269	0.0670804	0.109064	0.612801	-0.451039	0.203074	0.77158	0.0910836	-0.544906	0.159296	0.689511	0.101254	1.04532	0.011074	NC_069091.1	9145768	9158517	12750	-	StringTie	transcript	XM_024096024.2	BIGESP.5212	LOC112055814	XLOC_006253	LOC112055814	XM_024096024.2	=	TSS8858			glycogen phosphorylase	112055814
XP_023943843.1	1.20947	0.00318971	1.3851	0.00111897	0.823122	0.0581415	0.950064	0.0262154	0.400261	0.2471	-0.632978	0.129376	-0.462645	0.196746	-0.95521	0.0284051	-0.814865	0.0705177	0.190467	0.459707	NC_069090.1	10204389	10210830	6442	+	StringTie	transcript	XM_024088075.2	BIGESP.4646	LOC112049980	XLOC_005235	LOC112049980	XM_024088075.2	=	TSS7471			pupal cuticle protein	112049980
XP_023937341.1	0.470534	0.178331	-0.895312	0.0453119	-0.895312	0.0453119	0.401784	0.220736	-1.042	0.0152669	-1.042	0.0152669	-0.0781644	0.623846	0	0.739084	1.02037	0.0158167	1.02037	0.0137846	NC_069084.1	2663115	2663629	515	-	StringTie	transcript	XM_024081573.2	BIGESP.755	LOC112045406	XLOC_001237	LOC112045406	XM_024081573.2	=	TSS1762			probable salivary secreted peptide	112045406
XP_023939268.1	0	0.725106	0	0.725106	1.13603	0.00535691	1.14283	0.00500322	0	0.739923	1.13603	0.00711897	1.14283	0.00668489	1.13603	0.00582637	1.14283	0.00545659	0.0264624	0.687543	NC_069102.1	6343697	6344718	1022	+	StringTie	transcript	XM_024083500.2	BIGESP.10432	LOC112046734	XLOC_012255	LOC112046734	XM_024083500.2	=	TSS17301			NADH dehydrogenase [ubiquinone] iron-sulfur protein 5	112046734
XP_023950671.1	-1.0834	0.0109003	-1.0834	0.0109003	-1.0834	0.0109003	0.222741	0.424823	0	0.739923	0	0.739923	1.14197	0.0067074	0	0.739084	1.14197	0.00547267	1.14197	0.00478778	NC_069103.1	13805909	13807111	1203	-	StringTie	transcript	XM_024094903.2	BIGESP.11167	LOC112054947	XLOC_013253	LOC112054947	XM_024094903.2	=	TSS18678			uncharacterized protein LOC112054947	112054947
XP_023954157.1	-0.68804	0.108637	-0.903482	0.0428296	-1.15026	0.00618328	0.202176	0.455939	-0.349694	0.270412	-0.940517	0.0349068	0.83033	0.0719839	-0.819684	0.0686431	1.00834	0.0174566	1.2017	0.00319614	NC_069098.1	12964990	13008659	43670	-	StringTie	transcript	XM_024098389.2	BIGESP.8702	LOC112057834	XLOC_010315	LOC112057834	XM_024098389.2	=	TSS14610			pyruvate carboxylase, mitochondrial isoform X4	112057834
XP_023939623.1	0.761561	0.0748617	1.15094	0.00464309	0.888443	0.0395338	0.277986	0.347804	0.59678	0.147617	0.178819	0.516132	-0.53794	0.160662	-0.434995	0.215904	-1.00831	0.0185048	-0.688858	0.114251	NC_069092.1	16322393	16339892	17500	+	StringTie	transcript	XM_024083855.2	BIGESP.5912	LOC112046977	XLOC_006698	LOC112046977	XM_024083855.2	=	TSS9515			ras-related protein Rab-11A	112046977
XP_023952196.1	-0.686133	0.109338	1.0204	0.0148296	1.2464	0.00247267	-0.686133	0.109338	1.14754	0.00638907	1.30454	0.0019582	0	0.739923	0.59677	0.131193	-1.14754	0.00516399	-1.30454	0.0018135	NC_069100.1	15110257	15122897	12641	+	StringTie	transcript	XM_024096428.2	BIGESP.9710	LOC112056084	XLOC_011160	LOC112056084	XM_024096428.2	=	TSS15765			uncharacterized protein LOC112056084	112056084
XP_023949880.1	-0.554758	0.15155	-0.332271	0.287183	-1.09922	0.00948875	0.417936	0.209653	0.250609	0.413904	-0.931929	0.0364469	0.865937	0.0586945	-1.00693	0.0185916	0.699563	0.0978714	1.20916	0.00306109	NC_069110.1	9016132	9040249	24118	-	StringTie	transcript	XM_024094112.2	BIGESP.13385	LOC112054218	XLOC_016174	LOC112054218	XM_024094112.2	=	TSS22663			vesicle-associated membrane protein-associated protein B isoform X3	112054218
XP_023942578.2	1.02387	0.0144084	1.10354	0.00710289	1.14535	0.00487781	0.54723	0.139219	0.154698	0.550576	0.240853	0.42583	-0.655804	0.122395	0.08739	0.629289	-0.777648	0.0830868	-0.842046	0.0666431	NC_069093.1	11124685	11127368	2684	+	StringTie	transcript	XM_024086810.2	BIGESP.6291	LOC112049058	XLOC_007155	LOC112049058	XM_024086810.2	=	TSS10192			protein yellow-like	112049058
XP_023951270.2	-0.625694	0.127823	-0.704344	0.103447	-0.954805	0.0299132	0.957509	0.024463	-0.124977	0.56774	-0.695587	0.11063	1.18894	0.00459486	-0.632702	0.130225	1.20889	0.00324116	1.26355	0.00209968	NC_069089.1	12932730	12977871	45142	-	StringTie	transcript	XM_024095502.2	BIGESP.4175	LOC112055393	XLOC_004978	LOC112055393	XM_024095502.2	=	TSS7106			2-oxoglutarate dehydrogenase complex component E1 isoform X3	112055393
XP_023938159.2	1.61235	0.00021865	1.58596	0.000257235	1.68026	0.000170418	0	0.725106	-0.110826	0.585974	0.284058	0.366158	-1.61235	0.000215434	0.391757	0.244608	-1.58596	0.00026045	-1.68026	0.000144695	NC_069100.1	13445247	13447924	2678	-	StringTie	transcript	XM_024082391.2	BIGESP.9684	LOC112045966	XLOC_011522	LOC112045966	XM_024082391.2	=	TSS16243			pupal cuticle protein PCP52	112045966
XP_023934424.1	-0.197412	0.465608	0.0528974	0.659932	-0.674549	0.112058	0.0385042	0.676486	0.249081	0.415772	-0.512396	0.172412	0.23507	0.434466	-0.714784	0.103177	-0.0144066	0.729849	0.703954	0.0941672	NC_069086.1	10276225	10284584	8360	-	StringTie	transcript	XM_024078656.2	BIGESP.2305	LOC112043314	XLOC_002916	LOC112043314	XM_024078656.2	=	TSS4111			cytosolic non-specific dipeptidase	112043314
XP_023944718.1	-0.170943	0.502341	-0.110951	0.585527	-0.465677	0.193559	-0.562952	0.148994	0.0604864	0.669293	-0.305656	0.319379	-0.409901	0.226817	-0.363078	0.264267	-0.465066	0.198299	-0.111001	0.604453	NC_069101.1	1971629	1979408	7780	+	StringTie	transcript	XM_024088950.2	BIGESP.9778	LOC112050646	XLOC_011599	LOC112050646	XM_024088950.2	=	TSS16362			sterol carrier protein 2	112050646
XP_023940117.1	-0.443015	0.206299	-1.07625	0.0114952	-1.07625	0.0114952	0.724105	0.0855241	-0.94564	0.0333344	-0.94564	0.0333344	1.00439	0.0228746	0	0.739084	1.27756	0.00196141	1.27756	0.00192605	NC_069086.1	7563741	7577221	13481	-	StringTie	transcript	XM_024084349.2	BIGESP.2180	LOC112047279	XLOC_002845	LOC112047279	XM_024084349.2	=	TSS4025			succinate--CoA ligase [ADP-forming] subunit beta, mitochondrial	112047279
XP_023949193.1	-0.211738	0.445688	-0.941686	0.033865	-0.815249	0.0697492	0.539031	0.143463	-0.784361	0.0828039	-0.641622	0.127026	0.726246	0.105666	0.177497	0.507601	1.2788	0.00194855	1.19253	0.00346302	NC_069088.1	4615811	4632500	16690	-	StringTie	transcript	XM_024093425.2	BIGESP.3420	LOC112053847	XLOC_004155	LOC112053847	XM_024093425.2	=	TSS5935			troponin I isoform X13	112053847
XP_023951264.2	-0.625287	0.1279	-0.703885	0.103733	-0.954102	0.03009	0.956968	0.024508	-0.124877	0.56781	-0.69471	0.110955	1.18826	0.00461093	-0.631765	0.130714	1.2082	0.00327331	1.26282	0.00210611	NC_069089.1	12932730	12977871	45142	-	StringTie	transcript	XM_024095496.2	BIGESP.4175	LOC112055393	XLOC_004978	LOC112055393	XM_024095496.2	=	TSS7106			2-oxoglutarate dehydrogenase complex component E1 isoform X2	112055393
XP_023941634.1	-0.690559	0.107939	-1.20472	0.0040836	-0.765151	0.0850965	0.610347	0.117923	-1.00518	0.0200868	-0.105198	0.591505	1.09837	0.010254	0.974803	0.0225723	1.36257	0.00116077	1.14118	0.00482637	NC_069083.1	18345187	18347927	2741	-	StringTie	transcript	XM_024085866.2	BIGESP.615	LOC112048368	XLOC_000766	LOC112048368	XM_024085866.2	=	TSS1083			cytochrome c oxidase subunit 5A, mitochondrial	112048368
XP_023950482.2	1.22221	0.0029164	-0.802953	0.074074	-0.802953	0.074074	-0.802953	0.074074	-1.32157	0.00176206	-1.32157	0.00176206	-1.32157	0.00176206	0	0.739084	0	0.739084	0	0.714521	NC_069084.1	7890186	7903039	12854	+	StringTie	transcript	XM_024094714.2	BIGESP.892	LOC112054812	XLOC_000929	LOC112054812	XM_024094714.2	=	TSS1302			phenoloxidase-activating enzyme	112054812
XP_052739171.1	-1.1574	0.00588103	-1.1574	0.00588103	-1.1574	0.00588103	0.281454	0.343061	0	0.739923	0	0.739923	1.22898	0.00338585	0	0.739084	1.22898	0.00273312	1.22898	0.00264309	NC_069090.1	9701404	9703556	2153	+	StringTie	transcript	XM_052883211.1	BIGESP.4632	LOC112053445	XLOC_005227	LOC112053445	XM_052883211.1	=	TSS7461			NADH dehydrogenase [ubiquinone] 1 alpha subcomplex subunit 7	112053445
XP_023940601.1	-0.659374	0.116749	-0.237375	0.411974	-0.673699	0.11228	-0.227158	0.425897	0.459555	0.20935	-0.0190196	0.707257	0.468824	0.204161	-0.476145	0.192913	0.0104976	0.730682	0.485323	0.172225	NC_069102.1	12973047	12979391	6345	-	StringTie	transcript	XM_024084833.2	BIGESP.10702	LOC112047650	XLOC_012718	LOC112047650	XM_024084833.2	=	TSS17956			3-ketoacyl-CoA thiolase, mitochondrial	112047650
XP_023943933.1	-0.299579	0.328743	-0.960653	0.0281158	-0.623545	0.128431	-0.134465	0.553871	-0.790086	0.0815884	-0.360728	0.261045	0.168596	0.531447	0.525751	0.16064	0.889543	0.0421833	0.511914	0.159424	NC_069085.1	7303017	7309138	6122	+	StringTie	transcript	XM_024088165.2	BIGESP.1557	LOC112050044	XLOC_001694	LOC112050044	XM_024088165.2	=	TSS2412			eukaryotic initiation factor 4A	112050044
XP_023943232.1	-0.30718	0.317968	-1.13849	0.0067717	-1.13849	0.0067717	0.527853	0.148961	-1.05623	0.0133055	-1.05623	0.0133055	0.774954	0.0899646	0	0.739084	1.27654	0.00198392	1.27654	0.00195498	NC_069093.1	2519225	2520746	1522	-	StringTie	transcript	XM_024087464.2	BIGESP.6043	LOC112049532	XLOC_007336	LOC112049532	XM_024087464.2	=	TSS10452			putative ATP synthase subunit f, mitochondrial	112049532
XP_023943143.2	-1.57289	0.000350482	-1.66755	0.000173633	-1.66755	0.000173633	-1.66755	0.000173633	-1.0455	0.0146592	-1.0455	0.0146592	-1.0455	0.0146592	0	0.739084	0	0.739084	0	0.714521	NC_069089.1	9572961	9574752	1792	+	StringTie	transcript	XM_024087375.2	BIGESP.4049	LOC112049462	XLOC_004596	LOC112049462	XM_024087375.2	=	TSS6555			endocuticle structural glycoprotein SgAbd-1-like	112049462
XP_023942044.1	0.362903	0.248116	0.125568	0.569167	0.187151	0.478228	-1.20941	0.00393569	-0.242005	0.404322	-0.180916	0.487926	-1.30061	0.0021254	0.0622181	0.660791	-1.24069	0.00267846	-1.25606	0.00248553	NC_069090.1	14414094	14431235	17142	+	StringTie	transcript	XM_024086276.2	BIGESP.4819	LOC112048648	XLOC_005340	LOC112048648	XM_024086276.2	=	TSS7614			aldo-keto reductase AKR2E4	112048648
XP_023946046.1	0.376365	0.237621	0.730848	0.0839068	0.101487	0.600299	-0.882469	0.0488875	0.42579	0.229675	-0.282389	0.349727	-1.00151	0.0206817	-0.660285	0.121215	-1.12079	0.00650804	-0.915491	0.0428617	NC_069100.1	11833960	11844013	10054	+	Gnomon	transcript	XM_024090278.2	LOC112051572	LOC112051572	XLOC_011086	LOC112051572	XM_024090278.2	=	TSS15655			protein CDV3 homolog	112051572
XP_023947220.2	0.394568	0.225453	-0.639386	0.12328	-1.08213	0.0110257	-0.117632	0.576559	-0.907352	0.0431576	-1.18666	0.00455949	-0.499984	0.178328	-0.874966	0.0500514	0.546913	0.149299	1.05044	0.010463	NC_069084.1	13766908	13772676	5769	-	StringTie	transcript	XM_024091452.2	BIGESP.1088	LOC112052399	XLOC_001413	LOC112052399	XM_024091452.2	=	TSS2024			60S ribosomal protein L7	112052399
XP_052741101.1	1.4185	0.000942122	1.1055	0.00690354	1.36219	0.0012283	1.38275	0.00113183	-0.915145	0.0415113	-0.206264	0.453183	-0.132146	0.558363	0.760563	0.0799068	0.818272	0.0632412	0.0747981	0.619463	NC_069095.1	8194923	8206889	11967	-	StringTie	transcript	XM_052885141.1	BIGESP.7138	LOC112057310	XLOC_008541	LOC112057310	XM_052885141.1	=	TSS12169			calphotin	112057310
XP_023944522.2	-0.933077	0.0351833	-0.933077	0.0351833	1.10899	0.00675884	0.695067	0.0935113	0	0.739923	1.3195	0.0017299	1.14673	0.00645338	1.3195	0.00149518	1.14673	0.00527974	-0.650878	0.126614	NC_069102.1	14918252	14924632	6381	-	StringTie	transcript	XM_024088754.2	BIGESP.10738	LOC112050487	XLOC_012751	LOC112050487	XM_024088754.2	=	TSS17999			cuticle protein 3-like	112050487
XP_023955033.2	0.508134	0.158058	-0.197019	0.466222	-0.1984	0.464492	-1.18584	0.00471061	-0.676926	0.115913	-0.678058	0.11563	-1.33391	0.00161415	-0.00140653	0.740669	-1.12445	0.00636334	-1.12399	0.00757556	NC_069086.1	6166402	6204096	37695	+	StringTie	transcript	XM_024099265.2	BIGESP.2138	LOC112058428	XLOC_002438	LOC112058428	XM_024099265.2	=	TSS3448			inter-alpha-trypsin inhibitor heavy chain H4 isoform X3	112058428
XP_023946330.1	1.07049	0.00958521	1.44385	0.000717042	1.41883	0.000942122	0	0.725106	1.17035	0.0052701	1.11553	0.00853055	-1.07049	0.01191	-0.1041	0.606862	-1.44385	0.000646302	-1.41883	0.000916399	NC_069086.1	11512957	11598505	85549	+	StringTie	transcript	XM_024090562.2	BIGESP.2361	LOC112051777	XLOC_002566	LOC112051777	XM_024090562.2	=	TSS3633			uncharacterized protein LOC112051777	112051777
XP_023954803.1	0.276064	0.350395	0.310767	0.302408	-0.72228	0.0982926	-0.458094	0.198	0.0357541	0.700624	-0.928205	0.0374727	-0.701261	0.108904	-0.95249	0.0292379	-0.730492	0.0988457	0.306887	0.300312	NC_069086.1	16536560	16542367	5808	-	StringTie	transcript	XM_024099035.2	BIGESP.2515	LOC112058313	XLOC_003039	LOC112058313	XM_024099035.2	=	TSS4282			60S ribosomal protein L7a	112058313
XP_023949753.1	1.39305	0.00109325	0.831695	0.0560161	1.25416	0.00232797	0.68918	0.095328	-1.15518	0.0058328	-0.451506	0.202807	-1.24205	0.00297428	0.881525	0.044627	-0.228735	0.427579	-1.01198	0.0205273	NC_069091.1	895304	907602	12299	-	StringTie	transcript	XM_024093985.2	BIGESP.5013	LOC112054280	XLOC_006134	LOC112054280	XM_024093985.2	=	TSS8680			protein transport protein SEC24	112054280
XP_023935582.1	-0.194774	0.469421	0.288504	0.333608	0.0699325	0.637794	-0.291419	0.338994	0.46935	0.203875	0.262745	0.395418	-0.0999203	0.59774	-0.220852	0.43864	-0.555024	0.155743	-0.357314	0.278974	NC_069101.1	14705853	14707292	1440	+	StringTie	transcript	XM_024079814.2	BIGESP.10207	LOC112044081	XLOC_011848	LOC112044081	XM_024079814.2	=	TSS16739			40S ribosomal protein S26	112044081
XP_023935376.1	0.456369	0.186402	0.729261	0.0844116	0.616226	0.11626	-0.378796	0.246974	0.344615	0.290296	0.195347	0.492013	-0.738719	0.0982347	-0.155318	0.533498	-0.931229	0.0345273	-0.852311	0.0625434	NC_069091.1	11493873	11508253	14381	+	StringTie	transcript	XM_024079608.2	BIGESP.5289	LOC112043930	XLOC_006016	LOC112043930	XM_024079608.2	=	TSS8527			plasminogen activator inhibitor 1	112043930
XP_023934882.1	1.00144	0.0170547	1.35203	0.00127974	1.36986	0.00118328	0	0.725106	1.08142	0.0119678	1.11936	0.00814469	-1.00144	0.0206913	0.0736711	0.644878	-1.35203	0.00128939	-1.36986	0.0011672	NC_069092.1	7729621	7797931	68311	-	StringTie	transcript	XM_024079114.2	BIGESP.5725	LOC112043618	XLOC_006852	LOC112043618	XM_024079114.2	=	TSS9750			uncharacterized protein LOC112043618	112043618
XP_052746419.1	1.05141	0.011283	1.29711	0.00183923	1.26443	0.00220579	1.09801	0.00746945	0.846801	0.0670514	0.751066	0.0976431	0.173494	0.523961	-0.133037	0.56774	-0.724278	0.100479	-0.61715	0.137486	NC_069110.1	14157661	14201395	43735	+	StringTie	transcript	XM_052890459.1	BIGESP.13524	LOC112047825	XLOC_015937	LOC112047825	XM_052890459.1	=	TSS22331			neprilysin-2 isoform X2	112047825
XP_023939238.1	-0.124003	0.567605	0.537703	0.143968	-0.17887	0.491045	-0.195047	0.469	0.635455	0.134929	-0.0557477	0.654177	-0.0722934	0.630887	-0.676057	0.115637	-0.687734	0.112717	-0.016595	0.730296	NC_069102.1	6548998	6557787	8790	+	StringTie	transcript	XM_024083470.2	BIGESP.10436	LOC112046714	XLOC_012264	LOC112046714	XM_024083470.2	=	TSS17312			microtubule-associated protein RP/EB family member 1 isoform X3	112046714
XP_023944430.1	-0.539197	0.158122	-0.452278	0.200955	-0.993165	0.0222444	-0.287566	0.345299	0.0926739	0.631122	-0.52971	0.164469	0.261808	0.396392	-0.613847	0.136241	0.170221	0.517984	0.762194	0.0767363	NC_069092.1	2373721	2377148	3428	+	StringTie	transcript	XM_024088662.2	BIGESP.5589	LOC112050396	XLOC_006480	LOC112050396	XM_024088662.2	=	TSS9182			histone H2A.V	112050396
XP_023941991.1	-0.192096	0.47283	0.127705	0.566145	0.0410787	0.673267	0.493705	0.166068	0.314771	0.324071	0.231964	0.438322	0.64871	0.130614	-0.0869137	0.629219	0.379915	0.25301	0.458083	0.185682	NC_069090.1	16938858	16940829	1972	+	StringTie	transcript	XM_024086223.2	BIGESP.4932	LOC112048614	XLOC_005407	LOC112048614	XM_024086223.2	=	TSS7709			small nuclear ribonucleoprotein Sm D3 isoform X2	112048614
XP_023944442.1	0.297523	0.320379	0.718959	0.086836	-0.189111	0.476424	-0.459525	0.196981	0.480691	0.198145	-0.468674	0.193685	-0.690769	0.112334	-0.838766	0.0635145	-0.977916	0.023865	-0.28994	0.357386	NC_069092.1	2356130	2372199	16070	+	StringTie	transcript	XM_024088674.2	BIGESP.5586	LOC112050407	XLOC_006479	LOC112050407	XM_024088674.2	=	TSS9181			SPARC	112050407
XP_023943157.1	0.473154	0.17717	-0.292688	0.337331	-1.20581	0.00405788	-1.20581	0.00405788	-0.722225	0.102399	-1.32602	0.00172669	-1.32602	0.00172669	-1.13052	0.00599678	-1.13052	0.00599678	0	0.714521	NC_069099.1	14246932	14255766	8835	+	StringTie	transcript	XM_024087389.2	BIGESP.9172	LOC112049501	XLOC_010599	LOC112049501	XM_024087389.2	=	TSS15019			uncharacterized protein LOC112049501	112049501
XP_023945945.1	0.375281	0.238219	0.686804	0.0961736	-0.646646	0.120852	-0.265809	0.373955	0.357738	0.278682	-0.891725	0.0473601	-0.605996	0.137569	-1.07065	0.0105723	-0.867515	0.0518489	0.431548	0.200312	NC_069093.1	11738416	11744805	6390	+	StringTie	transcript	XM_024090177.2	BIGESP.6323	LOC112051508	XLOC_007166	LOC112051508	XM_024090177.2	=	TSS10205			serine hydroxymethyltransferase isoform X2	112051508
XP_052747475.1	1.11041	0.00659486	1.31578	0.00159807	1.40698	0.000990354	0.808574	0.06291	0.747958	0.0993312	1.00915	0.0218682	-0.829779	0.0676592	0.370802	0.260605	-1.21041	0.00331511	-1.33825	0.00136977	NC_069086.1	16098263	16154779	56517	+	StringTie	transcript	XM_052891515.1	BIGESP.2494	LOC128199920	XLOC_002645	LOC128199920	XM_052891515.1	=	TSS3766			protein obstructor-E-like isoform X2	128199920
XP_052741581.1	1.12386	0.00585209	-0.891767	0.0462347	-0.891767	0.0462347	-0.891767	0.0462347	-1.30292	0.00205145	-1.30292	0.00205145	-1.30292	0.00205145	0	0.739084	0	0.739084	0	0.714521	NC_069084.1	19447166	19467926	20761	+	Gnomon	transcript	XM_052885621.1	LOC112049861	LOC112049861	XLOC_001165	LOC112049861	XM_052885621.1	=	TSS1667			uncharacterized protein LOC112049861	112049861
XP_052738193.1	0.817886	0.0598971	0.842929	0.0537492	0.975301	0.0209582	-0.230218	0.421582	0.0337103	0.703849	0.22145	0.454003	-0.970561	0.0263312	0.188212	0.491286	-0.992014	0.0213408	-1.10493	0.00930225	NC_069088.1	14921710	14933169	11460	+	StringTie	transcript	XM_052882233.1	BIGESP.3677	LOC112054350	XLOC_004048	LOC112054350	XM_052882233.1	=	TSS5776			tenascin isoform X6	112054350
XP_023947919.2	-0.290615	0.340193	-1.0881	0.0103601	-1.0881	0.0103601	0.187312	0.477881	-1.00747	0.0198135	-1.00747	0.0198135	0.463974	0.206772	0	0.739084	1.13722	0.00578778	1.13722	0.00508039	NC_069110.1	19196480	19254462	57983	-	StringTie	transcript	XM_024092151.2	BIGESP.13648	LOC112052908	XLOC_016332	LOC112052908	XM_024092151.2	=	TSS22875			titin	112052908
XP_023937031.1	0.217904	0.432026	0.404593	0.218633	0.0537496	0.658932	-0.109387	0.587376	0.195333	0.492035	-0.165179	0.511537	-0.323125	0.296421	-0.3548	0.271904	-0.502362	0.179489	-0.162606	0.531817	NC_069102.1	7936822	7940743	3922	+	StringTie	transcript	XM_024081263.2	BIGESP.10503	LOC112045174	XLOC_012303	LOC112045174	XM_024081263.2	=	TSS17383			proteasome subunit alpha type-4	112045174
XP_023950299.2	0.690046	0.095299	0.907704	0.0353151	0.67077	0.100322	-0.862484	0.0541672	0.296741	0.348479	-0.0243268	0.699341	-1.1828	0.00464309	-0.320143	0.304675	-1.28098	0.00202894	-1.17433	0.00497106	NC_069083.1	18956054	18957325	1272	-	StringTie	transcript	XM_024094531.2	BIGESP.634	LOC112054669	XLOC_000779	LOC112054669	XM_024094531.2	=	TSS1100			heat shock protein 67B1-like	112054669
XP_023939634.2	-0.0299357	0.686145	-0.124694	0.566666	0.236799	0.404614	0.00978056	0.717341	-0.0950034	0.603334	0.265511	0.391553	0.0397084	0.69492	0.354602	0.274842	0.134362	0.570209	-0.227359	0.441608	NC_069092.1	16410835	16416656	5822	+	StringTie	transcript	XM_024083866.2	BIGESP.5924	LOC112046984	XLOC_006703	LOC112046984	XM_024083866.2	=	TSS9522			uncharacterized protein LOC112046984 isoform X3	112046984
XP_023937603.1	-0.0934585	0.605077	0.00745971	0.719482	0.726586	0.0850064	0.382437	0.233042	0.100882	0.621942	0.796026	0.0836913	0.467906	0.204627	0.720847	0.0920611	0.375484	0.256289	-0.389911	0.25355	NC_069108.1	1401455	1405757	4303	-	StringTie	transcript	XM_024081835.2	BIGESP.12489	LOC112045583	XLOC_015097	LOC112045583	XM_024081835.2	=	TSS21143			60S ribosomal protein L32	112045583
XP_023936209.1	-0.747344	0.0915434	-1.24831	0.00293891	-1.24831	0.00293891	-1.11376	0.00814148	-1.03421	0.0160965	-1.03421	0.0160965	-0.666794	0.119395	0	0.739084	0.794036	0.0707846	0.794036	0.067865	NC_069091.1	4265936	4267925	1990	+	StringTie	transcript	XM_024080441.2	BIGESP.5097	LOC112044572	XLOC_005895	LOC112044572	XM_024080441.2	=	TSS8350			17-beta-hydroxysteroid dehydrogenase 14-like	112044572
XP_023938676.1	-0.104398	0.592331	0.608265	0.118318	0.104381	0.596595	-0.216997	0.439103	0.694434	0.115531	0.20776	0.474547	-0.113809	0.58218	-0.517182	0.172363	-0.78216	0.0818264	-0.318094	0.317971	NC_069095.1	4846575	4852669	6095	+	StringTie	transcript	XM_024082908.2	BIGESP.7021	LOC112046298	XLOC_008191	LOC112046298	XM_024082908.2	=	TSS11670			60S ribosomal protein L18a	112046298
XP_023940448.1	0.83805	0.0547846	1.10729	0.00680064	-0.942053	0.0338264	-0.942053	0.0338264	0.466589	0.205331	-1.20582	0.00401929	-1.20582	0.00401929	-1.32428	0.00157235	-1.32428	0.00157235	0	0.714521	NC_069098.1	1074669	1078579	3911	-	StringTie	transcript	XM_024084680.2	BIGESP.8450	LOC112047543	XLOC_010161	LOC112047543	XM_024084680.2	=	TSS14411			MD-2-related lipid-recognition protein-like	112047543
XP_052747083.1	-0.32696	0.292408	0.35865	0.251859	0.25991	0.373219	0.666746	0.10164	0.642495	0.132624	0.559123	0.161132	0.890623	0.0514341	-0.103898	0.607019	0.349338	0.279203	0.445458	0.19208	NC_069085.1	7820092	7829542	9451	-	StringTie	transcript	XM_052891123.1	BIGESP.1539	LOC112051091	XLOC_002092	LOC112051091	XM_052891123.1	=	TSS2967			trifunctional enzyme subunit alpha, mitochondrial	112051091
XP_023944978.1	0.568148	0.132013	0.605958	0.119096	-0.103238	0.593727	-0.090279	0.608984	0.0478291	0.685084	-0.645603	0.125752	-0.636239	0.128344	-0.68054	0.114598	-0.671542	0.117141	0.0130552	0.703646	NC_069101.1	2643037	2653489	10453	-	StringTie	transcript	XM_024089210.2	BIGESP.9800	LOC112050846	XLOC_011911	LOC112050846	XM_024089210.2	=	TSS16822			glyoxylate reductase/hydroxypyruvate reductase	112050846
XP_023941133.1	-0.0651019	0.637772	-0.0120545	0.71074	0.181728	0.486434	-0.00577558	0.715833	0.0530737	0.678775	0.245054	0.420434	0.0593404	0.670871	0.193524	0.483984	0.00627922	0.734363	-0.187384	0.495936	NC_069110.1	9671301	9675570	4270	-	StringTie	transcript	XM_024085365.2	BIGESP.13402	LOC112048026	XLOC_016186	LOC112048026	XM_024085365.2	=	TSS22677			3-hydroxyacyl-CoA dehydrogenase type-2	112048026
XP_023934395.2	0.750842	0.078135	1.48735	0.000524116	1.28482	0.00199678	0	0.725106	1.45263	0.000710611	1.19536	0.00434084	-0.750842	0.0937749	-0.7774	0.083119	-1.48735	0.000488746	-1.28482	0.0020836	NC_069086.1	3946085	3965870	19786	+	StringTie	transcript	XM_024078627.2	BIGESP.2049	LOC112043295	XLOC_002380	LOC112043295	XM_024078627.2	=	TSS3369			uncharacterized protein LOC112043295	112043295
XP_023947308.1	0.101493	0.600273	-0.146674	0.53645	-0.584726	0.141023	-0.353321	0.267691	-0.246524	0.398659	-0.667661	0.118814	-0.447469	0.204846	-0.457134	0.202698	-0.211856	0.450669	0.258131	0.36446	NC_069099.1	6364317	6370184	5868	-	StringTie	transcript	XM_024091540.2	BIGESP.9002	LOC112052453	XLOC_010744	LOC112052453	XM_024091540.2	=	TSS15213			40S ribosomal protein S6	112052453
XP_023945598.1	-0.31361	0.310096	0.119092	0.578289	-1.11014	0.00841801	-1.11014	0.00841801	0.424134	0.230765	-1.02425	0.0175691	-1.02425	0.0175691	-1.14103	0.00547267	-1.14103	0.00547267	0	0.714521	NC_069083.1	2628020	2631232	3213	+	StringTie	transcript	XM_024089830.2	BIGESP.107	LOC112051258	XLOC_000072	LOC112051258	XM_024089830.2	=	TSS87			60S ribosomal protein L19	112051258
XP_023949877.1	-0.123055	0.569064	-0.946039	0.0325531	-0.946039	0.0325531	0.665073	0.101984	-0.907555	0.0431576	-0.907555	0.0431576	0.750933	0.0976431	0	0.739084	1.14693	0.00525402	1.14693	0.00460129	NC_069100.1	10504641	10507536	2896	+	StringTie	transcript	XM_024094109.2	BIGESP.9533	LOC112054345	XLOC_011043	LOC112054345	XM_024094109.2	=	TSS15590			probable NADH dehydrogenase [ubiquinone] 1 alpha subcomplex subunit 12	112054345
XP_023936121.1	0.336074	0.272611	0.146639	0.539093	0.508484	0.157859	-0.879596	0.0497299	-0.192765	0.47191	0.182874	0.510418	-1.09181	0.00986174	0.371313	0.259881	-0.976335	0.0239775	-1.19021	0.00437942	NC_069095.1	12931027	12932862	1836	-	StringTie	transcript	XM_024080353.2	BIGESP.7251	LOC112044484	XLOC_008607	LOC112044484	XM_024080353.2	=	TSS12259			40S ribosomal protein S13	112044484
XP_023946315.2	0.147167	0.538222	0.282812	0.341035	0.430754	0.201862	-0.542973	0.156051	0.138736	0.573492	0.293279	0.352884	-0.658807	0.12154	0.157774	0.536585	-0.758345	0.0889743	-0.860888	0.0584823	NC_069098.1	153751	172223	18473	-	StringTie	transcript	XM_024090547.2	BIGESP.8417	LOC112051765	XLOC_010133	LOC112051765	XM_024090547.2	=	TSS14364			elongation factor 1-gamma	112051765
XP_023944957.2	0.193305	0.469424	0.166863	0.509206	-0.325817	0.293408	1.01795	0.0152251	-0.027	0.695936	-0.497634	0.179675	0.916583	0.0442444	-0.474883	0.193492	0.931974	0.0321029	1.14322	0.00476206	NC_069094.1	5832068	5853682	21615	+	StringTie	transcript	XM_024089189.2	BIGESP.6673	LOC112050828	XLOC_007708	LOC112050828	XM_024089189.2	=	TSS10979			glycerol-3-phosphate dehydrogenase [NAD(+)], cytoplasmic isoform X3	112050828
XP_023936257.1	0.601918	0.12091	-0.165915	0.509598	-0.855461	0.0572251	0.288803	0.332949	-0.717469	0.103534	-1.0542	0.0134952	-0.353978	0.267277	-0.794002	0.0782379	0.438617	0.211347	0.950656	0.0250064	NC_069101.1	12948455	12957266	8812	-	StringTie	transcript	XM_024080489.2	BIGESP.10124	LOC112044606	XLOC_012082	LOC112044606	XM_024080489.2	=	TSS17056			26S proteasome regulatory subunit 7	112044606
XP_052743037.1	0.457744	0.185743	-0.389573	0.240148	0.284926	0.338434	-1.19938	0.00419293	-0.784971	0.0825466	-0.182706	0.485325	-1.31571	0.0018135	0.64174	0.116232	-1.09701	0.0083119	-1.27085	0.00224759	NC_069100.1	10092681	10103865	11185	+	StringTie	transcript	XM_052887077.1	BIGESP.9494	LOC112053784	XLOC_011037	LOC112053784	XM_052887077.1	=	TSS15583			protein seele	112053784
XP_052745609.1	0.183383	0.483807	-0.565635	0.148042	-0.557549	0.150576	-1.28722	0.00227974	-0.72052	0.103016	-0.713148	0.10481	-1.34273	0.00156913	0.00932091	0.731672	-1.08128	0.0098746	-1.08497	0.011328	NC_069108.1	2320660	2356443	35784	+	StringTie	transcript	XM_052889649.1	BIGESP.12520	LOC112053537	XLOC_014858	LOC112053537	XM_052889649.1	=	TSS20808			phenoloxidase-activating factor 2 isoform X2	112053537
XP_023950952.1	0.210407	0.442878	-1.14193	0.00661415	-0.555031	0.151402	-0.261061	0.380518	-1.19565	0.00429904	-0.721754	0.102428	-0.458786	0.198955	0.982046	0.0219132	1.07282	0.0103087	0.319945	0.282585	NC_069086.1	17501704	17507236	5533	-	StringTie	transcript	XM_024095184.2	BIGESP.2534	LOC112055175	XLOC_003058	LOC112055175	XM_024095184.2	=	TSS4310			40S ribosomal protein S23	112055175
XP_023948040.2	0.220221	0.428714	0.159531	0.519826	-0.725824	0.097164	-1.37335	0.00138585	-0.0614218	0.646666	-0.893374	0.046881	-1.42665	0.000971061	-0.848765	0.0600482	-1.41189	0.000961415	-1.18048	0.00469453	NC_069084.1	18326672	18342553	15882	+	StringTie	transcript	XM_024092272.2	BIGESP.1222	LOC112053014	XLOC_001134	LOC112053014	XM_024092272.2	=	TSS1621			pro-cathepsin H	112053014
XP_023937116.2	1.34171	0.00135691	1.35245	0.00127331	1.38707	0.00110932	1.01181	0.0158842	0.0443332	0.689232	0.186898	0.504579	-1.04144	0.0153601	0.142992	0.558039	-1.06572	0.0110096	-1.14004	0.00668167	NC_069101.1	4864090	4875213	11124	-	StringTie	transcript	XM_024081348.2	BIGESP.9880	LOC112045240	XLOC_011954	LOC112045240	XM_024081348.2	=	TSS16871			carboxypeptidase B	112045240
XP_023952809.1	-0.301641	0.325518	0.125507	0.569283	-0.296903	0.332023	-0.0884764	0.611145	0.422684	0.231601	0.00486465	0.736431	0.214802	0.46355	-0.418067	0.225942	-0.213335	0.448791	0.210002	0.430588	NC_069084.1	18589632	18627071	37440	-	StringTie	transcript	XM_024097041.2	BIGESP.1246	LOC112056595	XLOC_001531	LOC112056595	XM_024097041.2	=	TSS2193			tubulin beta chain isoform X1	112056595
XP_023940612.1	0.150835	0.532302	-0.396418	0.235601	-1.13382	0.00698714	0.201316	0.457235	-0.533061	0.162817	-1.18813	0.00455305	0.0511269	0.681376	-0.964346	0.0261125	0.577381	0.137682	1.20568	0.00313826	NC_069102.1	12650471	12678105	27635	-	StringTie	transcript	XM_024084844.2	BIGESP.10669	LOC112047656	XLOC_012709	LOC112047656	XM_024084844.2	=	TSS17945			hemocyte protein-glutamine gamma-glutamyltransferase	112047656
XP_023945373.1	1.17919	0.00382637	1.1957	0.00344373	1.28542	0.00199035	0.807902	0.0630064	0.0655475	0.662215	0.417052	0.235167	-0.976961	0.0254566	0.355807	0.27383	-1.00885	0.0181608	-1.16406	0.0053537	NC_069108.1	3359278	3365679	6402	+	StringTie	transcript	XM_024089605.2	BIGESP.12591	LOC112051115	XLOC_014892	LOC112051115	XM_024089605.2	=	TSS20863			ferritin light chain isoform X2	112051115
XP_023940157.1	0.342933	0.265727	-0.292684	0.337331	-0.783292	0.079955	0.19004	0.473672	-0.611248	0.135936	-1.01361	0.0190161	-0.156752	0.523055	-0.548133	0.157942	0.472044	0.191251	0.915425	0.0328521	NC_069086.1	7440842	7444467	3626	+	StringTie	transcript	XM_024084389.2	BIGESP.2184	LOC112047303	XLOC_002467	LOC112047303	XM_024084389.2	=	TSS3497			60S ribosomal protein L8	112047303
XP_052740249.1	0.897226	0.0371383	0.358142	0.252325	0.101306	0.600421	0.453301	0.18837	-0.673083	0.117158	-0.844895	0.063582	-0.590784	0.14217	-0.264162	0.380447	0.107658	0.605415	0.364494	0.242842	NC_069093.1	13169353	13171712	2360	+	StringTie	transcript	XM_052884289.1	BIGESP.6368	LOC112055912	XLOC_007194	LOC112055912	XM_052884289.1	=	TSS10244			prostaglandin reductase 1-like	112055912
XP_052746708.1	0.297941	0.319756	0.254777	0.381672	-0.325011	0.294534	-0.0356972	0.675569	-0.0450074	0.667765	-0.589786	0.142543	-0.331656	0.287334	-0.552967	0.156482	-0.288986	0.346228	0.2914	0.319357	NC_069110.1	5373269	5388718	15450	-	StringTie	transcript	XM_052890748.1	BIGESP.13282	LOC128199735	XLOC_016117	LOC128199735	XM_052890748.1	=	TSS22579			staphylococcal nuclease domain-containing protein 1	128199735
XP_052740753.1	0.934645	0.0294791	-1.16067	0.00566881	-1.16067	0.00566881	-1.16067	0.00566881	-1.42305	0.00102572	-1.42305	0.00102572	-1.42305	0.00102572	0	0.739084	0	0.739084	0	0.714521	NC_069094.1	3816995	3827307	10313	-	StringTie	transcript	XM_052884793.1	BIGESP.6623	LOC112043477	XLOC_007948	LOC112043477	XM_052884793.1	=	TSS11326			larval cuticle protein LCP-30-like	112043477
XP_023939517.1	-0.0348519	0.676868	0.083312	0.622662	-0.104098	0.592894	0.0833053	0.622662	0.117982	0.601367	-0.0693833	0.634405	0.117975	0.601367	-0.186542	0.487106	-6.76886e-06	0.741588	0.186535	0.46608	NC_069083.1	10145184	10148696	3513	+	StringTie	transcript	XM_024083749.1	BIGESP.326	LOC112046904	XLOC_000195	LOC112046904	XM_024083749.1	=	TSS276			polyadenylate-binding protein 1-A	112046904
XP_023936075.1	0.611123	0.11764	0.739366	0.0819164	0.475709	0.175788	-1.0179	0.0184341	0.164346	0.537765	-0.159116	0.519678	-1.19051	0.00449839	-0.31958	0.305032	-1.23169	0.00290675	-1.15004	0.00613183	NC_069096.1	7431660	7433953	2294	+	StringTie	transcript	XM_024080307.2	BIGESP.7665	LOC112044452	XLOC_008849	LOC112044452	XM_024080307.2	=	TSS12588			LDLR chaperone boca	112044452
XP_023942309.1	0.300896	0.315778	-0.515658	0.168961	0.513885	0.155363	-0.439052	0.208373	-0.753914	0.0923376	0.229665	0.442003	-0.691387	0.112199	0.906708	0.0381608	0.0887827	0.627392	-0.854938	0.0611447	NC_069084.1	9159632	9162319	2688	-	StringTie	transcript	XM_024086541.2	BIGESP.916	LOC112048857	XLOC_001316	LOC112048857	XM_024086541.2	=	TSS1882			40S ribosomal protein S11 isoform X2	112048857
XP_023938669.1	-0.790391	0.0782122	-0.354571	0.266701	-0.770732	0.0838971	-0.52018	0.166572	0.519348	0.178164	0.0313502	0.707116	0.356548	0.28	-0.493351	0.184312	-0.184501	0.490238	0.327737	0.274621	NC_069110.1	13021513	13043801	22289	-	StringTie	transcript	XM_024082901.2	BIGESP.13499	LOC112046296	XLOC_016240	LOC112046296	XM_024082901.2	=	TSS22744			insulin-like growth factor 2 mRNA-binding protein 1 isoform X6	112046296
XP_023937915.1	-0.120883	0.572013	0.0700463	0.637727	0.244323	0.394244	0.575856	0.129129	0.190082	0.499646	0.359765	0.276852	0.674202	0.121801	0.175782	0.509945	0.515603	0.1659	0.35454	0.251132	NC_069108.1	7115882	7123509	7628	-	StringTie	transcript	XM_024082147.2	BIGESP.12712	LOC112045805	XLOC_015248	LOC112045805	XM_024082147.2	=	TSS21335			dihydrolipoyllysine-residue succinyltransferase component of 2-oxoglutarate dehydrogenase complex, mitochondrial	112045805
XP_023951249.2	0.27475	0.352228	0.678858	0.0979678	0.231557	0.411904	0.569994	0.131521	0.444233	0.21827	-0.0446902	0.668068	0.32011	0.315913	-0.484373	0.188608	-0.132656	0.568051	0.362292	0.244595	NC_069102.1	3615990	3638040	22051	-	StringTie	transcript	XM_024095481.2	BIGESP.10342	LOC112055397	XLOC_012524	LOC112055397	XM_024095481.2	=	TSS17672			transitional endoplasmic reticulum ATPase TER94	112055397
XP_052742936.1	0.572771	0.130518	0.277436	0.348489	-0.0508106	0.656206	-0.434687	0.211338	-0.308286	0.314723	-0.618678	0.133965	-0.94172	0.0348167	-0.326942	0.297395	-0.687865	0.112714	-0.386476	0.255514	NC_069100.1	7581656	7582723	1068	+	StringTie	transcript	XM_052886976.1	BIGESP.9401	LOC112056400	XLOC_010990	LOC112056400	XM_052886976.1	=	TSS15520			uncharacterized protein LOC112056400	112056400
XP_052742887.1	1.17629	0.00391961	1.14077	0.00505788	0.9879	0.0193376	1.11518	0.00634084	-0.139086	0.549585	-0.648316	0.124801	-0.236333	0.411971	-0.534534	0.164174	-0.0988741	0.613199	0.448612	0.190125	NC_069084.1	13778110	13782501	4392	-	StringTie	transcript	XM_052886927.1	BIGESP.1090	LOC112052404	XLOC_001414	LOC112052404	XM_052886927.1	=	TSS2025			40S ribosomal protein S12	112052404
XP_023936400.1	0	0.725106	0	0.725106	1.08046	0.00892283	1.09042	0.00802894	0	0.739923	1.08046	0.0120868	1.09042	0.0109614	1.08046	0.00976849	1.09042	0.00875563	0.0375526	0.666138	NC_069097.1	5642493	5643686	1194	+	StringTie	transcript	XM_024080632.2	BIGESP.8112	LOC112044708	XLOC_009416	LOC112044708	XM_024080632.2	=	TSS13400			thioredoxin, mitochondrial	112044708
XP_023947068.2	-0.5415	0.156775	-1.07569	0.0115466	-0.679874	0.11081	0.860064	0.0476592	-0.908588	0.0429871	-0.183344	0.484457	1.14226	0.0066881	0.846494	0.0558939	1.32251	0.0014791	1.19626	0.00333441	NC_069101.1	4077794	4091146	13353	+	StringTie	transcript	XM_024091300.2	BIGESP.9861	LOC112052284	XLOC_011640	LOC112052284	XM_024091300.2	=	TSS16421			NADH-ubiquinone oxidoreductase 75 kDa subunit, mitochondrial	112052284
XP_052744478.1	-0.913239	0.0404823	0.825341	0.0573891	-0.913239	0.0404823	-0.913239	0.0404823	1.1794	0.00490032	0	0.739923	0	0.739923	-1.1794	0.00405145	-1.1794	0.00405145	0	0.714521	NC_069104.1	603654	624336	20683	-	StringTie	transcript	XM_052888518.1	BIGESP.11225	LOC112043832	XLOC_013528	LOC112043832	XM_052888518.1	=	TSS19050			LOW QUALITY PROTEIN: microtubule-associated protein Jupiter	112043832
XP_023952660.1	-0.0587446	0.64617	0.248427	0.389534	-0.0504825	0.656711	-0.424063	0.217492	0.305345	0.337228	0.00827264	0.733759	-0.369416	0.254338	-0.297382	0.335318	-0.643666	0.126723	-0.377172	0.262106	NC_069086.1	13920218	13925252	5035	-	StringTie	transcript	XM_024096892.2	BIGESP.2431	LOC112056457	XLOC_002997	LOC112056457	XM_024096892.2	=	TSS4215			60S ribosomal protein L5	112056457
XP_023947643.1	-0.1954	0.468373	-0.445107	0.2049	-0.742328	0.0928714	-0.37064	0.253228	-0.263666	0.375084	-0.602041	0.13935	-0.183242	0.484588	-0.379848	0.251309	0.0830264	0.634486	0.452676	0.188286	NC_069087.1	9891973	9909846	17874	+	StringTie	transcript	XM_024091875.2	BIGESP.2991	LOC112052694	XLOC_003307	LOC112052694	XM_024091875.2	=	TSS4663			vigilin	112052694
XP_023948286.1	0.0162688	0.711804	-1.03631	0.0159518	0.504955	0.159752	-0.185872	0.481344	-1.04078	0.0154244	0.490879	0.193003	-0.201768	0.459842	1.17521	0.00419614	0.983472	0.0218199	-0.656576	0.124273	NC_069092.1	605335	613266	7932	+	StringTie	transcript	XM_024092518.2	BIGESP.5526	LOC112053191	XLOC_006440	LOC112053191	XM_024092518.2	=	TSS9125			elongin-B	112053191
XP_052740276.1	0.169604	0.50472	-1.06435	0.0125756	-1.06435	0.0125756	-0.0134523	0.709283	-1.1095	0.00823794	-1.1095	0.00823794	-0.182824	0.485154	0	0.739084	1.06073	0.0111994	1.06073	0.00962379	NC_069093.1	38411	41375	2965	+	StringTie	transcript	XM_052884316.1	BIGESP.5955	LOC112051453	XLOC_006971	LOC112051453	XM_052884316.1	=	TSS9918			60S ribosomal protein L38	112051453
XP_023949859.2	1.37652	0.00114791	1.15519	0.00445981	0.775297	0.0714502	0.873308	0.0433344	-0.810846	0.0744148	-1.31069	0.0018746	-1.26192	0.00261415	-0.96368	0.0261511	-0.835745	0.0643762	0.261367	0.359254	NC_069104.1	7975209	8014559	39351	-	StringTie	transcript	XM_024094091.2	BIGESP.11367	LOC112054337	XLOC_013624	LOC112054337	XM_024094091.2	=	TSS19174			endochitinase	112054337
XP_023936579.2	0.0553608	0.656965	0.298605	0.318695	-0.377464	0.248055	-0.614244	0.131158	0.245678	0.419534	-0.426915	0.217029	-0.654456	0.122733	-0.631179	0.130839	-0.816167	0.0701415	-0.285564	0.363598	NC_069102.1	14191411	14193782	2372	+	StringTie	transcript	XM_024080811.2	BIGESP.10716	LOC112044834	XLOC_012439	LOC112044834	XM_024080811.2	=	TSS17559			F-actin-capping protein subunit alpha	112044834
XP_052744845.1	0	0.725106	1.54429	0.000401929	0.912488	0.0344405	0	0.725106	1.54429	0.000389068	0.912488	0.0453087	0	0.739923	-1.47545	0.000533762	-1.54429	0.000379421	-0.912488	0.0437428	NC_069106.1	4682171	4707269	25099	+	StringTie	transcript	XM_052888885.1	BIGESP.12094	LOC112055077	XLOC_014228	LOC112055077	XM_052888885.1	=	TSS19963			uncharacterized protein LOC112055077	112055077
XP_023934156.2	1.50475	0.000498392	1.19591	0.00344373	1.34399	0.00134405	0	0.725106	-1.07323	0.0117106	-0.638134	0.127923	-1.50475	0.000559486	0.57405	0.139447	-1.19591	0.00365595	-1.34399	0.00134084	NC_069095.1	7745731	7748513	2783	+	StringTie	transcript	XM_024078388.2	BIGESP.7103	LOC112043109	XLOC_008256	LOC112043109	XM_024078388.2	=	TSS11770			uncharacterized protein LOC112043109	112043109
XP_023947827.1	0.167254	0.508559	0.065393	0.643466	-0.757784	0.087	-0.125691	0.565412	-0.102313	0.594865	-0.876315	0.051672	-0.290422	0.338881	-0.805371	0.0741704	-0.190428	0.481129	0.661036	0.10719	NC_069087.1	10225902	10229619	3718	+	StringTie	transcript	XM_024092059.2	BIGESP.2979	LOC112052831	XLOC_003313	LOC112052831	XM_024092059.2	=	TSS4678			60S ribosomal protein L23a	112052831
XP_052740173.1	0.447088	0.191704	-0.168478	0.506286	-0.419599	0.22028	-0.199419	0.463	-0.588881	0.142723	-0.776807	0.0850032	-0.613492	0.135434	-0.264162	0.380447	-0.0316609	0.703167	0.23392	0.396547	NC_069093.1	13153315	13155168	1854	+	StringTie	transcript	XM_052884213.1	BIGESP.6352	LOC112055913	XLOC_007193	LOC112055913	XM_052884213.1	=	TSS10239			prostaglandin reductase 1-like	112055913
XP_023954641.2	0	0.725106	0	0.725106	1.57668	0.000311897	1.6685	0.000170418	0	0.739923	1.57668	0.000282958	1.6685	0.000115756	1.57668	0.000273312	1.6685	0.000135048	0.381513	0.230576	NC_069089.1	5933305	5937968	4664	+	StringTie	transcript	XM_024098873.2	BIGESP.3922	LOC112058164	XLOC_004506	LOC112058164	XM_024098873.2	=	TSS6410			cuticle protein 8-like	112058164
XP_023937421.2	1.64393	0.000176849	1.39124	0.00110611	1.39837	0.00106431	0	0.725106	-0.957723	0.0296881	-0.936017	0.0356817	-1.64393	0.000192926	0.0296214	0.705508	-1.39124	0.00107717	-1.39837	0.00101929	NC_069085.1	3304009	3304983	975	-	StringTie	transcript	XM_024081653.2	BIGESP.1364	LOC112045476	XLOC_001976	LOC112045476	XM_024081653.2	=	TSS2808			larval/pupal rigid cuticle protein 66	112045476
XP_023938772.1	0.592473	0.123421	0.765598	0.0738746	0.239629	0.400244	0.202303	0.455814	0.224481	0.449759	-0.383105	0.243817	-0.418199	0.221878	-0.582805	0.146273	-0.614078	0.136232	-0.0384453	0.694486	NC_069099.1	12585269	12586433	1165	+	StringTie	transcript	XM_024083004.2	BIGESP.9090	LOC112046373	XLOC_010563	LOC112046373	XM_024083004.2	=	TSS14960			ribose-phosphate pyrophosphokinase 2-like	112046373
XP_023934967.1	0.526003	0.149849	0.76498	0.0739325	0.422437	0.207039	1.03973	0.0125595	0.30504	0.33755	-0.118915	0.575765	0.701758	0.113373	-0.416159	0.226897	0.439398	0.210736	0.789412	0.0693826	NC_069091.1	17514677	17523605	8929	+	StringTie	transcript	XM_024079199.2	BIGESP.5482	LOC112043682	XLOC_006119	LOC112043682	XM_024079199.2	=	TSS8661			myosin-2 essential light chain isoform X2	112043682
XP_023948333.1	-0.423529	0.218051	-1.22534	0.0034373	0.0187342	0.709444	-0.421783	0.218987	-1.11468	0.00789068	0.440646	0.220283	0.00191428	0.738868	1.22999	0.0027299	1.11518	0.00690675	-0.438913	0.220662	NC_069105.1	588075	588606	532	+	StringTie	transcript	XM_024092565.2	BIGESP.11577	LOC112053219	XLOC_013737	LOC112053219	XM_024092565.2	=	TSS19330			60S ribosomal protein L28	112053219
XP_023939283.1	-0.355171	0.266318	0.0239261	0.702437	-0.828569	0.0657299	-0.137392	0.550318	0.377785	0.262141	-0.546013	0.15674	0.222308	0.452823	-0.845334	0.0616656	-0.161107	0.524897	0.727446	0.0874791	NC_069102.1	6441633	6443945	2313	+	StringTie	transcript	XM_024083515.2	BIGESP.10421	LOC112046748	XLOC_012260	LOC112046748	XM_024083515.2	=	TSS17307			60S ribosomal protein L12	112046748
XP_023954982.1	0.0114109	0.716016	-0.0765674	0.624881	-0.197526	0.465479	0.0861705	0.618887	-0.0879407	0.612322	-0.208703	0.450068	0.0747948	0.651907	-0.121887	0.582814	0.162219	0.529958	0.281339	0.333174	NC_069086.1	3079091	3092395	13305	+	StringTie	transcript	XM_024099214.2	BIGESP.2006	LOC112058408	XLOC_002364	LOC112058408	XM_024099214.2	=	TSS3343			aspartate aminotransferase, cytoplasmic	112058408
XP_023935986.1	-0.591583	0.138653	-0.319291	0.300842	-1.08801	0.0103601	-0.0744509	0.626994	0.308559	0.331817	-0.903484	0.043926	0.531118	0.172797	-0.998746	0.0200289	0.248257	0.408318	1.06816	0.00914148	NC_069083.1	2091431	2092797	1367	+	StringTie	transcript	XM_024080218.2	BIGESP.82	LOC112044388	XLOC_000050	LOC112044388	XM_024080218.2	=	TSS60			ubiquitin-conjugating enzyme E2 N	112044388
XP_023935258.1	0.551398	0.13799	0.831899	0.0560032	-0.508243	0.172395	-0.798551	0.0752926	0.337762	0.296949	-0.9444	0.033627	-1.12895	0.00711576	-1.14336	0.00537299	-1.27875	0.00204502	-0.370947	0.267399	NC_069100.1	15587646	15600134	12489	-	StringTie	transcript	XM_024079490.1	BIGESP.9727	LOC112043858	XLOC_011560	LOC112043858	XM_024079490.1	=	TSS16314			aldo-keto reductase AKR2E4	112043858
XP_052738866.1	-0.2562	0.388334	-0.667373	0.114296	-1.06685	0.0123698	-0.61105	0.132084	-0.462126	0.197045	-0.994985	0.0221415	-0.394384	0.237228	-0.840633	0.0631158	0.078065	0.6399	0.867919	0.043791	NC_069090.1	9610867	9619974	9108	+	StringTie	transcript	XM_052882906.1	BIGESP.4661	LOC112055976	XLOC_005222	LOC112055976	XM_052882906.1	=	TSS7455			flotillin-2 isoform X7	112055976
XP_023950960.2	0.608081	0.11837	0.187617	0.477441	-0.788063	0.0785531	-0.372222	0.251781	-0.441859	0.208161	-1.14345	0.00629904	-0.890126	0.047537	-0.907902	0.0409968	-0.541472	0.160981	0.496716	0.16683	NC_069086.1	17399306	17411773	12468	+	StringTie	transcript	XM_024095192.2	BIGESP.2551	LOC112055181	XLOC_002661	LOC112055181	XM_024095192.2	=	TSS3788			bifunctional phosphoribosylaminoimidazole carboxylase/phosphoribosylaminoimidazole succinocarboxamide synthetase	112055181
XP_023943413.2	0.488472	0.168518	0.605098	0.119627	0.167318	0.508431	0.538034	0.143736	0.142737	0.56728	-0.339835	0.279289	0.0593733	0.670814	-0.468729	0.19637	-0.0837749	0.633322	0.394291	0.222846	NC_069104.1	13067428	13093495	26068	-	StringTie	transcript	XM_024087645.2	BIGESP.11560	LOC112049662	XLOC_013722	LOC112049662	XM_024087645.2	=	TSS19311			actin-interacting protein 1	112049662
XP_052747386.1	-0.147949	0.534585	-0.128714	0.561643	-0.257841	0.385685	-0.0843138	0.615891	0.0194596	0.723666	-0.11254	0.584003	0.0641167	0.664563	-0.131818	0.569453	0.0446913	0.682588	0.175863	0.48218	NC_069086.1	17702727	17761906	59180	+	StringTie	transcript	XM_052891426.1	BIGESP.2569	LOC112054588	XLOC_002674	LOC112054588	XM_052891426.1	=	TSS3803			spectrin alpha chain isoform X2	112054588
XP_023951055.2	0.524459	0.150405	0.562559	0.134267	0.196895	0.463161	-0.40256	0.231778	0.0437419	0.689997	-0.343946	0.275264	-0.840078	0.0651768	-0.3852	0.247466	-0.869442	0.0513408	-0.575576	0.151797	NC_069090.1	7874905	7884854	9950	-	StringTie	transcript	XM_024095287.2	BIGESP.4555	LOC112055261	XLOC_005593	LOC112055261	XM_024095287.2	=	TSS7945			phenoloxidase 1	112055261
XP_052737359.1	1.1455	0.0048746	1.28394	0.00201608	1.28896	0.00193569	0	0.725106	0.530588	0.17301	0.548551	0.164582	-1.1455	0.00620257	0.0205108	0.720318	-1.28394	0.00201286	-1.28896	0.00203859	NC_069083.1	6447998	6453502	5505	+	StringTie	transcript	XM_052881399.1	BIGESP.201	LOC112043001	XLOC_000122	LOC112043001	XM_052881399.1	=	TSS158			uncharacterized protein LOC112043001	112043001
XP_052744878.1	0.0701809	0.637608	-0.19665	0.466678	-0.386108	0.242193	0.676457	0.0985531	-0.264664	0.373842	-0.448907	0.204103	0.621281	0.139723	-0.199044	0.468894	0.816413	0.0638135	0.933314	0.0287074	NC_069084.1	16394058	16402383	8326	-	StringTie	transcript	XM_052888918.1	BIGESP.1170	LOC112050247	XLOC_001481	LOC112050247	XM_052888918.1	=	TSS2114			glucose-6-phosphate isomerase	112050247
XP_023942498.1	1.28254	0.00201929	1.31689	0.00159807	0	0.725106	0	0.725106	0.140368	0.570955	-1.28254	0.00234405	-1.28254	0.00234405	-1.31689	0.00163987	-1.31689	0.00163987	0	0.714521	NC_069102.1	6897017	6899473	2457	-	StringTie	transcript	XM_024086730.2	BIGESP.10470	LOC112049009	XLOC_012594	LOC112049009	XM_024086730.2	=	TSS17781			allergen Tha p 1	112049009
XP_023948612.2	-0.568103	0.147129	-0.703151	0.103932	-1.21054	0.00388746	1.29136	0.00189389	-0.171445	0.501354	-1.05487	0.0134244	1.48116	0.000546624	-1.00717	0.0185884	1.51361	0.000424437	1.60818	0.000202572	NC_069101.1	6078573	6082572	4000	-	StringTie	transcript	XM_024092844.2	BIGESP.9922	LOC112053439	XLOC_011972	LOC112053439	XM_024092844.2	=	TSS16897			cytochrome c	112053439
XP_023942163.2	-0.135728	0.552428	-0.593234	0.13792	-1.07896	0.0112958	-0.790697	0.0781318	-0.481281	0.18746	-1.0422	0.0152669	-0.702269	0.108489	-0.891395	0.0453151	-0.289756	0.345119	0.784953	0.0702347	NC_069085.1	19249471	19250370	900	-	StringTie	transcript	XM_024086395.2	BIGESP.1929	LOC112048756	XLOC_002318	LOC112048756	XM_024086395.2	=	TSS3284			carbonyl reductase [NADPH] 1-like	112048756
XP_023934787.1	0.173141	0.498974	0.420293	0.20828	-0.126168	0.564653	-0.100244	0.597476	0.258895	0.401068	-0.294908	0.333431	-0.270193	0.366055	-0.528304	0.167592	-0.506742	0.177077	0.0261604	0.688006	NC_069096.1	11229473	11239575	10103	+	StringTie	transcript	XM_024079019.2	BIGESP.7772	LOC112043547	XLOC_008915	LOC112043547	XM_024079019.2	=	TSS12689			proteasome activator complex subunit 3 isoform X2	112043547
XP_023946478.1	0.242381	0.396524	-0.184373	0.483563	0.161274	0.517473	-0.198008	0.464968	-0.420228	0.220752	-0.0821838	0.618958	-0.433156	0.213637	0.342074	0.286592	-0.0138202	0.730354	-0.355291	0.281096	NC_069085.1	2666437	2669511	3075	-	StringTie	transcript	XM_024090710.2	BIGESP.1342	LOC112051884	XLOC_001962	LOC112051884	XM_024090710.2	=	TSS2788			translationally-controlled tumor protein homolog	112051884
XP_023941346.1	0.288413	0.333733	0.708639	0.0895949	0.86014	0.0476431	-0.0223572	0.698309	0.4612	0.208347	0.638104	0.134154	-0.309794	0.312984	0.199683	0.474701	-0.725829	0.100003	-0.875226	0.0541061	NC_069098.1	9733428	9739672	6245	+	StringTie	transcript	XM_024085578.2	BIGESP.8628	LOC112048165	XLOC_010006	LOC112048165	XM_024085578.2	=	TSS14173			proteasome subunit alpha type-3	112048165
XP_023936488.1	0.412346	0.212842	0.391117	0.227772	-1.02772	0.0169839	0.650125	0.106566	-0.0232227	0.701042	-1.14088	0.00644051	0.275097	0.378736	-1.13491	0.00584244	0.297397	0.340849	1.21128	0.00297749	NC_069091.1	12386943	12389089	2147	+	StringTie	transcript	XM_024080720.2	BIGESP.5349	LOC112044765	XLOC_006045	LOC112044765	XM_024080720.2	=	TSS8562			barrier-to-autointegration factor	112044765
XP_023954421.1	0.338129	0.270283	0.873961	0.0431672	0.79136	0.0673344	0.188007	0.47646	0.635923	0.134624	0.53098	0.172884	-0.156326	0.523524	-0.125289	0.578315	-0.753006	0.0908875	-0.657928	0.123711	NC_069102.1	10409955	10469021	59067	+	StringTie	transcript	XM_024098653.2	BIGESP.10565	LOC112058008	XLOC_012339	LOC112058008	XM_024098653.2	=	TSS17432			heterogeneous nuclear ribonucleoprotein K	112058008
XP_023942106.1	0.626019	0.113534	0.350539	0.258714	0.997687	0.01791	0.694799	0.0935723	-0.311504	0.311624	0.519549	0.178106	0.0876608	0.63726	0.775289	0.0760257	0.394004	0.243109	-0.440464	0.219746	NC_069088.1	4079684	4081580	1897	+	StringTie	transcript	XM_024086338.2	BIGESP.3294	LOC112048695	XLOC_003835	LOC112048695	XM_024086338.2	=	TSS5457			rab GDP dissociation inhibitor alpha	112048695
XP_023949196.1	-0.203907	0.457225	-0.938799	0.034254	-0.761183	0.0863215	0.580613	0.127328	-0.787024	0.0820611	-0.58839	0.142826	0.758246	0.094746	0.24159	0.416228	1.30128	0.00171061	1.18276	0.00365273	NC_069088.1	4615811	4632500	16690	-	StringTie	transcript	XM_024093428.2	BIGESP.3420	LOC112053847	XLOC_004155	LOC112053847	XM_024093428.2	=	TSS5935			troponin I isoform X16	112053847
XP_052746321.1	-0.101668	0.595842	0.20326	0.454447	-0.159605	0.518421	0.0659308	0.642633	0.303053	0.339376	-0.0582311	0.650965	0.167258	0.53345	-0.359356	0.267508	-0.137874	0.561212	0.224812	0.409476	NC_069109.1	1857651	1879735	22085	-	StringTie	transcript	XM_052890361.1	BIGESP.12925	LOC112054397	XLOC_015573	LOC112054397	XM_052890361.1	=	TSS21802			tubulin beta chain isoform X2	112054397
XP_023944166.2	0.449096	0.190633	0.309636	0.303389	0.345997	0.262733	0.0166735	0.71145	-0.150912	0.531084	-0.112591	0.583984	-0.43427	0.21273	0.0386651	0.689859	-0.293849	0.340013	-0.33043	0.303961	NC_069083.1	4733520	4764457	30938	+	StringTie	transcript	XM_024088398.2	BIGESP.167	LOC112050198	XLOC_000099	LOC112050198	XM_024088398.2	=	TSS121			glycogenin-2 isoform X7	112050198
XP_052741746.1	0.064591	0.644884	-0.316244	0.30564	-0.288721	0.343527	0.825104	0.0574244	-0.375735	0.249244	-0.349001	0.270865	0.782671	0.0874469	0.0294158	0.705852	0.998504	0.0190354	0.985381	0.0188907	NC_069097.1	16274326	16292867	18542	+	StringTie	transcript	XM_052885786.1	BIGESP.8405	LOC112047496	XLOC_009576	LOC112047496	XM_052885786.1	=	TSS13603			alanine aminotransferase 1	112047496
XP_023939015.2	0.555955	0.136473	-0.0397226	0.669932	-0.86329	0.0537428	0.671187	0.0999743	-0.586661	0.143167	-1.04434	0.0149871	0.149517	0.557518	-0.849472	0.0599228	0.698414	0.0982797	1.08474	0.00808039	NC_069093.1	959353	1057335	97983	+	StringTie	transcript	XM_024083247.2	BIGESP.6000	LOC112046562	XLOC_006995	LOC112046562	XM_024083247.2	=	TSS9958			myosin heavy chain, non-muscle	112046562
XP_023948626.2	0.959845	0.0236849	0.843684	0.0536495	0.468381	0.179428	0.267269	0.362084	-0.199831	0.461939	-0.655305	0.122585	-0.811226	0.0742572	-0.48743	0.187244	-0.666385	0.119412	-0.219521	0.452058	NC_069108.1	5418786	5432127	13342	-	StringTie	transcript	XM_024092858.2	BIGESP.12653	LOC112053451	XLOC_015204	LOC112053451	XM_024092858.2	=	TSS21283			phenoloxidase-activating factor 2 isoform X1	112053451
XP_023940109.1	0.883128	0.0411093	1.13625	0.00535691	0.987129	0.019508	-0.328699	0.29082	0.47481	0.20128	0.182724	0.510659	-1.03122	0.0163344	-0.303215	0.32727	-1.22427	0.00298714	-1.10935	0.00873955	NC_069091.1	4582224	4615336	33113	-	StringTie	transcript	XM_024084341.2	BIGESP.5110	LOC112047274	XLOC_006190	LOC112047274	XM_024084341.2	=	TSS8776			uncharacterized protein LOC112047274	112047274
XP_023943471.1	-0.127804	0.562588	0.0606165	0.650154	-0.147151	0.535907	0.671219	0.0999518	0.187668	0.503344	-0.0195428	0.706778	0.76857	0.0921158	-0.20681	0.458061	0.622084	0.122804	0.782605	0.070955	NC_069092.1	3988860	3994672	5813	+	StringTie	transcript	XM_024087703.2	BIGESP.5643	LOC112049701	XLOC_006509	LOC112049701	XM_024087703.2	=	TSS9243	BIGESP.5643.1		60S ribosomal protein L15	112049701
XP_052742898.1	1.21237	0.00307074	1.09041	0.00802894	1.14769	0.0047717	-0.352646	0.268328	-0.272169	0.363778	-0.150422	0.531736	-1.29312	0.00221865	0.123644	0.584849	-1.19843	0.00359807	-1.24242	0.00282315	NC_069100.1	7587187	7590381	3195	+	StringTie	transcript	XM_052886938.1	BIGESP.9404	LOC112056401	XLOC_010991	LOC112056401	XM_052886938.1	=	TSS15522			uncharacterized protein LOC112056401	112056401
XP_023935017.1	-0.169079	0.505264	-0.109535	0.587064	-0.834033	0.0646141	0.032196	0.687804	0.0600556	0.670051	-0.715292	0.103965	0.200782	0.484521	-0.758763	0.0888006	0.141507	0.560605	0.855142	0.0487267	NC_069089.1	6831495	6838619	7125	-	StringTie	transcript	XM_024079249.2	BIGESP.3963	LOC112043720	XLOC_004879	LOC112043720	XM_024079249.2	=	TSS6968			lambda-crystallin homolog	112043720
XP_023942948.1	1.12824	0.00561736	1.15356	0.00452733	0.980209	0.0204791	0.945501	0.0274823	0.0984799	0.62463	-0.515378	0.170958	-0.609858	0.136296	-0.597525	0.141617	-0.685939	0.113302	-0.116416	0.596749	NC_069085.1	18231553	18301212	69660	+	StringTie	transcript	XM_024087180.2	BIGESP.1889	LOC112049328	XLOC_001892	LOC112049328	XM_024087180.2	=	TSS2699			inner centromere protein isoform X2	112049328
XP_052747186.1	-0.743261	0.0926977	-1.0437	0.0150804	-0.995581	0.0218424	-1.29396	0.00222508	-0.487952	0.184392	-0.39687	0.235318	-1.08778	0.0102862	0.103538	0.609862	-0.943155	0.0324084	-0.974163	0.0271704	NC_069085.1	3241622	3244404	2783	-	StringTie	transcript	XM_052891226.1	BIGESP.1351	LOC128198032	XLOC_001970	LOC128198032	XM_052891226.1	=	TSS2797			larval cuticle protein A2B-like	128198032
XP_052738925.1	-0.131602	0.557965	-0.80355	0.0739068	-0.80355	0.0739068	1.05397	0.0109421	-0.750393	0.0941029	-0.750393	0.0941029	1.09413	0.0105016	0	0.739084	1.21797	0.00295177	1.21797	0.00285209	NC_069090.1	3527242	3536936	9695	+	StringTie	transcript	XM_052882965.1	BIGESP.4432	LOC112052021	XLOC_005114	LOC112052021	XM_052882965.1	=	TSS7293			isocitrate dehydrogenase [NAD] subunit gamma, mitochondrial	112052021
XP_023951074.1	0.180335	0.488495	-0.187505	0.478842	0.112816	0.587373	0.131285	0.561318	-0.363026	0.259064	-0.0680435	0.635929	-0.049493	0.662357	0.297828	0.340222	0.315722	0.315698	0.0185739	0.698678	NC_069088.1	14785716	14787325	1610	-	StringTie	transcript	XM_024095306.2	BIGESP.3651	LOC112055280	XLOC_004351	LOC112055280	XM_024095306.2	=	TSS6200			40S ribosomal protein S2	112055280
XP_023946459.1	0.137115	0.553537	-0.955892	0.0294791	1.06517	0.0100643	-0.531263	0.161605	-0.996182	0.0218392	1.00131	0.0232605	-0.635529	0.12863	1.3127	0.0015627	0.755105	0.081508	-1.23275	0.0031254	NC_069085.1	1362741	1393612	30872	+	StringTie	transcript	XM_024090691.2	BIGESP.1325	LOC112051874	XLOC_001577	LOC112051874	XM_024090691.2	=	TSS2255			uncharacterized protein LOC112051874	112051874
XP_023940010.2	0.691405	0.094926	0.813898	0.0609646	0.294887	0.324399	0.499077	0.16265	0.166413	0.534569	-0.44307	0.207514	-0.232422	0.416801	-0.589557	0.143929	-0.392031	0.24337	0.221751	0.413588	NC_069103.1	3408033	3423780	15748	-	StringTie	transcript	XM_024084242.2	BIGESP.10837	LOC112047213	XLOC_013062	LOC112047213	XM_024084242.2	=	TSS18419			aldo-keto reductase family 1 member A1	112047213
XP_023936870.1	0.00579342	0.720904	-0.151684	0.529084	-0.761578	0.0861961	-0.852694	0.0585659	-0.157425	0.521842	-0.766005	0.0886881	-0.856763	0.0584084	-0.640503	0.127704	-0.741	0.0959453	-0.129106	0.57918	NC_069100.1	7191563	7199647	8085	-	StringTie	transcript	XM_024081102.2	BIGESP.9391	LOC112045048	XLOC_011363	LOC112045048	XM_024081102.2	=	TSS16029			thioredoxin-2	112045048
XP_052739643.1	0.274444	0.352785	0.356053	0.254212	0.615319	0.116505	0.360699	0.250016	0.0857095	0.639402	0.370046	0.268691	0.0906455	0.633723	0.288445	0.353595	0.00495402	0.735273	-0.283671	0.366325	NC_069091.1	17374644	17405431	30788	-	StringTie	transcript	XM_052883683.1	BIGESP.5481	LOC112043675	XLOC_006414	LOC112043675	XM_052883683.1	=	TSS9089			reticulon-1 isoform X2	112043675
XP_023934423.2	0.942188	0.0283312	0.983743	0.0202186	0.873039	0.0433569	0.50537	0.159669	0.083811	0.641743	-0.129392	0.562238	-0.617882	0.13437	-0.212053	0.450492	-0.683034	0.114048	-0.510814	0.180238	NC_069086.1	10235148	10269775	34628	-	StringTie	transcript	XM_024078655.2	BIGESP.2289	LOC112043313	XLOC_002915	LOC112043313	XM_024078655.2	=	TSS4110			serine protease inhibitor 88Ea	112043313
XP_052740978.1	0.75799	0.0755563	0.363895	0.247347	-0.892744	0.0459646	-0.257054	0.386762	-0.471755	0.192447	-1.13852	0.00651768	-0.90279	0.04409	-1.00639	0.0186431	-0.581747	0.146601	0.800157	0.0660932	NC_069095.1	1636725	1648870	12146	+	StringTie	transcript	XM_052885018.1	BIGESP.6966	LOC112049452	XLOC_008168	LOC112049452	XM_052885018.1	=	TSS11634			circadian clock-controlled protein daywake	112049452
XP_023945984.1	0.277152	0.349167	0.751115	0.0778199	0.413134	0.212312	0.501345	0.161727	0.545852	0.165884	0.147727	0.560354	0.247596	0.417415	-0.418486	0.22565	-0.324339	0.300334	0.102272	0.58583	NC_069092.1	14911543	14922610	11068	-	StringTie	transcript	XM_024090216.2	BIGESP.5891	LOC112051528	XLOC_006937	LOC112051528	XM_024090216.2	=	TSS9866			T-complex protein 1 subunit alpha	112051528
XP_023936537.1	0.476459	0.175389	-0.0393756	0.670235	0.217195	0.433196	0.00150029	0.724309	-0.510203	0.173241	-0.275493	0.359109	-0.475158	0.19073	0.255216	0.39974	0.0408743	0.687203	-0.215738	0.456817	NC_069091.1	12411899	12423674	11776	+	StringTie	transcript	XM_024080769.2	BIGESP.5353	LOC112044804	XLOC_006048	LOC112044804	XM_024080769.2	=	TSS8567			T-complex protein 1 subunit delta	112044804
XP_052740892.1	0.132034	0.560447	-0.804845	0.073717	1.29856	0.00183923	1.5358	0.000414791	-0.853238	0.0603087	1.27402	0.0023955	1.52516	0.000446945	1.37619	0.00110932	1.56868	0.000273312	0.754853	0.0791672	NC_069095.1	8179727	8181177	1451	+	StringTie	transcript	XM_052884932.1	BIGESP.7141	LOC128198631	XLOC_008264	LOC128198631	XM_052884932.1	=	TSS11782			cuticle protein 16.5-like	128198631
XP_023947500.1	0.645503	0.107823	0.151815	0.531244	-0.947052	0.0322412	0.352527	0.257318	-0.523975	0.166987	-1.14122	0.00640514	-0.336965	0.282441	-0.992048	0.0213408	0.207735	0.463315	1.05055	0.0104598	NC_069098.1	14307089	14319395	12307	+	StringTie	transcript	XM_024091732.2	BIGESP.8748	LOC112052588	XLOC_010085	LOC112052588	XM_024091732.2	=	TSS14287			ecdysteroid-regulated 16 kDa protein	112052588
XP_052742991.1	0.270772	0.357367	0.632536	0.111376	0.070693	0.637042	-0.261303	0.37999	0.392516	0.25219	-0.202019	0.459521	-0.513143	0.171981	-0.573857	0.149531	-0.827725	0.0663505	-0.328719	0.306084	NC_069100.1	14415962	14441342	25381	+	StringTie	transcript	XM_052887031.1	BIGESP.9706	LOC112052329	XLOC_011142	LOC112052329	XM_052887031.1	=	TSS15735			uncharacterized protein LOC112052329	112052329
XP_023940372.2	-1.00139	0.0207042	-0.169913	0.50399	-1.00139	0.0207042	0.11893	0.578614	0.951368	0.0343215	0	0.739923	1.03478	0.0176785	-0.951368	0.0295756	0.285189	0.357588	1.03478	0.0121704	NC_069083.1	1809152	1811450	2299	-	StringTie	transcript	XM_024084604.2	BIGESP.73	LOC112047477	XLOC_000433	LOC112047477	XM_024084604.2	=	TSS614			uncharacterized protein LOC112047477	112047477
XP_023954477.2	0	0.725106	0	0.725106	1.94635	6.43087e-06	1.12396	0.00585209	0	0.739923	1.94635	0	1.12396	0.00783601	1.94635	0	1.12396	0.00637621	-1.891	6.43087e-06	NC_069102.1	10660892	10662244	1353	+	StringTie	transcript	XM_024098709.2	BIGESP.10642	LOC112058038	XLOC_012349	LOC112058038	XM_024098709.2	=	TSS17445	BIGESP.10642.1		glycine, alanine and asparagine-rich protein-like	112058038
XP_052744149.1	-0.278834	0.35674	0.520943	0.151987	-0.427016	0.215772	0.0344017	0.683785	0.764701	0.0928199	-0.154732	0.525662	0.312224	0.327765	-0.885078	0.0470611	-0.489237	0.18618	0.459108	0.184974	NC_069103.1	10920825	10922711	1887	+	StringTie	transcript	XM_052888189.1	BIGESP.11071	LOC112043497	XLOC_012926	LOC112043497	XM_052888189.1	=	TSS18241			40S ribosomal protein S25	112043497
XP_023936980.1	-0.867495	0.0524437	-1.41977	0.00105145	-1.41977	0.00105145	-1.41977	0.00105145	-1.18239	0.00464309	-1.18239	0.00464309	-1.18239	0.00464309	0	0.739084	0	0.739084	0	0.714521	NC_069101.1	11235983	11248421	12439	+	StringTie	transcript	XM_024081212.2	BIGESP.10062	LOC112045131	XLOC_011775	LOC112045131	XM_024081212.2	=	TSS16624			troponin C	112045131
XP_023951247.1	0.152419	0.53045	0.0213503	0.706132	-0.922862	0.0380257	0.32814	0.280058	-0.131366	0.559421	-0.969388	0.0265563	0.181701	0.512424	-0.92952	0.0353119	0.308238	0.325215	1.0218	0.0136817	NC_069101.1	690222	690954	733	-	StringTie	transcript	XM_024095479.2	BIGESP.9738	LOC112055396	XLOC_011871	LOC112055396	XM_024095479.2	=	TSS16769			calexcitin-2-like	112055396
XP_023954937.1	0.0624668	0.647701	-0.799628	0.0751704	0.158901	0.520778	1.02304	0.014492	-0.823184	0.0695113	0.0972289	0.626135	0.999463	0.0237749	0.858018	0.0512476	1.19901	0.00352412	0.958264	0.0233441	NC_069103.1	9026112	9054320	28209	-	StringTie	transcript	XM_024099169.2	BIGESP.11018	LOC112058377	XLOC_013166	LOC112058377	XM_024099169.2	=	TSS18559			sodium/potassium-transporting ATPase subunit alpha isoform X5	112058377
XP_023946969.1	0.803926	0.0640868	0.0132012	0.714257	1.16961	0.00405466	-0.0251744	0.693987	-0.79411	0.0800675	0.533067	0.17191	-0.822392	0.0695852	1.1629	0.00464309	-0.0383698	0.691695	-1.18219	0.00466559	NC_069088.1	9588230	9590012	1783	-	StringTie	transcript	XM_024091201.2	BIGESP.3452	LOC112052205	XLOC_004233	LOC112052205	XM_024091201.2	=	TSS6043			60S ribosomal protein L31	112052205
XP_023942495.1	-0.146389	0.537061	0.129341	0.564167	-0.397531	0.235048	-0.597338	0.137013	0.273417	0.381453	-0.258322	0.383193	-0.471059	0.192608	-0.514732	0.173682	-0.701342	0.108013	-0.227087	0.441958	NC_069101.1	6992456	7001260	8805	+	StringTie	transcript	XM_024086727.2	BIGESP.9953	LOC112049005	XLOC_011701	LOC112049005	XM_024086727.2	=	TSS16514			ADP-ribosylation factor 2	112049005
XP_023943080.1	0.0445109	0.669437	-1.08685	0.010537	-1.08685	0.010537	-0.573555	0.145331	-1.0986	0.00938907	-1.0986	0.00938907	-0.608963	0.136492	0	0.739084	0.909463	0.0377749	0.909463	0.0342219	NC_069099.1	14948695	14951355	2661	+	StringTie	transcript	XM_024087312.2	BIGESP.9185	LOC112049437	XLOC_010611	LOC112049437	XM_024087312.2	=	TSS15032			60S ribosomal protein L36	112049437
XP_052743315.1	-0.60403	0.134855	-0.921399	0.0382508	-0.921399	0.0382508	0.794395	0.0665788	-0.655149	0.122633	-0.655149	0.122633	1.07768	0.0123087	0	0.739084	1.17359	0.00426045	1.17359	0.00385209	NC_069101.1	6925390	6939509	14120	-	StringTie	transcript	XM_052887355.1	BIGESP.9965	LOC112049050	XLOC_011985	LOC112049050	XM_052887355.1	=	TSS16925			succinate dehydrogenase [ubiquinone] flavoprotein subunit, mitochondrial	112049050
XP_023935525.1	0.20791	0.447225	0.730604	0.0839421	0.614508	0.116746	0.116571	0.582315	0.576307	0.154621	0.442445	0.219296	-0.0929264	0.605566	-0.156306	0.531994	-0.648218	0.125289	-0.521935	0.17481	NC_069098.1	8623030	8625585	2556	-	StringTie	transcript	XM_024079757.2	BIGESP.8610	LOC112044035	XLOC_010244	LOC112044035	XM_024079757.2	=	TSS14511			proteasome subunit beta type-2	112044035
XP_023942779.1	0.09077	0.613045	0.350618	0.258682	0.181749	0.486379	0.145538	0.540492	0.265054	0.392186	0.0919447	0.632016	0.0552359	0.676077	-0.175687	0.503064	-0.211694	0.450916	-0.0368255	0.696987	NC_069101.1	13554867	13571256	16390	-	StringTie	transcript	XM_024087011.2	BIGESP.10161	LOC112049213	XLOC_012093	LOC112049213	XM_024087011.2	=	TSS17067			phosphoglucomutase	112049213
XP_023939144.1	0.307168	0.3069	0.311614	0.301543	0.100158	0.601833	0.384583	0.231598	0.0047646	0.736701	-0.211718	0.445193	0.0842505	0.641125	-0.216332	0.44483	0.0795069	0.638428	0.292429	0.318273	NC_069085.1	8306791	8308465	1675	-	StringTie	transcript	XM_024083376.2	BIGESP.1581	LOC112046664	XLOC_002108	LOC112046664	XM_024083376.2	=	TSS2989			probable 26S proteasome non-ATPase regulatory subunit 3	112046664
XP_023946340.2	-0.304639	0.32199	-0.519913	0.166643	-0.0592953	0.645441	0.201929	0.456415	-0.242345	0.403881	0.248296	0.416778	0.487731	0.194672	0.470424	0.191875	0.676219	0.104624	0.259333	0.36282	NC_069086.1	11459227	11469602	10376	+	StringTie	transcript	XM_024090572.2	BIGESP.2357	LOC112051781	XLOC_002563	LOC112051781	XM_024090572.2	=	TSS3628			succinate--CoA ligase [GDP-forming] subunit beta, mitochondrial	112051781
XP_023947253.2	0.103164	0.598048	-0.150423	0.530688	-0.922381	0.0380932	-0.922381	0.0380932	-0.25079	0.393971	-0.954105	0.0306752	-0.954105	0.0306752	-0.873188	0.0504727	-0.873188	0.0504727	0	0.714521	NC_069087.1	9433707	9435870	2164	+	StringTie	transcript	XM_024091485.2	BIGESP.2940	LOC112052420	XLOC_003290	LOC112052420	XM_024091485.2	=	TSS4641			UV excision repair protein RAD23 homolog A	112052420
XP_052747288.1	0.155086	0.526347	-0.546698	0.154399	0.78425	0.0688746	1.23104	0.00280064	-0.636334	0.128296	0.703094	0.112907	1.21209	0.0037717	0.956093	0.0265691	1.26683	0.00209646	0.963	0.0220643	NC_069085.1	4076794	4111039	34246	-	StringTie	transcript	XM_052891328.1	BIGESP.1395	LOC112054440	XLOC_001986	LOC112054440	XM_052891328.1	=	TSS2826			glycerol-3-phosphate dehydrogenase, mitochondrial isoform X1	112054440
XP_023941322.1	1.04449	0.0120804	1.1551	0.00445981	1.05487	0.0108553	0	0.725106	0.407815	0.240965	0.0381347	0.696875	-1.04449	0.0148778	-0.37285	0.256154	-1.1551	0.00485209	-1.05487	0.0142026	NC_069093.1	8864229	8869375	5147	-	StringTie	transcript	XM_024085554.2	BIGESP.6237	LOC112048147	XLOC_007460	LOC112048147	XM_024085554.2	=	TSS10637			28 kDa heat- and acid-stable phosphoprotein	112048147
XP_023944399.1	0.657729	0.103801	0.813611	0.0609678	1.03481	0.0130064	0.816989	0.060119	0.19945	0.486141	0.511575	0.181942	0.203966	0.480241	0.323968	0.305151	0.00458617	0.735646	-0.319549	0.315871	NC_069092.1	2412947	2415332	2386	+	StringTie	transcript	XM_024088631.2	BIGESP.5593	LOC112050374	XLOC_006482	LOC112050374	XM_024088631.2	=	TSS9185			cytochrome c oxidase subunit NDUFA4	112050374
XP_023935653.2	0.199224	0.459675	0.701431	0.091717	-0.845373	0.061508	-0.845373	0.061508	0.553321	0.163119	-0.912787	0.0418392	-0.912787	0.0418392	-1.08295	0.00970096	-1.08295	0.00970096	0	0.714521	NC_069095.1	14232200	14237448	5249	-	StringTie	transcript	XM_024079885.2	BIGESP.7304	LOC112044141	XLOC_008635	LOC112044141	XM_024079885.2	=	TSS12294			prefoldin subunit 2	112044141
XP_023949856.1	-0.0830887	0.617305	0.389627	0.228588	-0.372943	0.251286	-0.165151	0.511251	0.464397	0.206563	-0.295564	0.332441	-0.0827511	0.618595	-0.704209	0.106891	-0.535536	0.163862	0.216203	0.421614	NC_069094.1	1010670	1067440	56771	-	StringTie	transcript	XM_024094088.2	BIGESP.6509	LOC112054334	XLOC_007899	LOC112054334	XM_024094088.2	=	TSS11259			moesin/ezrin/radixin homolog 1 isoform X2	112054334
XP_023937138.1	0.311101	0.302019	-0.830305	0.0652862	-0.830305	0.0652862	0.63389	0.1109	-0.936473	0.0356109	-0.936473	0.0356109	0.372544	0.266363	0	0.739084	1.04709	0.0125756	1.04709	0.010865	NC_069101.1	5482910	5497316	14407	+	StringTie	transcript	XM_024081370.2	BIGESP.9911	LOC112045257	XLOC_011666	LOC112045257	XM_024081370.2	=	TSS16457			dihydrolipoyllysine-residue acetyltransferase component of pyruvate dehydrogenase complex, mitochondrial isoform X2	112045257
XP_023945771.2	0.0969684	0.605508	0.732176	0.0835466	0.104696	0.596141	0.190275	0.47345	0.655329	0.128174	0.00776622	0.734296	0.0941369	0.629395	-0.648978	0.12518	-0.576285	0.148367	0.0864004	0.605248	NC_069107.1	9801196	9803391	2196	+	StringTie	transcript	XM_024090003.2	BIGESP.12410	LOC112051390	XLOC_014652	LOC112051390	XM_024090003.2	=	TSS20549			heat shock protein 68	112051390
XP_023943793.1	0.980476	0.0204244	0	0.725106	1.3236	0.00149518	0	0.725106	-0.980476	0.0248971	1.05202	0.015135	-0.980476	0.0248971	1.3236	0.00146624	0	0.739084	-1.3236	0.00153376	NC_069092.1	3506034	3507416	1383	+	StringTie	transcript	XM_024088025.2	BIGESP.5615	LOC112049948	XLOC_006500	LOC112049948	XM_024088025.2	=	TSS9218			uncharacterized protein LOC112049948	112049948
XP_052747168.1	0	0.725106	1.07269	0.00945016	0.917522	0.0334534	0.921892	0.0323859	1.07269	0.0127653	0.917522	0.0439743	0.921892	0.0425563	-0.509073	0.175971	-0.497471	0.182068	0.0138836	0.70301	NC_069085.1	12989692	13008227	18536	-	StringTie	transcript	XM_052891208.1	BIGESP.1747	LOC112058245	XLOC_002200	LOC112058245	XM_052891208.1	=	TSS3133			uncharacterized protein LOC112058245	112058245
XP_023939168.1	-0.495988	0.178566	-0.0963622	0.601945	-1.12907	0.00723794	-0.887711	0.0470611	0.410501	0.239328	-0.987776	0.0236174	-0.538717	0.160386	-1.10398	0.00783601	-0.832541	0.0651608	0.796056	0.0672765	NC_069098.1	4735757	4741070	5314	-	StringTie	transcript	XM_024083400.2	BIGESP.8508	LOC112046680	XLOC_010198	LOC112046680	XM_024083400.2	=	TSS14455			V-type proton ATPase subunit D	112046680
XP_023941163.2	0.383808	0.232132	0.408368	0.215666	0.655996	0.104399	0.296277	0.322219	0.0268099	0.713685	0.312236	0.32774	-0.0933213	0.605032	0.286595	0.355984	-0.119976	0.585727	-0.399799	0.247029	NC_069090.1	5771620	5776020	4401	-	StringTie	transcript	XM_024085395.2	BIGESP.4496	LOC112048044	XLOC_005553	LOC112048044	XM_024085395.2	=	TSS7898			T-complex protein 1 subunit zeta	112048044
XP_052746937.1	-0.158937	0.519322	-0.217849	0.437932	-0.829077	0.0654855	-0.429049	0.214395	-0.0600566	0.648662	-0.726786	0.101286	-0.280934	0.352093	-0.68518	0.113505	-0.223082	0.435405	0.513033	0.159023	NC_069085.1	9279982	9283735	3754	-	StringTie	transcript	XM_052890977.1	BIGESP.1603	LOC112054293	XLOC_002119	LOC112054293	XM_052890977.1	=	TSS3001			60S ribosomal protein L3	112054293
XP_023942853.1	-0.0237807	0.695958	0.626533	0.113238	0.188784	0.475585	-0.352615	0.268328	0.64737	0.131206	0.212255	0.46727	-0.329786	0.288772	-0.453819	0.204566	-0.915763	0.0390772	-0.529596	0.171148	NC_069100.1	14005335	14005915	581	+	StringTie	transcript	XM_024087085.2	BIGESP.9650	LOC112049265	XLOC_011133	LOC112049265	XM_024087085.2	=	TSS15725			histone H3-like	112049265
XP_023944476.1	0.887749	0.039701	0.824862	0.0574791	0.329743	0.278113	0.947983	0.0267974	-0.11384	0.582109	-0.696038	0.110621	0.118489	0.600637	-0.611181	0.13692	0.230654	0.431412	0.777732	0.0723794	NC_069092.1	2317011	2327079	10069	-	StringTie	transcript	XM_024088708.2	BIGESP.5590	LOC112050417	XLOC_006772	LOC112050417	XM_024088708.2	=	TSS9623			RNA-binding protein squid isoform X4	112050417
XP_023934980.2	1.09078	0.00790997	-0.897173	0.0442508	-0.897173	0.0442508	-0.897173	0.0442508	-1.28833	0.00226688	-1.28833	0.00226688	-1.28833	0.00226688	0	0.739084	0	0.739084	0	0.714521	NC_069089.1	7773322	7779344	6023	-	StringTie	transcript	XM_024079212.2	BIGESP.3979	LOC112043694	XLOC_004896	LOC112043694	XM_024079212.2	=	TSS6989			multiple inositol polyphosphate phosphatase 1	112043694
XP_023937552.1	-0.159813	0.518125	-0.990609	0.0228296	-0.990609	0.0228296	-0.24879	0.397633	-0.943058	0.0343312	-0.943058	0.0343312	-0.0914608	0.607588	0	0.739084	0.914583	0.0365756	0.914583	0.0331511	NC_069101.1	11523767	11526732	2966	+	StringTie	transcript	XM_024081784.2	BIGESP.10073	LOC112045557	XLOC_011784	LOC112045557	XM_024081784.2	=	TSS16636			myotrophin	112045557
XP_052741996.1	0.33456	0.274167	0.973797	0.021045	0.195329	0.465688	-0.648673	0.120167	0.720133	0.107669	-0.142912	0.543479	-0.899641	0.0449904	-0.83388	0.0650354	-1.31525	0.00164309	-0.799554	0.0797588	NC_069084.1	9816199	9817043	845	+	StringTie	transcript	XM_052886036.1	BIGESP.924	LOC112047798	XLOC_000963	LOC112047798	XM_052886036.1	=	TSS1352			5-hydroxyisourate hydrolase isoform X2	112047798
XP_023942161.2	0.00853122	0.718695	-1.04191	0.0153537	-1.04191	0.0153537	-0.697705	0.105598	-1.04425	0.015	-1.04425	0.015	-0.70354	0.108183	0	0.739084	0.787313	0.0725659	0.787313	0.0697203	NC_069085.1	19244878	19245953	1076	-	StringTie	transcript	XM_024086393.2	BIGESP.1931	LOC112048754	XLOC_002317	LOC112048754	XM_024086393.2	=	TSS3282			carbonyl reductase [NADPH] 1-like	112048754
XP_023938908.1	0.649738	0.106643	0.682025	0.0973987	0.0999647	0.602019	-0.566159	0.147752	0.0392804	0.695283	-0.56577	0.150447	-1.03967	0.0154887	-0.599736	0.141023	-1.06095	0.0114051	-0.647222	0.127717	NC_069093.1	14302127	14304461	2335	-	StringTie	transcript	XM_024083140.2	BIGESP.6396	LOC112046504	XLOC_007557	LOC112046504	XM_024083140.2	=	TSS10772			60S ribosomal protein L22	112046504
XP_023953095.1	0.487001	0.169447	0.432906	0.200849	0.673238	0.0993248	0.654011	0.10491	-0.0639059	0.642627	0.240124	0.427273	0.213918	0.464965	0.301021	0.335871	0.275359	0.371119	-0.0270761	0.714762	NC_069103.1	5933891	5939263	5373	+	StringTie	transcript	XM_024097327.2	BIGESP.10919	LOC112056836	XLOC_012851	LOC112056836	XM_024097327.2	=	TSS18137			transmembrane emp24 domain-containing protein bai	112056836
XP_023934051.2	0.6399	0.109244	0.604604	0.119871	-0.847219	0.0606945	-0.345035	0.274572	-0.0465602	0.665977	-1.06158	0.012836	-0.850964	0.061254	-1.04896	0.0126881	-0.825329	0.0668553	0.70315	0.094672	NC_069083.1	12935397	12941860	6464	-	StringTie	transcript	XM_024078283.2	BIGESP.428	LOC112043029	XLOC_000655	LOC112043029	XM_024078283.2	=	TSS915			proteasomal ubiquitin receptor ADRM1 isoform X1	112043029
XP_023947359.1	0.394768	0.225344	-1.16588	0.00542122	0.319929	0.288871	-0.859911	0.055701	-1.26668	0.00255949	-0.0792248	0.622672	-1.07474	0.0116045	1.24715	0.00242444	0.874297	0.0462379	-1.03688	0.0166141	NC_069096.1	2692029	2708597	16569	+	StringTie	transcript	XM_024091591.2	BIGESP.7489	LOC112052489	XLOC_008757	LOC112052489	XM_024091591.2	=	TSS12445			troponin C isoform X1	112052489
XP_052744298.1	1.22994	0.00280064	1.22278	0.00291318	1.31761	0.00158199	1.22278	0.00291318	-0.0288147	0.692576	0.35103	0.284592	-0.0288087	0.692576	0.378243	0.254302	5.96653e-06	0.739084	-0.378237	0.261322	NC_069104.1	8406282	8407514	1233	+	StringTie	transcript	XM_052888338.1	BIGESP.11401	LOC128199323	XLOC_013407	LOC128199323	XM_052888338.1	=	TSS18882			larval cuticle protein A2B-like	128199323
XP_023948712.1	0	0.725106	0	0.725106	1.12054	0.00599357	1.31136	0.00162058	0	0.739923	1.12054	0.00801929	1.31136	0.00182958	1.12054	0.00648875	1.31136	0.0015627	0.70431	0.094135	NC_069086.1	16376451	16379607	3157	-	StringTie	transcript	XM_024092944.2	BIGESP.2508	LOC112053507	XLOC_003037	LOC112053507	XM_024092944.2	=	TSS4280			uncharacterized protein LOC112053507	112053507
XP_023948044.1	0.412088	0.213006	0.0524324	0.660691	0.648824	0.106797	-0.929743	0.0360322	-0.364773	0.257756	0.280325	0.371489	-1.05309	0.0135756	0.609053	0.126463	-0.945846	0.0315466	-1.12826	0.00727974	NC_069084.1	18223411	18255077	31667	+	StringTie	transcript	XM_024092276.2	BIGESP.1265	LOC112053018	XLOC_001130	LOC112053018	XM_024092276.2	=	TSS1613			coactosin-like protein	112053018
XP_023936275.1	0.795293	0.0661608	-0.999551	0.0211125	-0.999551	0.0211125	0.397789	0.22319	-1.23557	0.00309003	-1.23557	0.00309003	-0.47375	0.191486	0	0.739084	1.11098	0.00717685	1.11098	0.00616399	NC_069101.1	12514364	12533428	19065	+	StringTie	transcript	XM_024080507.2	BIGESP.10114	LOC112044620	XLOC_011801	LOC112044620	XM_024080507.2	=	TSS16656			eukaryotic translation initiation factor 5A	112044620
XP_052738683.1	0.910886	0.0347395	-0.745504	0.0919035	-0.745504	0.0919035	0.77054	0.0728071	-1.11294	0.00798392	-1.11294	0.00798392	-0.246129	0.399061	0	0.739084	1.04668	0.0127042	1.04668	0.0109775	NC_069089.1	1390231	1602526	212296	-	StringTie	transcript	XM_052882723.1	BIGESP.3825	LOC112047339	XLOC_004800	LOC112047339	XM_052882723.1	=	TSS6865			four and a half LIM domains protein 2 isoform X5	112047339
XP_023935537.1	-0.245791	0.400752	-0.388185	0.240823	-0.994993	0.0220836	-0.0416233	0.667498	-0.152603	0.529132	-0.9204	0.0399936	0.205566	0.477836	-0.870298	0.051	0.350398	0.278322	0.982987	0.0193537	NC_069107.1	4880524	4886320	5797	+	StringTie	transcript	XM_024079769.2	BIGESP.12328	LOC112044042	XLOC_014588	LOC112044042	XM_024079769.2	=	TSS20465			uncharacterized protein LOC112044042 isoform X2	112044042
XP_023934782.1	-0.148699	0.533408	0.629218	0.112553	0.603473	0.120347	0.0878475	0.616923	0.734029	0.103299	0.711076	0.110379	0.234323	0.435395	-0.0329057	0.700534	-0.560675	0.154051	-0.533367	0.168984	NC_069096.1	11357807	11370819	13013	+	StringTie	transcript	XM_024079014.2	BIGESP.7818	LOC112043544	XLOC_008920	LOC112043544	XM_024079014.2	=	TSS12696			interferon-inducible double-stranded RNA-dependent protein kinase activator A homolog isoform X2	112043544
XP_052740644.1	-1.01001	0.0194309	-0.927564	0.0364566	-0.868065	0.0523698	-0.917437	0.0397235	0.163235	0.539064	0.262307	0.395701	0.181067	0.51308	0.101942	0.61199	0.0181905	0.723264	-0.0838508	0.637412	NC_069094.1	6090715	6103149	12435	+	StringTie	transcript	XM_052884684.1	BIGESP.6660	LOC112053045	XLOC_007712	LOC112053045	XM_052884684.1	=	TSS10990			aldehyde dehydrogenase 1A1	112053045
XP_023934407.2	0.598443	0.121785	-0.793345	0.0773312	0.382946	0.232814	0.544826	0.140431	-1.00776	0.0197942	-0.257197	0.385016	-0.0690089	0.634868	0.930704	0.032373	0.988027	0.0208264	0.190402	0.459884	NC_069086.1	4046021	4048476	2456	+	StringTie	transcript	XM_024078639.2	BIGESP.2053	LOC112043301	XLOC_002382	LOC112043301	XM_024078639.2	=	TSS3371			proteasome subunit beta type-6	112043301
XP_023942511.1	1.11592	0.00631833	0.85502	0.0490482	1.04898	0.011463	0.977249	0.0208167	-0.490877	0.183158	-0.146743	0.537958	-0.287991	0.342424	0.355315	0.274476	0.216507	0.450441	-0.143846	0.558746	NC_069102.1	6830944	6835376	4433	+	StringTie	transcript	XM_024086743.2	BIGESP.10473	LOC112049016	XLOC_012282	LOC112049016	XM_024086743.2	=	TSS17352			ejaculatory bulb-specific protein 3	112049016
XP_023944232.1	0.520683	0.1521	0.233427	0.409498	0.150567	0.532572	0.177799	0.49228	-0.307203	0.31665	-0.386483	0.241839	-0.360867	0.260791	-0.0845556	0.632257	-0.0569714	0.667232	0.0276584	0.685797	NC_069084.1	16820930	16822335	1406	+	StringTie	transcript	XM_024088464.2	BIGESP.1232	LOC112050244	XLOC_001113	LOC112050244	XM_024088464.2	=	TSS1590			26S proteasome regulatory subunit 8	112050244
XP_052738545.1	1.03109	0.0133248	1.10423	0.00704823	0.861728	0.0464662	0.767528	0.0736302	0.268578	0.386958	-0.520294	0.168624	-0.702434	0.108457	-0.726865	0.099836	-0.869179	0.0513794	-0.247286	0.415605	NC_069089.1	18604081	18606994	2914	-	StringTie	transcript	XM_052882585.1	BIGESP.4316	LOC112049426	XLOC_005057	LOC112049426	XM_052882585.1	=	TSS7212			D-erythronate dehydrogenase-like	112049426
XP_023952593.2	0.0100723	0.717068	0.320198	0.288678	-0.133713	0.554846	-0.272407	0.365505	0.31046	0.329814	-0.143717	0.542347	-0.282203	0.350125	-0.447422	0.207894	-0.575388	0.148733	-0.140557	0.564141	NC_069100.1	7576699	7577831	1133	+	StringTie	transcript	XM_024096825.2	BIGESP.9399	LOC112056399	XLOC_010989	LOC112056399	XM_024096825.2	=	TSS15519			uncharacterized protein LOC112056399	112056399
XP_023937331.1	-0.591997	0.138511	-0.308317	0.315968	-1.11727	0.00792605	-0.660955	0.116367	0.317978	0.318627	-0.939262	0.0352701	-0.0911594	0.607929	-1.03341	0.0147042	-0.401392	0.237135	0.910729	0.0339293	NC_069106.1	3557403	3559103	1701	+	StringTie	transcript	XM_024081563.2	BIGESP.12019	LOC112045401	XLOC_014204	LOC112045401	XM_024081563.2	=	TSS19932			probable small nuclear ribonucleoprotein Sm D2	112045401
XP_023934143.2	1.16265	0.00428296	1.00889	0.0161383	1.46108	0.000672026	1.16688	0.00413826	-0.545738	0.156794	1.03421	0.0177331	0.0166859	0.726418	1.28441	0.00191318	0.559783	0.144781	-1.02449	0.0186077	NC_069095.1	7506630	7518437	11808	-	StringTie	transcript	XM_024078375.2	BIGESP.7133	LOC112043100	XLOC_008526	LOC112043100	XM_024078375.2	=	TSS12153			translation initiation factor IF-2	112043100
XP_023947427.1	-0.0659027	0.636489	0.429134	0.202849	-0.0528826	0.653582	-0.683742	0.109772	0.489093	0.193672	0.0130412	0.729704	-0.631958	0.129923	-0.477368	0.192109	-0.982122	0.0233408	-0.642352	0.129151	NC_069109.1	5523678	5536325	12648	-	StringTie	transcript	XM_024091659.2	BIGESP.13074	LOC112052538	XLOC_015664	LOC112052538	XM_024091659.2	=	TSS21960			spermine oxidase	112052538
XP_023939275.1	-0.918785	0.0393698	-0.918785	0.0393698	0.0738213	0.633309	1.11631	0.00631833	0	0.739923	0.941706	0.0377395	1.31456	0.00178778	0.941706	0.0307588	1.31456	0.00153698	1.0883	0.00769775	NC_069102.1	5955118	5956579	1462	-	StringTie	transcript	XM_024083507.2	BIGESP.10401	LOC112046741	XLOC_012557	LOC112046741	XM_024083507.2	=	TSS17712			NADH dehydrogenase [ubiquinone] iron-sulfur protein 4, mitochondrial	112046741
XP_023950771.2	0.576852	0.12855	0.752235	0.0774116	-0.372209	0.251781	-0.778981	0.0809486	0.212136	0.467441	-0.863814	0.0548457	-1.1179	0.0077299	-1.00098	0.0193151	-1.21041	0.00331511	-0.486778	0.193723	NC_069100.1	5809609	5811059	1451	+	StringTie	transcript	XM_024095003.2	BIGESP.9339	LOC112055026	XLOC_010933	LOC112055026	XM_024095003.2	=	TSS15460			uncharacterized oxidoreductase TM_0325-like	112055026
XP_023954753.1	0.065478	0.643264	0.759092	0.0754019	0.251467	0.386193	0.276425	0.349977	0.709851	0.110682	0.187565	0.503466	0.212906	0.466322	-0.555461	0.155582	-0.532974	0.165225	0.0258483	0.68835	NC_069085.1	13425618	13433283	7666	+	StringTie	transcript	XM_024098985.2	BIGESP.1767	LOC112058274	XLOC_001819	LOC112058274	XM_024098985.2	=	TSS2599			putative defense protein Hdd11	112058274
XP_023934914.1	0.569429	0.131733	0.239544	0.400395	0.450146	0.190177	-1.09643	0.00968489	-0.352829	0.267977	-0.135333	0.554058	-1.24901	0.00283601	0.222294	0.442505	-1.15898	0.00474277	-1.21536	0.00345016	NC_069092.1	7010496	7015732	5237	-	StringTie	transcript	XM_024079146.2	BIGESP.5703	LOC112043640	XLOC_006839	LOC112043640	XM_024079146.2	=	TSS9733			isatin hydrolase	112043640
XP_052738629.1	0.0206189	0.707228	-0.0747232	0.626656	0.031793	0.688723	0.670361	0.100508	-0.0952447	0.6031	0.0111789	0.731341	0.654914	0.128225	0.106349	0.606939	0.72416	0.091045	0.646429	0.111569	NC_069089.1	13068923	13118471	49549	-	StringTie	transcript	XM_052882669.1	BIGESP.4193	LOC112055217	XLOC_004981	LOC112055217	XM_052882669.1	=	TSS7112			PDZ and LIM domain protein Zasp	112055217
XP_023949934.1	-0.0838256	0.616412	0.0951422	0.607592	0.41008	0.214682	-1.04595	0.014717	0.178136	0.517354	0.48469	0.196045	-1.0228	0.0176688	0.321732	0.307479	-1.0717	0.0105273	-1.15708	0.00576849	NC_069109.1	1885526	1910809	25284	-	StringTie	transcript	XM_024094166.2	BIGESP.12932	LOC112054394	XLOC_015574	LOC112054394	XM_024094166.2	=	TSS21805			venom protease	112054394
XP_023950777.1	0.520554	0.152129	0.198409	0.461023	-0.665801	0.114994	-0.543554	0.155752	-0.336654	0.28281	-1.02576	0.0174212	-0.944487	0.0335981	-0.812519	0.0722412	-0.705713	0.106341	0.151965	0.517723	NC_069100.1	5806436	5808055	1620	+	StringTie	transcript	XM_024095009.2	BIGESP.9337	LOC112055031	XLOC_010932	LOC112055031	XM_024095009.2	=	TSS15459			3-oxoacyl-[acyl-carrier-protein] reductase FabG-like	112055031
XP_023948432.1	0.166219	0.509839	0.453962	0.187852	-0.25746	0.386447	0.365758	0.246148	0.302106	0.341029	-0.411212	0.225736	0.207644	0.47472	-0.660228	0.121215	-0.0981488	0.614196	0.58581	0.130344	NC_069102.1	4912233	5000910	88678	-	StringTie	transcript	XM_024092664.2	BIGESP.10373	LOC112053280	XLOC_012542	LOC112053280	XM_024092664.2	=	TSS17693			guanine nucleotide-binding protein G(o) subunit alpha isoform X1	112053280
XP_023950179.1	0.527393	0.149183	0.393528	0.226132	0.571312	0.131119	0.155931	0.524897	-0.151381	0.53054	0.0524419	0.679807	-0.389989	0.239852	0.202989	0.470341	-0.246594	0.404569	-0.437673	0.221405	NC_069103.1	13080813	13085887	5075	-	StringTie	transcript	XM_024094411.2	BIGESP.11151	LOC112054572	XLOC_013243	LOC112054572	XM_024094411.2	=	TSS18666			26S proteasome regulatory subunit 6A-B	112054572
XP_052741078.1	0.507017	0.15865	-0.946522	0.0323055	-1.28943	0.00226688	-1.28943	0.00226688	-1.21851	0.00359164	-1.41628	0.00109646	-1.41628	0.00109646	-0.995494	0.0205338	-0.995494	0.0205338	0	0.714521	NC_069095.1	1757720	1773181	15462	+	StringTie	transcript	XM_052885118.1	BIGESP.6973	LOC112045454	XLOC_008170	LOC112045454	XM_052885118.1	=	TSS11636			uncharacterized protein LOC112045454	112045454
XP_023954346.1	0.131687	0.560826	0.863389	0.0458103	0.341453	0.267463	0.354139	0.256074	0.790874	0.0855723	0.217398	0.460029	0.230833	0.440656	-0.64376	0.126723	-0.633339	0.130026	0.0139502	0.70301	NC_069102.1	8773828	8785634	11807	+	StringTie	transcript	XM_024098578.2	BIGESP.10518	LOC112057964	XLOC_012316	LOC112057964	XM_024098578.2	=	TSS17397			ras-related protein Rab-2A	112057964
XP_023946873.1	0.067686	0.640331	-0.854836	0.0575177	-0.854836	0.0575177	0.555661	0.136537	-0.878004	0.0511608	-0.878004	0.0511608	0.501069	0.187296	0	0.739084	1.0377	0.0138006	1.0377	0.0118232	NC_069087.1	14438769	14448072	9304	-	StringTie	transcript	XM_024091105.2	BIGESP.3106	LOC112052143	XLOC_003720	LOC112052143	XM_024091105.2	=	TSS5288			putative aldehyde dehydrogenase family 7 member A1 homolog	112052143
XP_023950340.1	0.148553	0.536016	0.168586	0.506373	0.606536	0.118871	0.081539	0.624183	0.0203261	0.722495	0.480964	0.197987	-0.0674924	0.636611	0.462995	0.196215	-0.0877498	0.628109	-0.539253	0.166251	NC_069102.1	2255523	2266346	10824	-	StringTie	transcript	XM_024094572.2	BIGESP.10305	LOC112054705	XLOC_012501	LOC112054705	XM_024094572.2	=	TSS17639			eukaryotic translation initiation factor 3 subunit J isoform X2	112054705
XP_023949492.2	0.631027	0.111974	0.33975	0.268682	-0.752823	0.088865	0.312228	0.300817	-0.346226	0.273174	-0.99291	0.0223762	-0.373538	0.250923	-0.883446	0.0478521	-0.0300878	0.706785	0.873358	0.0426013	NC_069084.1	17744200	17746262	2063	+	StringTie	transcript	XM_024093724.2	BIGESP.1216	LOC112054069	XLOC_001126	LOC112054069	XM_024093724.2	=	TSS1608			uncharacterized oxidoreductase SERP2049-like	112054069
XP_023947705.2	0.0565068	0.655225	0.853873	0.0496881	-0.221607	0.433125	0.109697	0.590871	0.821441	0.0744727	-0.275418	0.359325	0.0534363	0.678354	-0.962279	0.0264084	-0.788822	0.0798296	0.32519	0.277029	NC_069102.1	5646059	5662492	16434	-	StringTie	transcript	XM_024091937.2	BIGESP.10383	LOC112052745	XLOC_012551	LOC112052745	XM_024091937.2	=	TSS17705			sorting nexin-2	112052745
XP_023952030.2	-0.636606	0.123942	-0.47982	0.186765	1.01981	0.0148971	0.419616	0.208717	0.18854	0.501884	1.31205	0.00182958	0.937407	0.0385048	1.25363	0.00224759	0.821916	0.0619486	-0.714752	0.105463	NC_069108.1	9763171	9766948	3778	+	StringTie	transcript	XM_024096262.2	BIGESP.12812	LOC112055959	XLOC_015064	LOC112055959	XM_024096262.2	=	TSS21099			ATP synthase subunit e, mitochondrial	112055959
XP_023935122.2	0.798347	0.0652797	1.11669	0.0062926	0.815872	0.060283	-0.0732272	0.628251	0.57303	0.156132	0.0276065	0.71274	-0.839793	0.0652026	-0.549468	0.157453	-1.13883	0.00555305	-0.856226	0.0606302	NC_069084.1	7202867	7204632	1766	-	StringTie	transcript	XM_024079354.2	BIGESP.859	LOC112043780	XLOC_001296	LOC112043780	XM_024079354.2	=	TSS1855			serine protease inhibitor 77Ba-like	112043780
XP_023950751.2	-0.347967	0.27182	-0.402465	0.231891	-0.433555	0.21199	0.2295	0.414994	-0.0604369	0.647868	-0.0957723	0.602457	0.549794	0.164199	-0.0354922	0.696402	0.597004	0.131119	0.623586	0.118817	NC_069107.1	1040423	1052003	11581	+	StringTie	transcript	XM_024094983.2	BIGESP.12262	LOC112055016	XLOC_014546	LOC112055016	XM_024094983.2	=	TSS20399			mitochondrial import receptor subunit TOM40 homolog 1	112055016
XP_023947320.1	0.434867	0.199537	-0.938433	0.0343762	-0.938433	0.0343762	0.791937	0.0672958	-1.06753	0.0122733	-1.06753	0.0122733	0.440554	0.220302	0	0.739084	1.18564	0.00388424	1.18564	0.00359164	NC_069088.1	10062062	10075783	13722	+	StringTie	transcript	XM_024091552.2	BIGESP.3499	LOC112052465	XLOC_003941	LOC112052465	XM_024091552.2	=	TSS5622			muscle LIM protein Mlp84B isoform X2	112052465
XP_052740878.1	-0.367685	0.255711	-1.03648	0.0157138	-0.314028	0.309392	0.394099	0.225701	-0.926062	0.0382379	0.0580736	0.672588	0.702705	0.112987	0.943967	0.0298746	1.14385	0.00541479	0.660918	0.107222	NC_069095.1	7311335	7382518	71184	+	StringTie	transcript	XM_052884918.1	BIGESP.7123	LOC112043092	XLOC_008238	LOC112043092	XM_052884918.1	=	TSS11749			D-beta-hydroxybutyrate dehydrogenase, mitochondrial	112043092
XP_023948671.1	0.194029	0.468132	-0.380116	0.246029	-0.375064	0.249559	-0.995663	0.021836	-0.547999	0.15582	-0.543519	0.157765	-1.05016	0.0139196	0.00562471	0.734765	-0.874152	0.0502122	-0.876047	0.0539968	NC_069088.1	1733935	1744341	10407	+	StringTie	transcript	XM_024092903.2	BIGESP.3284	LOC112053485	XLOC_003817	LOC112053485	XM_024092903.2	=	TSS5437			calumenin-B	112053485
XP_023937544.2	1.34171	0.00135691	1.4431	0.000742765	1.19345	0.00349839	0.286373	0.336514	0.344652	0.29027	-0.442565	0.207762	-1.29428	0.00221865	-0.748182	0.0935916	-1.41031	0.000967846	-1.11582	0.00821865	NC_069101.1	11962941	11979261	16321	+	StringTie	transcript	XM_024081776.2	BIGESP.10092	LOC112045548	XLOC_011790	LOC112045548	XM_024081776.2	=	TSS16645			lysozyme	112045548
XP_023943805.1	0.13308	0.558807	-0.514529	0.169486	-1.01681	0.0186785	-0.592091	0.138482	-0.620334	0.133534	-1.05361	0.0135691	-0.689973	0.112701	-0.845947	0.0613601	-0.0995962	0.612492	0.809429	0.0630257	NC_069092.1	3495044	3504739	9696	+	StringTie	transcript	XM_024088037.2	BIGESP.5613	LOC112049959	XLOC_006499	LOC112049959	XM_024088037.2	=	TSS9216			carboxylesterase 3	112049959
XP_023946649.2	0.694932	0.0935273	0.298234	0.319293	-0.35768	0.263736	-0.703283	0.1039	-0.438977	0.209582	-0.937165	0.0356013	-1.12023	0.00745659	-0.620002	0.134347	-0.89613	0.0437203	-0.411002	0.238219	NC_069084.1	648281	667326	19046	-	StringTie	transcript	XM_024090881.2	BIGESP.700	LOC112051999	XLOC_001193	LOC112051999	XM_024090881.2	=	TSS1699			serpin B6 isoform X2	112051999
XP_052741807.1	0.715115	0.0874855	0.753392	0.0770932	0.599314	0.121563	-1.07016	0.0119325	0.050244	0.682399	-0.143881	0.541891	-1.26928	0.00253055	-0.193541	0.477331	-1.28161	0.00202251	-1.23368	0.00309968	NC_069097.1	14398888	14411160	12273	-	StringTie	transcript	XM_052885847.1	BIGESP.8342	LOC112057180	XLOC_009832	LOC112057180	XM_052885847.1	=	TSS13940			beta-1,3-glucan-binding protein-like	112057180
XP_023944911.1	0.9735	0.021135	0.620775	0.115048	0.393096	0.226376	0.693281	0.0939936	-0.556606	0.153283	-0.764064	0.0889646	-0.469425	0.193305	-0.276789	0.362688	0.102303	0.611518	0.372234	0.236894	NC_069108.1	1882484	1887417	4934	+	StringTie	transcript	XM_024089143.2	BIGESP.12495	LOC112050791	XLOC_014843	LOC112050791	XM_024089143.2	=	TSS20789			proteasome subunit alpha type-2	112050791
XP_023945562.1	-0.444115	0.205588	-0.694223	0.106476	0.0208824	0.706733	-0.367201	0.256174	-0.291672	0.337064	0.463182	0.207257	0.0829292	0.642685	0.710647	0.0947653	0.370194	0.261215	-0.386839	0.255215	NC_069084.1	14543835	14547745	3911	-	StringTie	transcript	XM_024089794.2	BIGESP.1085	LOC112051236	XLOC_001430	LOC112051236	XM_024089794.2	=	TSS2052			40S ribosomal protein S7	112051236
XP_023946257.2	-0.287084	0.345772	-0.642811	0.122071	-0.493103	0.180196	-0.837405	0.0636559	-0.395427	0.236556	-0.222881	0.430527	-0.635305	0.128646	0.182062	0.500547	-0.284812	0.351617	-0.451483	0.213402	NC_069095.1	11884632	11896989	12358	+	StringTie	transcript	XM_024090489.2	BIGESP.7217	LOC112051716	XLOC_008312	LOC112051716	XM_024090489.2	=	TSS11853			short/branched chain specific acyl-CoA dehydrogenase, mitochondrial	112051716
XP_023954912.1	0.836751	0.0549678	1.06338	0.0101254	1.12928	0.00556913	-0.951167	0.0308585	0.383272	0.258183	0.506728	0.184299	-1.21228	0.00368489	0.13382	0.570839	-1.30867	0.00171383	-1.34127	0.00135048	NC_069103.1	8708772	8717683	8912	+	StringTie	transcript	XM_024099144.2	BIGESP.11005	LOC112058368	XLOC_012891	LOC112058368	XM_024099144.2	=	TSS18193			CLIP domain-containing serine protease B4	112058368
XP_052746810.1	0.7005	0.0919357	0.599915	0.121412	-0.103178	0.593855	0.693941	0.093701	-0.120754	0.573222	-0.779356	0.0841254	-0.00809934	0.71692	-0.684389	0.113678	0.112696	0.600071	0.773179	0.0742508	NC_069110.1	15277518	15332974	55457	+	StringTie	transcript	XM_052890850.1	BIGESP.13565	LOC112042926	XLOC_015955	LOC112042926	XM_052890850.1	=	TSS22355			glutamine synthetase 2 cytoplasmic	112042926
XP_052742454.1	0.170329	0.503495	0.58744	0.125029	0.646136	0.107556	0.623035	0.114588	0.444658	0.217878	0.510007	0.182714	0.484218	0.196325	0.0748644	0.643778	0.0450203	0.682305	-0.0298973	0.70973	NC_069084.1	13569663	13574486	4824	-	StringTie	transcript	XM_052886494.1	BIGESP.1058	LOC112052395	XLOC_001412	LOC112052395	XM_052886494.1	=	TSS2022			proteasome subunit beta type-5	112052395
XP_052744898.1	-0.360637	0.261215	-0.497156	0.178084	-0.433279	0.212405	0.234299	0.408206	-0.155017	0.525383	-0.0809895	0.620576	0.566626	0.158357	0.0747069	0.643887	0.683697	0.102826	0.629503	0.116994	NC_069106.1	6856260	6886846	30587	+	StringTie	transcript	XM_052888938.1	BIGESP.12110	LOC112052615	XLOC_014264	LOC112052615	XM_052888938.1	=	TSS20013			4-hydroxybutyrate coenzyme A transferase	112052615
XP_023953124.1	-0.174504	0.497299	-1.17757	0.00499357	-0.360258	0.261395	-0.53525	0.159588	-1.13285	0.00688746	-0.191904	0.472859	-0.379169	0.246759	1.08235	0.00961093	1.02911	0.0147138	-0.195089	0.485302	NC_069103.1	5966516	5981198	14683	+	StringTie	transcript	XM_024097356.2	BIGESP.10930	LOC112056867	XLOC_012854	LOC112056867	XM_024097356.2	=	TSS18140			uncharacterized protein CG45076 isoform X1	112056867
XP_052746794.1	-0.433111	0.212476	-0.753791	0.0884823	-0.916237	0.0398199	-0.319774	0.300241	-0.448774	0.204106	-0.750842	0.0937749	0.127748	0.58737	-0.491128	0.18546	0.546636	0.149643	0.80246	0.0653055	NC_069110.1	19080720	19138513	57794	-	StringTie	transcript	XM_052890834.1	BIGESP.13649	LOC112049126	XLOC_016330	LOC112049126	XM_052890834.1	=	TSS22871			titin	112049126
XP_052744487.1	1.0348	0.0130064	0.945317	0.0274855	0	0.725106	0	0.725106	-0.304137	0.320865	-1.0348	0.0160643	-1.0348	0.0160643	-0.945317	0.0316077	-0.945317	0.0316077	0	0.714521	NC_069105.1	11441688	11518750	77063	+	StringTie	transcript	XM_052888527.1	BIGESP.11873	LOC112055730	XLOC_013923	LOC112055730	XM_052888527.1	=	TSS19562			mucin-2	112055730
XP_023935666.1	0.473261	0.177148	-0.748649	0.0910289	0.388703	0.229061	0.635528	0.110524	-0.929557	0.0373826	-0.0985249	0.599096	0.207428	0.475064	0.898211	0.04	0.991998	0.0201994	0.301687	0.30665	NC_069095.1	14754277	14758736	4460	+	StringTie	transcript	XM_024079898.2	BIGESP.7327	LOC112044154	XLOC_008375	LOC112044154	XM_024079898.2	=	TSS11955			3-oxoacyl-[acyl-carrier-protein] reductase FabG	112044154
XP_023948693.1	-0.0214401	0.700096	-0.199042	0.463392	-1.10513	0.009	-1.10513	0.009	-0.17802	0.492042	-1.09951	0.00931511	-1.09951	0.00931511	-1.05172	0.0124469	-1.05172	0.0124469	0	0.714521	NC_069088.1	1722265	1724750	2486	+	StringTie	transcript	XM_024092925.2	BIGESP.3268	LOC112053495	XLOC_003816	LOC112053495	XM_024092925.2	=	TSS5435			60S ribosomal protein L21	112053495
XP_052738833.1	1.22968	0.00280064	-0.480826	0.186125	-0.968574	0.0264051	-0.716226	0.0997074	-1.34084	0.00157235	-1.40594	0.00117042	-1.37632	0.00134727	-0.798043	0.0766656	-0.325071	0.299273	0.64837	0.110977	NC_069090.1	10896098	10903067	6970	-	StringTie	transcript	XM_052882873.1	BIGESP.4690	LOC112047621	XLOC_005677	LOC112047621	XM_052882873.1	=	TSS8051			fibropellin-1	112047621
XP_052738095.1	0	0.725106	0	0.725106	1.34541	0.00134405	0.795409	0.0661318	0	0.739923	1.34541	0.00149196	0.795409	0.0837588	1.34541	0.0012701	0.795409	0.0703023	-1.26029	0.00240193	NC_069088.1	6916145	6933919	17775	+	StringTie	transcript	XM_052882135.1	BIGESP.3373	LOC112050331	XLOC_003879	LOC112050331	XM_052882135.1	=	TSS5522			protein yellow	112050331
XP_023938363.1	-0.145666	0.537952	0.411916	0.213103	-0.642179	0.122498	-0.452363	0.200916	0.541266	0.168074	-0.525241	0.166447	-0.318707	0.300852	-0.925383	0.0363633	-0.788277	0.0799068	0.230998	0.400486	NC_069102.1	148863	149746	884	+	StringTie	transcript	XM_024082595.2	BIGESP.10243	LOC112046103	XLOC_012149	LOC112046103	XM_024082595.2	=	TSS17147			proteasome subunit beta type-1	112046103
XP_023936705.1	-0.475754	0.188997	-1.11235	0.00829582	-0.705173	0.103161	-0.432715	0.212621	-0.975669	0.0255723	-0.289739	0.339852	0.0490791	0.683723	0.883838	0.0440675	0.989924	0.0205852	0.335575	0.267624	NC_069097.1	2762412	2772157	9746	+	StringTie	transcript	XM_024080937.2	BIGESP.7974	LOC112044925	XLOC_009338	LOC112044925	XM_024080937.2	=	TSS13293			dehydrogenase/reductase SDR family member 4	112044925
XP_023955220.1	1.01549	0.0155563	0.864824	0.0453987	0.836529	0.0549743	-0.200004	0.462386	-0.215875	0.440071	-0.25335	0.39082	-1.12731	0.00713505	-0.0381435	0.692129	-0.995562	0.0205048	-0.970716	0.0278907	NC_069085.1	11002038	11008338	6301	+	StringTie	transcript	XM_024099452.2	BIGESP.1678	LOC112058550	XLOC_001774	LOC112058550	XM_024099452.2	=	TSS2530			chitin deacetylase 1 isoform X2	112058550
XP_023949335.2	-0.0837076	0.616637	0.483948	0.170907	-0.654517	0.118064	0.0589402	0.652293	0.555911	0.162209	-0.590799	0.14217	0.142253	0.567958	-0.969784	0.0248296	-0.431322	0.217974	0.697273	0.096328	NC_069088.1	11556495	11565398	8904	-	StringTie	transcript	XM_024093567.2	BIGESP.3517	LOC112053945	XLOC_004276	LOC112053945	XM_024093567.2	=	TSS6104			probable transaldolase	112053945
XP_023945058.1	0	0.725106	0	0.725106	1.31982	0.00152733	0.88707	0.0398296	0	0.739923	1.31982	0.0017299	0.88707	0.0523183	1.31982	0.00149518	0.88707	0.0428778	-1.15863	0.00565273	NC_069095.1	15754616	15756596	1981	-	StringTie	transcript	XM_024089290.2	BIGESP.7347	LOC112050887	XLOC_008682	LOC112050887	XM_024089290.2	=	TSS12352			glycine-rich protein-like	112050887
XP_023949745.1	0.146361	0.539489	-0.515874	0.168791	-0.511091	0.170968	-0.672083	0.112833	-0.637931	0.12799	-0.63355	0.129228	-0.77919	0.0841994	0.00560629	0.734785	-0.194605	0.475547	-0.200074	0.478412	NC_069087.1	1766792	1769707	2916	-	StringTie	transcript	XM_024093977.2	BIGESP.2707	LOC112054272	XLOC_003502	LOC112054272	XM_024093977.2	=	TSS4963			60S ribosomal protein L10	112054272
XP_023948041.2	0.513114	0.155746	0.0309223	0.690682	-0.870083	0.0518199	0.160367	0.518669	-0.487544	0.184672	-1.03532	0.016045	-0.37365	0.250662	-0.880503	0.0488264	0.129927	0.576389	0.922682	0.0312058	NC_069084.1	18255205	18268885	13681	-	StringTie	transcript	XM_024092273.2	BIGESP.1219	LOC112053015	XLOC_001524	LOC112053015	XM_024092273.2	=	TSS2181			probable aminopeptidase NPEPL1	112053015
XP_023954652.2	1.3841	0.00112219	1.46048	0.000681672	1.3646	0.001209	0	0.725106	0.314486	0.324547	-0.080727	0.620794	-1.3841	0.00128296	-0.391842	0.243444	-1.46048	0.000623794	-1.3646	0.00119614	NC_069089.1	6287292	6292880	5589	+	StringTie	transcript	XM_024098884.2	BIGESP.3929	LOC112058174	XLOC_004525	LOC112058174	XM_024098884.2	=	TSS6446			cuticle protein 7	112058174
XP_052747527.1	0	0.725106	1.02168	0.0146624	1.37917	0.00114148	1.00735	0.0164566	1.02168	0.0198939	1.37917	0.00128296	1.00735	0.0223698	1.10854	0.00741479	-0.0510142	0.674746	-1.13015	0.00720257	NC_069086.1	15940277	15953277	13001	-	StringTie	transcript	XM_052891567.1	BIGESP.2493	LOC112055661	XLOC_003028	LOC112055661	XM_052891567.1	=	TSS4262			chymotrypsin-2-like	112055661
XP_023951240.2	-0.574191	0.145109	-0.574191	0.145109	1.18298	0.00378135	1.54269	0.000401929	0	0.739923	1.23159	0.00335691	1.55335	0.000356913	1.23159	0.00271061	1.55335	0.00033119	1.11887	0.00573955	NC_069098.1	13771756	13782251	10496	+	StringTie	transcript	XM_024095472.2	BIGESP.8771	LOC112055388	XLOC_010068	LOC112055388	XM_024095472.2	=	TSS14253			tetra-peptide repeat homeobox protein 1-like	112055388
XP_023948570.1	0.547809	0.138997	0.553938	0.137154	-0.449915	0.202289	-0.811212	0.0715916	0.00707775	0.734759	-0.889106	0.047836	-1.10826	0.00847588	-0.893621	0.0447363	-1.11129	0.00713826	-0.46669	0.20427	NC_069108.1	3577675	3606181	28507	+	StringTie	transcript	XM_024092802.2	BIGESP.12583	LOC112053401	XLOC_014897	LOC112053401	XM_024092802.2	=	TSS20870			phenoloxidase-activating factor 2 isoform X2	112053401
XP_052739000.1	0.414309	0.211717	0.946645	0.0272122	0.637822	0.109949	0.5576	0.135797	0.682093	0.119556	0.267441	0.388553	0.167896	0.532576	-0.458415	0.20209	-0.547414	0.158119	-0.102199	0.614778	NC_069090.1	6999344	7170768	171425	+	StringTie	transcript	XM_052883040.1	BIGESP.4526	LOC112047743	XLOC_005166	LOC112047743	XM_052883040.1	=	TSS7360			fasciclin-3 isoform X4	112047743
XP_023946793.2	0.0937354	0.609209	-1.00031	0.0209711	0.357764	0.252547	0.404811	0.218431	-1.02671	0.0171801	0.269329	0.386196	0.318092	0.318418	1.10029	0.0080418	1.11368	0.00696785	0.0511881	0.649524	NC_069097.1	9325578	9332195	6618	+	StringTie	transcript	XM_024091025.2	BIGESP.8194	LOC112052091	XLOC_009461	LOC112052091	XM_024091025.2	=	TSS13451			pyrimidodiazepine synthase	112052091
XP_023935232.1	-0.209639	0.448746	0.492747	0.166498	-0.946287	0.0323248	-0.0551943	0.650486	0.658789	0.12692	-0.878873	0.0509839	0.155739	0.549209	-1.09194	0.00872347	-0.538712	0.162608	0.929336	0.029717	NC_069104.1	160748	204644	43897	-	StringTie	transcript	XM_024079464.2	BIGESP.11213	LOC112043844	XLOC_013520	LOC112043844	XM_024079464.2	=	TSS19042			EH domain-containing protein 1 isoform X2	112043844
XP_023951001.1	-0.00617203	0.715543	-0.031625	0.682479	-0.983085	0.0244502	-0.409224	0.226608	-0.0254562	0.697939	-0.981292	0.0248199	-0.403754	0.231164	-0.973857	0.0241125	-0.38101	0.250039	0.847646	0.0519325	NC_069090.1	10553309	10557402	4094	+	StringTie	transcript	XM_024095233.2	BIGESP.4679	LOC112055212	XLOC_005251	LOC112055212	XM_024095233.2	=	TSS7490			chromobox protein homolog 1 isoform X1	112055212
XP_023946027.1	0.207427	0.447974	-1.0571	0.0132958	-1.0571	0.0132958	-0.701549	0.104399	-1.11256	0.00807074	-1.11256	0.00807074	-0.835618	0.0660643	0	0.739084	0.807915	0.0668135	0.807915	0.0635113	NC_069090.1	13722527	13725235	2709	+	StringTie	transcript	XM_024090259.2	BIGESP.4790	LOC112051560	XLOC_005327	LOC112051560	XM_024090259.2	=	TSS7597			endoplasmic reticulum resident protein 29	112051560
XP_023951161.2	-0.0277406	0.690341	-0.954666	0.0299421	1.35959	0.00124437	0.233311	0.409617	-0.946292	0.0330579	1.36545	0.0013537	0.259948	0.399756	1.47792	0.0004791	1.0228	0.0155305	-1.29909	0.00193248	NC_069086.1	15139926	15155044	15119	+	StringTie	transcript	XM_024095393.2	BIGESP.2468	LOC112055330	XLOC_002626	LOC112055330	XM_024095393.2	=	TSS3739			protein obstructor-E	112055330
XP_023949363.1	-0.237461	0.411839	0.518415	0.15281	-1.15703	0.00588746	-0.510675	0.171125	0.715126	0.108704	-1.09499	0.00963344	-0.292419	0.336051	-1.29151	0.00192283	-0.914414	0.0393633	1.01431	0.0145305	NC_069084.1	18720856	18723652	2797	-	StringTie	transcript	XM_024093595.2	BIGESP.1244	LOC112053959	XLOC_001535	LOC112053959	XM_024093595.2	=	TSS2202			40S ribosomal protein S20	112053959
XP_052747573.1	0.463907	0.181958	0.331714	0.27654	-0.722692	0.0980514	0.100661	0.60119	-0.150893	0.531084	-0.907555	0.0431576	-0.378049	0.247588	-0.856987	0.0565563	-0.237955	0.415264	0.765924	0.0759743	NC_069086.1	7817629	7820014	2386	-	StringTie	transcript	XM_052891613.1	BIGESP.2201	LOC112053773	XLOC_002850	LOC112053773	XM_052891613.1	=	TSS4032			uncharacterized protein LOC112053773	112053773
XP_023945130.2	-0.848499	0.0599871	-0.94958	0.0310868	-0.659488	0.11673	0.950241	0.0262154	-0.169456	0.504588	0.258658	0.401569	1.39457	0.00118328	0.417504	0.225601	1.43284	0.000729904	1.31609	0.00149839	NC_069108.1	3942393	3964935	22543	-	StringTie	transcript	XM_024089362.2	BIGESP.12611	LOC112050949	XLOC_015170	LOC112050949	XM_024089362.2	=	TSS21233			phosphate carrier protein, mitochondrial	112050949
XP_023955292.2	0.166373	0.509733	-0.628324	0.126936	0.349484	0.259794	0.94379	0.0277588	-0.71141	0.105395	0.19381	0.494572	0.878652	0.0551801	0.793945	0.0708167	1.07959	0.00981029	0.779156	0.0717492	NC_069090.1	4019334	4027011	7678	+	StringTie	transcript	XM_024099524.2	BIGESP.4443	LOC112058616	XLOC_005125	LOC112058616	XM_024099524.2	=	TSS7308			NADH-ubiquinone oxidoreductase 49 kDa subunit	112058616
XP_023944841.1	-0.188501	0.477312	0.440185	0.195823	-0.239788	0.408486	-0.102215	0.595299	0.608485	0.143254	-0.0523292	0.659058	0.0870124	0.638042	-0.652296	0.124058	-0.532885	0.165228	0.139059	0.537457	NC_069090.1	17814799	17819163	4365	-	StringTie	transcript	XM_024089073.2	BIGESP.4982	LOC112050736	XLOC_005827	LOC112050736	XM_024089073.2	=	TSS8256			60S ribosomal protein L6	112050736
XP_052743764.1	0	0.725106	0	0.725106	1.85937	2.57235e-05	0.767684	0.0735884	0	0.739923	1.85937	1.92926e-05	0.767684	0.0923698	1.85937	9.6463e-06	0.767684	0.0783505	-1.85085	1.60772e-05	NC_069102.1	10666471	10668995	2525	+	StringTie	transcript	XM_052887804.1	BIGESP.10643	LOC112058046	XLOC_012350	LOC112058046	XM_052887804.1	=	TSS17446			glycine, alanine and asparagine-rich protein-like	112058046
XP_023952986.2	0.534692	0.145074	0.444896	0.193045	0.391805	0.227164	-0.504052	0.174434	-0.103684	0.593177	-0.162198	0.515318	-0.887858	0.0481768	-0.0590487	0.664627	-0.828826	0.0661254	-0.79322	0.0819132	NC_069092.1	9249099	9251243	2145	-	StringTie	transcript	XM_024097218.2	BIGESP.5758	LOC112056742	XLOC_006875	LOC112056742	XM_024097218.2	=	TSS9786			glucosidase 2 subunit beta	112056742
XP_023944861.2	-0.139493	0.547727	-0.855986	0.0569839	0.0715219	0.635871	0.687126	0.09609	-0.804961	0.0760611	0.209347	0.472125	0.776004	0.0897203	0.880398	0.045074	1.08523	0.00935691	0.636424	0.114534	NC_069097.1	11520872	11526994	6123	-	StringTie	transcript	XM_024089093.2	BIGESP.8277	LOC112050749	XLOC_009799	LOC112050749	XM_024089093.2	=	TSS13895			enoyl-CoA delta isomerase 1, mitochondrial	112050749
XP_023954399.2	0.280651	0.343971	0.189361	0.474637	0.194389	0.467402	0.160096	0.518987	-0.0949483	0.603421	-0.0898113	0.609743	-0.124635	0.568193	0.00516806	0.734994	-0.0299377	0.707023	-0.0351018	0.699817	NC_069102.1	10098869	10111070	12202	-	StringTie	transcript	XM_024098631.2	BIGESP.10546	LOC112057995	XLOC_012639	LOC112057995	XM_024098631.2	=	TSS17846			2-amino-3-ketobutyrate coenzyme A ligase, mitochondrial	112057995
XP_052741183.1	1.11868	0.00611897	-0.178894	0.491042	-0.916488	0.0398071	-0.916488	0.0398071	-1.1754	0.00491961	-1.31443	0.00183923	-1.31443	0.00183923	-0.856809	0.0565756	-0.856809	0.0565756	0	0.714521	NC_069084.1	8291406	8303877	12472	+	StringTie	transcript	XM_052885223.1	BIGESP.897	LOC112045215	XLOC_000939	LOC112045215	XM_052885223.1	=	TSS1322			uncharacterized protein LOC112045215	112045215
XP_023936398.1	0.0740641	0.633077	0.329135	0.278823	-0.551469	0.152669	-0.202061	0.459788	0.257627	0.403682	-0.614206	0.135312	-0.274336	0.36092	-0.816483	0.0701093	-0.516788	0.172511	0.368732	0.239887	NC_069097.1	5646511	5653814	7304	+	StringTie	transcript	XM_024080630.2	BIGESP.8115	LOC112044706	XLOC_009417	LOC112044706	XM_024080630.2	=	TSS13401			translation initiation factor IF-2	112044706
XP_052745225.1	-0.136369	0.551759	-0.971115	0.0258424	-0.971115	0.0258424	0.495021	0.16518	-0.929768	0.0369164	-0.929768	0.0369164	0.606334	0.143955	0	0.739084	1.11414	0.00692926	1.11414	0.00600322	NC_069107.1	3303147	3437395	134249	-	StringTie	transcript	XM_052889265.1	BIGESP.12354	LOC112055922	XLOC_014710	LOC112055922	XM_052889265.1	=	TSS20618			twitchin isoform X23	112055922
XP_052745965.1	0.817409	0.0599775	0.86224	0.0462862	0.281336	0.343264	-0.927321	0.036463	0.0697459	0.657154	-0.616247	0.134756	-1.18679	0.00455949	-0.671637	0.117106	-1.2043	0.00348232	-1.01183	0.0205402	NC_069108.1	5694675	5711094	16420	-	StringTie	transcript	XM_052890005.1	BIGESP.12662	LOC128199645	XLOC_015209	LOC128199645	XM_052890005.1	=	TSS21288			transferrin-like	128199645
XP_023939182.1	0.633576	0.111122	0.914408	0.034074	0.82948	0.0565563	0.145243	0.540865	0.432249	0.225752	0.291814	0.354875	-0.523417	0.167177	-0.150817	0.539987	-0.841609	0.0630225	-0.744818	0.0970064	NC_069088.1	15907014	15925122	18109	+	StringTie	transcript	XM_024083414.2	BIGESP.3681	LOC112046689	XLOC_004059	LOC112046689	XM_024083414.2	=	TSS5790			membrane-associated progesterone receptor component 1	112046689
XP_023941999.2	0.400073	0.221939	0.922135	0.0323633	0.0203665	0.707572	-0.875105	0.0506945	0.661542	0.126277	-0.381909	0.24483	-1.0028	0.020492	-0.911961	0.0401479	-1.19328	0.00375241	-0.881931	0.0523505	NC_069090.1	17315120	17337658	22539	+	StringTie	transcript	XM_024086231.2	BIGESP.4966	LOC112048621	XLOC_005416	LOC112048621	XM_024086231.2	=	TSS7723			uncharacterized protein LOC112048621 isoform X2	112048621
XP_052739963.1	0.858857	0.0479743	1.02188	0.0146495	1.0409	0.0125241	0	0.725106	0.499496	0.1881	0.555927	0.162209	-0.858857	0.0576109	0.0687148	0.650846	-1.02188	0.0164952	-1.0409	0.0163215	NC_069092.1	4651264	4665448	14185	-	StringTie	transcript	XM_052884003.1	BIGESP.5647	LOC112057790	XLOC_006810	LOC112057790	XM_052884003.1	=	TSS9686			transmembrane protease serine 9-like	112057790
XP_052745217.1	-0.107318	0.589392	-0.960803	0.0281158	-0.960803	0.0281158	0.509436	0.157273	-0.928065	0.0374727	-0.928065	0.0374727	0.596613	0.147672	0	0.739084	1.10956	0.00724437	1.10956	0.00621865	NC_069107.1	3292179	3437395	145217	-	StringTie	transcript	XM_052889257.1	BIGESP.12354	LOC112055922	XLOC_014710	LOC112055922	XM_052889257.1	=	TSS20618			twitchin isoform X15	112055922
XP_023942442.1	-0.98102	0.0245981	-0.291235	0.339109	-0.765598	0.0850707	-0.379508	0.246556	0.770631	0.0914566	0.304667	0.337814	0.698048	0.114656	-0.515757	0.173145	-0.0917887	0.622547	0.431732	0.200264	NC_069094.1	13190436	13195183	4748	-	StringTie	transcript	XM_024086674.2	BIGESP.6845	LOC112048962	XLOC_008093	LOC112048962	XM_024086674.2	=	TSS11543			60S ribosomal protein L24	112048962
XP_052738840.1	-0.148223	0.534154	0.7042	0.0908135	0.122763	0.573035	-0.91402	0.0403537	0.800104	0.0824373	0.267456	0.388524	-0.864924	0.0545723	-0.613759	0.136257	-1.13497	0.00584244	-0.952081	0.0328071	NC_069083.1	3452630	3469066	16437	-	StringTie	transcript	XM_052882880.1	BIGESP.147	LOC112055889	XLOC_000466	LOC112055889	XM_052882880.1	=	TSS658			apolipoprotein D-like	112055889
XP_023937260.1	-0.758696	0.0868296	-1.11313	0.00819614	-1.11313	0.00819614	-0.0390371	0.670669	-0.85705	0.0583441	-0.85705	0.0583441	0.73224	0.10391	0	0.739084	1.10293	0.0078328	1.10293	0.00676206	NC_069101.1	8039166	8043057	3892	-	StringTie	transcript	XM_024081492.2	BIGESP.9987	LOC112045345	XLOC_012011	LOC112045345	XM_024081492.2	=	TSS16962			60S ribosomal protein L13a	112045345
XP_023945374.1	0.515207	0.15472	0.144549	0.541675	0.991435	0.0187814	-0.889486	0.0467588	-0.389907	0.2399	0.656245	0.127836	-1.0516	0.0137974	0.920813	0.0350579	-0.935694	0.0337267	-1.23428	0.00306431	NC_069108.1	3346857	3359329	12473	-	StringTie	transcript	XM_024089606.2	BIGESP.12590	LOC112051116	XLOC_015154	LOC112051116	XM_024089606.2	=	TSS21212			ferritin subunit	112051116
XP_023949750.1	0.334356	0.274463	0.619782	0.115235	0.131677	0.560826	0.261184	0.370945	0.3312	0.303537	-0.209504	0.448637	-0.0781082	0.623871	-0.517102	0.172367	-0.402565	0.236383	0.132943	0.545177	NC_069091.1	974069	984687	10619	+	StringTie	transcript	XM_024093982.2	BIGESP.5014	LOC112054276	XLOC_005849	LOC112054276	XM_024093982.2	=	TSS8287			stress-induced-phosphoprotein 1	112054276
XP_023936208.1	1.16628	0.00414148	-0.752121	0.089209	-0.752121	0.089209	0.948322	0.0265981	-1.26532	0.00257235	-1.26532	0.00257235	-0.497475	0.17974	0	0.739084	1.13553	0.00584244	1.13553	0.00510289	NC_069091.1	4295057	4296152	1096	-	StringTie	transcript	XM_024080440.2	BIGESP.5099	LOC112044570	XLOC_006180	LOC112044570	XM_024080440.2	=	TSS8753			3-oxoacyl-[acyl-carrier-protein] reductase FabG-like	112044570
XP_023945270.1	-0.862963	0.0539968	0.903816	0.036	0.875888	0.0427588	0.11333	0.586595	1.17727	0.00497749	1.16509	0.00543408	0.900865	0.0481768	-0.0481158	0.678646	-0.842584	0.0626013	-0.811807	0.0757846	NC_069088.1	10310411	10313538	3128	-	StringTie	transcript	XM_024089502.2	BIGESP.3478	LOC112051040	XLOC_004251	LOC112051040	XM_024089502.2	=	TSS6072	BIGESP.3478.1		synaptobrevin-1-like	112051040
XP_023940440.2	0.658733	0.103592	1.33014	0.0014373	1.32008	0.0015209	0	0.725106	1.28539	0.00223473	1.27309	0.00240836	-0.658733	0.121559	-0.041399	0.687862	-1.33014	0.00150161	-1.32008	0.00157235	NC_069098.1	828050	834502	6453	-	StringTie	transcript	XM_024084672.2	BIGESP.8447	LOC112047536	XLOC_010153	LOC112047536	XM_024084672.2	=	TSS14392			fibrous sheath CABYR-binding protein	112047536
XP_023953989.1	-0.977704	0.0251029	-0.598716	0.136534	0.116929	0.581723	0.549611	0.138412	0.540385	0.168505	1.04051	0.0169614	1.24735	0.00290997	0.694246	0.0994277	1.01265	0.0168585	0.443592	0.193029	NC_069104.1	12263906	12270655	6750	+	StringTie	transcript	XM_024098221.2	BIGESP.11516	LOC112057701	XLOC_013483	LOC112057701	XM_024098221.2	=	TSS18993	BIGESP.11516.10		ATP synthase subunit b, mitochondrial	112057701
XP_023943297.1	0.160979	0.517865	-0.107562	0.589203	-1.18852	0.00463987	-1.18852	0.00463987	-0.266403	0.371248	-1.22889	0.00327653	-1.22889	0.00327653	-1.16128	0.00463987	-1.16128	0.00463987	0	0.714521	NC_069099.1	14238023	14240465	2443	+	StringTie	transcript	XM_024087529.2	BIGESP.9172	LOC112049583	XLOC_010599	LOC112049583	XM_024087529.2	=	TSS15018			uncharacterized protein LOC112049583	112049583
XP_052739305.1	0.531466	0.146871	-0.926583	0.0368006	-0.214127	0.442531	-0.2928	0.337225	-1.08735	0.0102894	-0.69402	0.111048	-0.747703	0.0954051	0.855379	0.052299	0.825783	0.0608907	-0.0826647	0.638691	NC_069091.1	4837046	4839236	2191	-	StringTie	transcript	XM_052883345.1	BIGESP.5116	LOC112047270	XLOC_006193	LOC112047270	XM_052883345.1	=	TSS8781			prostaglandin reductase 1-like	112047270
XP_052740059.1	0.350923	0.258505	0.352398	0.257498	0.595651	0.122559	0.399986	0.222	0.0015794	0.739109	0.273822	0.381006	0.0529903	0.67891	0.2723	0.375395	0.0514131	0.67474	-0.2224	0.447958	NC_069092.1	15059915	15094379	34465	-	StringTie	transcript	XM_052884099.1	BIGESP.5910	LOC112051523	XLOC_006938	LOC112051523	XM_052884099.1	=	TSS9868			heterogeneous nuclear ribonucleoprotein R isoform X7	112051523
XP_052741073.1	0.788235	0.0681222	1.1283	0.00561736	0.783049	0.0693119	0.71708	0.0870707	0.594894	0.148183	-0.00782617	0.717338	-0.103748	0.59308	-0.601454	0.140537	-0.679501	0.114881	-0.0959612	0.622756	NC_069095.1	14036202	14044665	8464	-	StringTie	transcript	XM_052885113.1	BIGESP.7278	LOC112044504	XLOC_008628	LOC112044504	XM_052885113.1	=	TSS12284			lysosomal aspartic protease	112044504
XP_052743259.1	1.10221	0.00715756	0.792178	0.0671833	0.554665	0.136955	0.469512	0.178736	-0.645111	0.125855	-0.883307	0.0496302	-0.937719	0.0355338	-0.35468	0.271965	-0.451084	0.206032	-0.10888	0.606849	NC_069101.1	3837913	3867821	29909	+	StringTie	transcript	XM_052887299.1	BIGESP.9818	LOC128199148	XLOC_011629	LOC128199148	XM_052887299.1	=	TSS16401			structural maintenance of chromosomes protein 2 isoform X2	128199148
XP_023943476.1	-0.120937	0.572	0.65224	0.105714	-0.926137	0.0370868	0.673026	0.0995916	0.736858	0.102621	-0.887199	0.0483023	0.755774	0.0957299	-1.12652	0.00624437	0.0274728	0.709469	1.13361	0.0051254	NC_069097.1	1913348	1916287	2940	+	StringTie	transcript	XM_024087708.2	BIGESP.7949	LOC112049705	XLOC_009322	LOC112049705	XM_024087708.2	=	TSS13269	BIGESP.7949.1		glycine cleavage system H protein, mitochondrial	112049705
XP_023943083.1	0.691766	0.0946624	1.02611	0.0142412	-0.0147669	0.708286	0.145152	0.54101	0.503864	0.185846	-0.702359	0.108489	-0.579897	0.145399	-1.03284	0.0147235	-0.952897	0.0291447	0.159693	0.506363	NC_069099.1	14961359	14963568	2210	-	StringTie	transcript	XM_024087315.2	BIGESP.9181	LOC112049440	XLOC_010844	LOC112049440	XM_024087315.2	=	TSS15331			ribose-phosphate pyrophosphokinase 2	112049440
XP_052745652.1	-0.120786	0.572129	-0.430978	0.213444	-0.790257	0.0782186	0.0142797	0.713521	-0.320762	0.29846	-0.714534	0.104315	0.134927	0.577942	-0.471495	0.195135	0.443569	0.208186	0.798735	0.0662476	NC_069108.1	9430862	9530879	100018	+	StringTie	transcript	XM_052889692.1	BIGESP.12814	LOC112053720	XLOC_015058	LOC112053720	XM_052889692.1	=	TSS21089			protein hu-li tai shao isoform X8	112053720
XP_023954750.1	0.491028	0.167566	-0.986729	0.0237621	0.11218	0.588113	-0.217673	0.438141	-1.12667	0.00726045	-0.391378	0.239093	-0.665754	0.119601	1.01869	0.0161254	0.920538	0.0352701	-0.324668	0.310486	NC_069085.1	13314956	13351644	36689	+	StringTie	transcript	XM_024098982.2	BIGESP.1763	LOC112058270	XLOC_001817	LOC112058270	XM_024098982.2	=	TSS2597			uncharacterized protein LOC112058270	112058270
XP_023950103.2	-0.313717	0.309942	-1.08214	0.0110257	-0.673325	0.112299	0.131229	0.561498	-0.994092	0.0222669	-0.415274	0.223379	0.434835	0.224186	0.858698	0.0510868	1.11672	0.00682958	0.764916	0.0760772	NC_069106.1	10918169	10924614	6446	+	StringTie	transcript	XM_024094335.2	BIGESP.12242	LOC112054519	XLOC_014342	LOC112054519	XM_024094335.2	=	TSS20121			fumarylacetoacetate hydrolase domain-containing protein 2	112054519
XP_023942720.1	-0.667035	0.114508	-0.499625	0.176669	-0.495238	0.178997	0.797035	0.0653955	0.21409	0.464727	0.219122	0.45755	1.15781	0.00581994	0.00521009	0.734926	1.08409	0.00942444	1.08203	0.00825723	NC_069105.1	11929918	11942621	12704	-	StringTie	transcript	XM_024086952.2	BIGESP.11889	LOC112049153	XLOC_014142	LOC112049153	XM_024086952.2	=	TSS19846			probable pyruvate dehydrogenase E1 component subunit alpha, mitochondrial	112049153
XP_023950106.2	0.28642	0.33645	0.508706	0.157701	-0.820995	0.0676592	-0.105221	0.591373	0.248031	0.41708	-0.9204	0.0399936	-0.382441	0.244334	-0.995661	0.0205016	-0.590152	0.143823	0.780438	0.0715691	NC_069103.1	13019896	13023881	3986	+	StringTie	transcript	XM_024094338.2	BIGESP.11149	LOC112054515	XLOC_012967	LOC112054515	XM_024094338.2	=	TSS18299			RNA-binding protein lark isoform X2	112054515
XP_023954771.1	-0.680906	0.110502	-0.467029	0.193061	-0.526188	0.164071	-0.319566	0.300325	0.277179	0.375868	0.209044	0.472875	0.426305	0.229354	-0.0714914	0.647553	0.164125	0.527598	0.233556	0.397122	NC_069085.1	13698882	13704470	5589	+	StringTie	transcript	XM_024099003.2	BIGESP.1791	LOC112058287	XLOC_001824	LOC112058287	XM_024099003.2	=	TSS2608			uricase	112058287
XP_052737706.1	0.803751	0.0641222	-0.818241	0.069045	-0.818241	0.069045	0.299816	0.317514	-1.10535	0.00866881	-1.10535	0.00866881	-0.597445	0.140408	0	0.739084	0.922573	0.0345595	0.922573	0.0312122	NC_069087.1	9518877	9521442	2566	-	StringTie	transcript	XM_052881746.1	BIGESP.2954	LOC112052517	XLOC_003630	LOC112052517	XM_052881746.1	=	TSS5147			probable salivary secreted peptide	112052517
XP_023944750.1	-0.254708	0.390756	-0.665335	0.11508	-0.357946	0.263527	0.691099	0.0949904	-0.46122	0.197547	-0.109445	0.587521	0.8677	0.0581158	0.364559	0.265884	1.09185	0.0086045	0.930374	0.0291576	NC_069104.1	6854197	6865504	11308	+	StringTie	transcript	XM_024088982.2	BIGESP.11337	LOC112050670	XLOC_013377	LOC112050670	XM_024088982.2	=	TSS18842			succinate--CoA ligase [ADP/GDP-forming] subunit alpha, mitochondrial	112050670
XP_052745910.1	0.170209	0.503765	-0.128022	0.562286	-0.970214	0.0260354	0.0860847	0.618955	-0.294025	0.334518	-1.01931	0.018119	-0.084917	0.616093	-0.931438	0.0345209	0.212545	0.455907	0.99525	0.0171479	NC_069108.1	8845021	8866558	21538	-	StringTie	transcript	XM_052889950.1	BIGESP.12755	LOC112056355	XLOC_015298	LOC112056355	XM_052889950.1	=	TSS21405			T-complex protein 1 subunit eta	112056355
XP_023949652.1	1.22131	0.00292926	1.31912	0.00154341	1.23241	0.0027717	1.06452	0.0100772	0.389606	0.254164	0.0446887	0.688801	-0.574885	0.147158	-0.347447	0.277678	-0.877372	0.0493441	-0.61217	0.139003	NC_069093.1	1261946	1266238	4293	-	StringTie	transcript	XM_024093884.2	BIGESP.6007	LOC112054191	XLOC_007312	LOC112054191	XM_024093884.2	=	TSS10416			apolipoprotein D-like	112054191
XP_023942209.1	-0.338821	0.280543	0.11544	0.583576	-0.455624	0.199119	0.147949	0.536942	0.447037	0.216434	-0.125406	0.567305	0.47694	0.200203	-0.558785	0.154614	0.0327278	0.699415	0.587119	0.129685	NC_069109.1	405809	418171	12363	-	StringTie	transcript	XM_024086441.2	BIGESP.12862	LOC112048782	XLOC_015532	LOC112048782	XM_024086441.2	=	TSS21751			tubulin beta chain isoform X2	112048782
XP_023944205.1	-0.237505	0.411756	-0.433957	0.211781	-0.0868828	0.613193	-1.1071	0.00871704	-0.209014	0.449627	0.152371	0.553926	-1.04299	0.0151222	0.354695	0.27481	-0.98366	0.0232251	-1.0842	0.0113955	NC_069088.1	17811783	17818543	6761	-	StringTie	transcript	XM_024088437.2	BIGESP.3731	LOC112050222	XLOC_004393	LOC112050222	XM_024088437.2	=	TSS6265			glycine N-methyltransferase	112050222
XP_023940663.1	-0.880846	0.0494277	-0.880846	0.0494277	0.738047	0.0822026	0.307405	0.305977	0	0.739923	1.12229	0.00793248	0.97855	0.0279871	1.12229	0.00643087	0.97855	0.022283	-0.500472	0.186026	NC_069094.1	16902325	16955821	53497	+	StringTie	transcript	XM_024084895.2	BIGESP.6929	LOC112047691	XLOC_007874	LOC112047691	XM_024084895.2	=	TSS11223			myc box-dependent-interacting protein 1 isoform X3	112047691
XP_023955312.1	-0.749243	0.0907203	-0.749243	0.0907203	0.62199	0.114778	0.793653	0.0668328	0	0.739923	0.986994	0.0263312	1.05913	0.0142605	0.986994	0.0209936	1.05913	0.0113859	0.255319	0.369334	NC_069090.1	4500196	4512520	12325	-	StringTie	transcript	XM_024099544.2	BIGESP.4457	LOC112058628	XLOC_005526	LOC112058628	XM_024099544.2	=	TSS7862			peroxisomal biogenesis factor 19	112058628
XP_023943231.1	0.302474	0.313354	0.956281	0.0247203	1.23915	0.00259486	-0.623389	0.128669	0.751984	0.0973151	1.10363	0.00976527	-0.834007	0.0668617	0.505446	0.17154	-1.2265	0.00295177	-1.40322	0.000996785	NC_069093.1	2516489	2518334	1846	+	StringTie	transcript	XM_024087463.2	BIGESP.6038	LOC112049531	XLOC_007019	LOC112049531	XM_024087463.2	=	TSS9993			mesencephalic astrocyte-derived neurotrophic factor homolog	112049531
XP_023951315.2	-0.0545238	0.651482	-0.925963	0.037209	-0.925963	0.037209	-0.115781	0.578913	-0.908733	0.0429582	-0.908733	0.0429582	-0.0615411	0.646621	0	0.739084	0.888735	0.0425434	0.888735	0.0387878	NC_069096.1	1188323	1194649	6327	+	StringTie	transcript	XM_024095547.2	BIGESP.7425	LOC112055430	XLOC_008729	LOC112055430	XM_024095547.2	=	TSS12406	BIGESP.7425.1		complement component 1 Q subcomponent-binding protein, mitochondrial	112055430
XP_052747564.1	-0.140528	0.545932	-0.862875	0.0540129	-0.862875	0.0540129	0.635318	0.110537	-0.812108	0.0740482	-0.812108	0.0740482	0.731034	0.104338	0	0.739084	1.07156	0.0104051	1.07156	0.00888424	NC_069086.1	7960983	8020843	59861	+	StringTie	transcript	XM_052891604.1	BIGESP.2185	LOC112045659	XLOC_002480	LOC112045659	XM_052891604.1	=	TSS3515			aquaporin AQPAe.a	112045659
XP_023936791.1	0.906528	0.0354019	0	0.725106	1.27083	0.00212862	1.0916	0.00786817	-0.906528	0.0432476	1.04504	0.0161897	0.595055	0.148158	1.27083	0.00203537	1.0916	0.00861415	-0.658041	0.123701	NC_069101.1	9839281	9870193	30913	+	StringTie	transcript	XM_024081023.2	BIGESP.10043	LOC112044998	XLOC_011758	LOC112044998	XM_024081023.2	=	TSS16598			uncharacterized protein LOC112044998	112044998
XP_052740439.1	0.313827	0.298666	-0.842432	0.0624148	-0.842432	0.0624148	0.469121	0.178942	-0.947604	0.0325949	-0.947604	0.0325949	0.173024	0.524601	0	0.739084	0.99875	0.0189807	0.99875	0.0166752	NC_069093.1	6312303	6319823	7521	+	StringTie	transcript	XM_052884479.1	BIGESP.6154	LOC112056714	XLOC_007082	LOC112056714	XM_052884479.1	=	TSS10084			26S proteasome non-ATPase regulatory subunit 12	112056714
XP_023949697.2	0.414648	0.211537	0.42176	0.207399	0.0591323	0.652048	0.472178	0.177887	0.00808339	0.733849	-0.362014	0.259839	0.0663681	0.661029	-0.369359	0.259447	0.0583049	0.665977	0.421536	0.205707	NC_069083.1	1667253	1680870	13618	+	StringTie	transcript	XM_024093929.2	BIGESP.56	LOC112054225	XLOC_000034	LOC112054225	XM_024093929.2	=	TSS42			dolichyl-diphosphooligosaccharide--protein glycosyltransferase subunit 2	112054225
XP_023935954.1	0.483188	0.171399	0.643635	0.108257	-0.265324	0.374563	0.114954	0.584071	0.191257	0.498119	-0.69577	0.110627	-0.380199	0.245907	-0.828748	0.0661447	-0.550918	0.157164	0.373009	0.236428	NC_069103.1	9522796	9528718	5923	-	StringTie	transcript	XM_024080186.2	BIGESP.11044	LOC112044361	XLOC_013179	LOC112044361	XM_024080186.2	=	TSS18576			ras-related protein Rab-8A	112044361
XP_023954055.2	0.716732	0.0870932	-0.0132098	0.709511	-0.915196	0.0402154	-0.915196	0.0402154	-0.725717	0.101428	-1.14034	0.0064791	-1.14034	0.0064791	-0.910999	0.0402701	-0.910999	0.0402701	0	0.714521	NC_069089.1	9538919	9552232	13314	+	StringTie	transcript	XM_024098287.2	BIGESP.4046	LOC112057744	XLOC_004594	LOC112057744	XM_024098287.2	=	TSS6551			uncharacterized protein LOC112057744	112057744
XP_023939187.2	-0.232488	0.417939	-0.749626	0.0903987	-1.01497	0.0188521	0.0652963	0.643656	-0.590103	0.142489	-0.946464	0.0330547	0.294959	0.351186	-0.706048	0.106286	0.789067	0.0722701	1.03316	0.0122412	NC_069098.1	4817782	4887419	69638	+	StringTie	transcript	XM_024083419.2	BIGESP.8537	LOC112046693	XLOC_009933	LOC112046693	XM_024083419.2	=	TSS14060			spectrin beta chain isoform X2	112046693
XP_023936621.1	0.44048	0.195698	-0.0121043	0.710579	-0.814137	0.0701704	0.229651	0.414759	-0.450745	0.203222	-0.966854	0.0270772	-0.227844	0.423781	-0.809581	0.0730482	0.241215	0.416646	0.895367	0.0370386	NC_069091.1	9769368	9778487	9120	+	StringTie	transcript	XM_024080853.2	BIGESP.5223	LOC112044869	XLOC_005972	LOC112044869	XM_024080853.2	=	TSS8457			putative protein FAM10A4	112044869
XP_023935179.1	-0.333078	0.286643	-0.0609776	0.643486	-0.0514243	0.655502	-0.834952	0.0640804	0.275485	0.378148	0.284598	0.365514	-0.617668	0.134395	0.00957077	0.731543	-0.800084	0.0763569	-0.805659	0.0775273	NC_069087.1	16203423	16205346	1924	-	StringTie	transcript	XM_024079411.2	BIGESP.3165	LOC112043810	XLOC_003761	LOC112043810	XM_024079411.2	=	TSS5348			plasminogen activator inhibitor 1 RNA-binding protein-like	112043810
XP_023947514.2	0.345081	0.26335	1.06536	0.0100289	1.04466	0.0120772	0.344765	0.263849	0.860443	0.0611318	0.83382	0.0712476	-0.000337899	0.722807	-0.0368637	0.694003	-0.860673	0.0545531	-0.834055	0.0687653	NC_069087.1	275769	280712	4944	-	StringTie	transcript	XM_024091746.2	BIGESP.2621	LOC112052598	XLOC_003461	LOC112052598	XM_024091746.2	=	TSS4912			uncharacterized protein LOC112052598	112052598
XP_023933809.2	1.29199	0.00189389	1.23437	0.00271061	1.00575	0.0165756	0	0.725106	-0.232431	0.416791	-0.932987	0.0362701	-1.29199	0.0022283	-0.777229	0.0831543	-1.23437	0.00283923	-1.00575	0.0214759	NC_069086.1	4355020	4373883	18864	+	StringTie	transcript	XM_024078041.2	BIGESP.2038	LOC112042857	XLOC_002395	LOC112042857	XM_024078041.2	=	TSS3387			protein takeout	112042857
XP_023940386.1	0.204217	0.452711	-0.189805	0.47554	-0.469578	0.191707	0.291123	0.328601	-0.384344	0.242974	-0.633072	0.12937	0.0901483	0.634254	-0.299044	0.333113	0.464541	0.195177	0.697916	0.0962958	NC_069103.1	4573380	4580898	7519	-	StringTie	transcript	XM_024084618.2	BIGESP.10899	LOC112047487	XLOC_013096	LOC112047487	XM_024084618.2	=	TSS18460			adenosylhomocysteinase	112047487
XP_052742891.1	0.158838	0.520926	-0.828633	0.0657235	0.21064	0.442257	0.303071	0.312106	-0.884234	0.0494116	0.0531726	0.678768	0.149681	0.557177	0.901663	0.0392797	0.932404	0.0320354	0.0970744	0.59192	NC_069100.1	7321617	7488536	166920	+	StringTie	transcript	XM_052886931.1	BIGESP.9393	LOC112056080	XLOC_010985	LOC112056080	XM_052886931.1	=	TSS15513			lachesin	112056080
XP_052746843.1	0.458163	0.185566	0.10756	0.593235	0.112819	0.587373	0.342365	0.26654	-0.364932	0.257691	-0.360166	0.261312	-0.131591	0.559122	0.00531455	0.734826	0.242124	0.415611	0.237056	0.392151	NC_069110.1	969815	990501	20687	-	StringTie	transcript	XM_052890883.1	BIGESP.13195	LOC112050433	XLOC_016058	LOC112050433	XM_052890883.1	=	TSS22499			protein DDI1 homolog 2 isoform X1	112050433
XP_023939148.1	0.304902	0.310322	-0.911141	0.0411704	-0.911141	0.0411704	-0.022572	0.698087	-1.00441	0.0203762	-1.00441	0.0203762	-0.325925	0.292482	0	0.739084	0.903909	0.0388457	0.903909	0.0351254	NC_069085.1	8842697	8849340	6644	+	StringTie	transcript	XM_024083380.2	BIGESP.1589	LOC112046667	XLOC_001720	LOC112046667	XM_024083380.2	=	TSS2454			26S proteasome non-ATPase regulatory subunit 6	112046667
XP_023943964.2	1.12163	0.00596141	0	0.725106	1.42879	0.000832797	1.06916	0.0097492	-1.12163	0.00740193	1.0409	0.016955	-0.197825	0.464441	1.42879	0.00073955	1.06916	0.010627	-1.13994	0.00668167	NC_069094.1	1506052	1507938	1887	+	StringTie	transcript	XM_024088196.2	BIGESP.6548	LOC112050065	XLOC_007635	LOC112050065	XM_024088196.2	=	TSS10873			skin secretory protein xP2	112050065
XP_023955222.1	0.891469	0.0389164	0.972963	0.0212412	0.794612	0.0665531	-0.129141	0.561383	0.127627	0.587424	-0.139948	0.548199	-0.966315	0.0271608	-0.265729	0.378248	-1.04016	0.0140354	-0.878363	0.0532894	NC_069085.1	10978440	10990022	11583	+	StringTie	transcript	XM_024099454.2	BIGESP.1668	LOC112058551	XLOC_001772	LOC112058551	XM_024099454.2	=	TSS2526			chitin deacetylase 1	112058551
XP_052745183.1	0.0483437	0.665177	-0.272329	0.365514	-0.474771	0.189421	0.350785	0.258598	-0.317372	0.302633	-0.513554	0.171887	0.306124	0.335331	-0.227889	0.429061	0.582029	0.13627	0.733351	0.0859775	NC_069107.1	831349	872784	41436	-	Gnomon	transcript	XM_052889223.1	LOC112055011	LOC112055011	XLOC_014681	LOC112055011	XM_052889223.1	=	TSS20584			vinculin	112055011
XP_023942936.2	0.491216	0.16737	0.636839	0.110119	-0.796379	0.0757556	0.427892	0.20374	0.185155	0.507257	-0.971007	0.0262219	-0.0745881	0.628042	-1.02431	0.0162058	-0.257435	0.390666	0.94873	0.0254437	NC_069085.1	18396141	18410477	14337	+	StringTie	transcript	XM_024087168.2	BIGESP.1900	LOC112049318	XLOC_001897	LOC112049318	XM_024087168.2	=	TSS2709			calcium channel flower isoform X1	112049318
XP_023952329.1	0.0654851	0.643264	-0.919224	0.0393087	-0.341231	0.278801	-0.158653	0.519666	-0.939575	0.0352122	-0.400045	0.23363	-0.222455	0.431177	0.79707	0.0694984	0.866925	0.0479389	0.190604	0.459469	NC_069101.1	6401213	6415498	14286	+	StringTie	transcript	XM_024096561.2	BIGESP.9937	LOC112056185	XLOC_011682	LOC112056185	XM_024096561.2	=	TSS16481	BIGESP.9937.2		V-type proton ATPase subunit H isoform X4	112056185
XP_023946805.2	-0.534859	0.159653	-1.12573	0.00741801	0.302079	0.313862	-0.467352	0.192849	-0.970498	0.026373	0.771888	0.091	0.0792287	0.646894	1.20362	0.00340514	0.993552	0.0197138	-0.716963	0.10472	NC_069097.1	9336616	9342083	5468	+	StringTie	transcript	XM_024091037.2	BIGESP.8208	LOC112052101	XLOC_009463	LOC112052101	XM_024091037.2	=	TSS13453			pyrimidodiazepine synthase isoform X1	112052101
XP_023949236.1	0.167065	0.508669	-0.895005	0.0453408	0.199839	0.459023	0.0760598	0.631225	-0.947824	0.0325884	0.0335597	0.70427	-0.0918404	0.607132	0.957925	0.0261286	0.919419	0.0356785	-0.125133	0.583965	NC_069085.1	15742108	15900512	158405	-	StringTie	transcript	XM_024093468.2	BIGESP.1860	LOC112053876	XLOC_002254	LOC112053876	XM_024093468.2	=	TSS3200			eukaryotic translation initiation factor 3 subunit H	112053876
XP_023949545.2	1.0918	0.00785531	1.0219	0.0146463	1.32874	0.00145016	0.88666	0.0401125	-0.254903	0.388768	0.837686	0.0701222	-0.641468	0.127042	0.992761	0.0198199	-0.429843	0.218579	-1.17442	0.00496141	NC_069105.1	11648533	11757730	109198	-	StringTie	transcript	XM_024093777.2	BIGESP.11896	LOC112054114	XLOC_014138	LOC112054114	XM_024093777.2	=	TSS19842			alpha-N-acetylgalactosaminidase isoform X5	112054114
XP_023947894.2	-0.0590275	0.645794	-0.0273228	0.691055	-0.70701	0.102479	-0.456672	0.198576	0.0317298	0.706727	-0.662632	0.120772	-0.403252	0.231559	-0.686677	0.112968	-0.432117	0.217595	0.306027	0.301158	NC_069083.1	7597299	7602654	5356	+	StringTie	transcript	XM_024092126.2	BIGESP.243	LOC112052888	XLOC_000152	LOC112052888	XM_024092126.2	=	TSS212			endoribonuclease CG2145	112052888
XP_023937721.1	0.517043	0.153752	0.871605	0.0436141	-0.860517	0.055209	-0.860517	0.055209	0.480846	0.198026	-1.02905	0.0166913	-1.02905	0.0166913	-1.16164	0.00463987	-1.16164	0.00463987	0	0.714521	NC_069097.1	15735200	15736336	1137	-	StringTie	transcript	XM_024081953.2	BIGESP.8393	LOC112045674	XLOC_009863	LOC112045674	XM_024081953.2	=	TSS13975			NHP2-like protein 1	112045674
XP_023942683.1	-0.900582	0.0436913	-0.900582	0.0436913	0.10307	0.598206	0.324593	0.283878	0	0.739923	0.933237	0.0392026	1.00109	0.0232733	0.933237	0.03191	1.00109	0.0183441	0.226725	0.406653	NC_069110.1	18987824	19000112	12289	+	StringTie	transcript	XM_024086915.2	BIGESP.13645	LOC112049127	XLOC_016007	LOC112049127	XM_024086915.2	=	TSS22431			ubiquitin-conjugating enzyme E2-22 kDa	112049127
XP_052740205.1	-0.630097	0.12626	-0.445319	0.204772	-0.265894	0.373701	-1.04661	0.0145981	0.228785	0.443228	0.409915	0.239817	-0.831555	0.0671897	0.194379	0.482678	-0.910285	0.0404887	-0.970296	0.0279775	NC_069093.1	13759442	13774866	15425	-	StringTie	transcript	XM_052884245.1	BIGESP.6375	LOC112053761	XLOC_007544	LOC112053761	XM_052884245.1	=	TSS10754			multiple inositol polyphosphate phosphatase 1-like	112053761
XP_023934791.1	-0.598391	0.136637	-1.02868	0.0167974	0.692848	0.0943537	-0.411715	0.224794	-0.822703	0.0695756	1.05049	0.0152765	0.225596	0.448244	1.2257	0.00278135	0.901465	0.0392862	-0.955837	0.031672	NC_069096.1	11176865	11179275	2411	-	StringTie	transcript	XM_024079023.2	BIGESP.7767	LOC112043552	XLOC_009222	LOC112043552	XM_024079023.2	=	TSS13126			signal recognition particle receptor subunit beta	112043552
XP_023936731.1	0.316362	0.294402	0.53235	0.146354	-0.0999776	0.597749	0.432231	0.201042	0.243697	0.42218	-0.406607	0.22873	0.127966	0.586974	-0.609143	0.137476	-0.118076	0.589042	0.515818	0.157836	NC_069096.1	14390128	14392097	1970	-	StringTie	transcript	XM_024080963.2	BIGESP.7838	LOC112044947	XLOC_009250	LOC112044947	XM_024080963.2	=	TSS13166			26S proteasome non-ATPase regulatory subunit 11	112044947
XP_023954975.1	-0.345012	0.274801	-0.966205	0.0267363	-0.966205	0.0267363	-0.102063	0.595492	-0.852486	0.0604952	-0.852486	0.0604952	0.249214	0.415566	0	0.739084	0.935334	0.0315788	0.935334	0.0283891	NC_069084.1	19026729	19031848	5120	+	StringTie	transcript	XM_024099207.2	BIGESP.1273	LOC112058406	XLOC_001152	LOC112058406	XM_024099207.2	=	TSS1646			vacuolar protein sorting-associated protein 28 homolog	112058406
XP_052738798.1	-0.252203	0.394003	0.138089	0.552119	-0.833724	0.064627	-0.565318	0.148103	0.382552	0.25865	-0.676234	0.1161	-0.344776	0.274611	-0.907329	0.0410707	-0.671873	0.117071	0.401764	0.218103	NC_069090.1	1546089	1587753	41665	+	StringTie	transcript	XM_052882838.1	BIGESP.4374	LOC112047609	XLOC_005086	LOC112047609	XM_052882838.1	=	TSS7249			juvenile hormone esterase	112047609
XP_023943912.1	0.0516775	0.661569	-0.199754	0.462627	0.314121	0.298347	0.166505	0.509614	-0.25031	0.394418	0.264186	0.393588	0.115239	0.60474	0.500766	0.174145	0.361133	0.268772	-0.150776	0.548042	NC_069100.1	11639472	11644774	5303	-	StringTie	transcript	XM_024088144.2	BIGESP.9570	LOC112050024	XLOC_011457	LOC112050024	XM_024088144.2	=	TSS16160			nascent polypeptide-associated complex subunit alpha	112050024
XP_023940415.2	-0.438089	0.209006	-0.272401	0.365511	-0.526539	0.163859	-0.183743	0.484264	0.179191	0.515775	-0.104202	0.592743	0.267772	0.388122	-0.279773	0.359064	0.0914477	0.624042	0.365039	0.242518	NC_069085.1	5525117	5526494	1378	+	StringTie	transcript	XM_024084647.2	BIGESP.1450	LOC112047509	XLOC_001654	LOC112047509	XM_024084647.2	=	TSS2355			proteasome subunit alpha type-7-1	112047509
XP_023944029.2	0.965494	0.0223891	0.673925	0.0991801	-0.343943	0.275653	-0.533055	0.16073	-0.478439	0.18919	-1.07158	0.0118553	-1.11235	0.00809968	-0.862381	0.0537749	-0.940408	0.0329582	-0.234149	0.432514	NC_069087.1	9021982	9052635	30654	-	StringTie	transcript	XM_024088261.2	BIGESP.2931	LOC112050109	XLOC_003614	LOC112050109	XM_024088261.2	=	TSS5124			probable chitinase 10	112050109
XP_052742240.1	-0.193315	0.471659	-0.632697	0.125315	-0.751335	0.0894502	0.128162	0.565595	-0.480236	0.188167	-0.621774	0.133309	0.316595	0.320936	-0.186298	0.487302	0.722536	0.0914309	0.826789	0.0574019	NC_069098.1	4817783	4901458	83676	+	StringTie	transcript	XM_052886280.1	BIGESP.8537	LOC112046693	XLOC_009933	LOC112046693	XM_052886280.1	=	TSS14060			spectrin beta chain isoform X1	112046693
XP_023950214.1	-0.544036	0.155466	-0.0649842	0.638016	0.116599	0.582315	0.933902	0.0295723	0.492267	0.192264	0.631329	0.136315	1.14714	0.0063955	0.18064	0.502884	0.96659	0.023836	0.868581	0.0437363	NC_069084.1	16269494	16273917	4424	+	StringTie	transcript	XM_024094446.2	BIGESP.1176	LOC112054604	XLOC_001093	LOC112054604	XM_024094446.2	=	TSS1558			NADH dehydrogenase [ubiquinone] 1 alpha subcomplex subunit 10, mitochondrial	112054604
XP_023935235.2	-0.0269837	0.69135	0.239025	0.401129	-0.312096	0.31199	-0.28908	0.34292	0.264919	0.392338	-0.286791	0.343994	-0.26352	0.375489	-0.525239	0.168717	-0.50511	0.178071	0.0246286	0.690058	NC_069104.1	157531	161162	3632	+	StringTie	transcript	XM_024079467.2	BIGESP.11212	LOC112043846	XLOC_013282	LOC112043846	XM_024079467.2	=	TSS18716			small glutamine-rich tetratricopeptide repeat-containing protein alpha-like	112043846
XP_023941690.1	0.592794	0.12336	-0.652515	0.119026	0.864746	0.0454019	-0.652515	0.119026	-0.914926	0.0415113	0.427084	0.228971	-0.914926	0.0415113	1.04491	0.0128842	0	0.739084	-1.04491	0.0155723	NC_069090.1	11088829	11100887	12059	-	StringTie	transcript	XM_024085922.2	BIGESP.4702	LOC112048405	XLOC_005681	LOC112048405	XM_024085922.2	=	TSS8055			sarcoplasmic calcium-binding protein	112048405
XP_023950626.2	0.626432	0.11327	0.842029	0.0540129	0.421796	0.207395	0.325687	0.28237	0.311514	0.328572	-0.246985	0.398003	-0.347521	0.271929	-0.53533	0.163968	-0.620829	0.13426	-0.106242	0.609826	NC_069086.1	13955666	13964575	8910	-	StringTie	transcript	XM_024094858.2	BIGESP.2444	LOC112054915	XLOC_003000	LOC112054915	XM_024094858.2	=	TSS4219			argininosuccinate synthase	112054915
XP_023949721.1	0.452913	0.188701	-0.183895	0.484064	-0.878244	0.0499228	-0.196101	0.467473	-0.601105	0.139563	-1.02229	0.0178296	-0.610306	0.136193	-0.812472	0.0722412	-0.0125748	0.731437	0.807723	0.0636077	NC_069097.1	4708252	4725418	17167	+	StringTie	transcript	XM_024093953.2	BIGESP.8099	LOC112054250	XLOC_009406	LOC112054250	XM_024093953.2	=	TSS13385			methanethiol oxidase	112054250
XP_023953000.1	1.00327	0.0169068	1.08516	0.00859486	0	0.725106	1.08262	0.00874277	0.294114	0.352196	-1.00327	0.0204727	0.284996	0.365023	-1.08516	0.00953376	-0.00957859	0.734068	1.08262	0.00824437	NC_069085.1	6391269	6393086	1818	+	StringTie	transcript	XM_024097232.2	BIGESP.1494	LOC112056758	XLOC_001675	LOC112056758	XM_024097232.2	=	TSS2383			NEDD8	112056758
XP_023942437.1	1.03836	0.0126559	0.990584	0.0189325	0	0.725106	1.07367	0.00940836	-0.169047	0.505241	-1.03836	0.0156367	0.129993	0.584605	-0.990584	0.021508	0.295173	0.344244	1.07367	0.0087717	NC_069094.1	13196100	13197925	1826	+	StringTie	transcript	XM_024086669.2	BIGESP.6848	LOC112048956	XLOC_007815	LOC112048956	XM_024086669.2	=	TSS11146			protein MIX23 isoform X2	112048956
XP_023948021.1	-0.938433	0.0343762	0.021321	0.706196	-0.938433	0.0343762	0.108858	0.591932	0.944944	0.0364855	0	0.739923	0.971201	0.0289003	-0.944944	0.0316785	0.0876763	0.628894	0.971201	0.0204084	NC_069100.1	12109945	12114104	4160	-	StringTie	transcript	XM_024092253.2	BIGESP.9591	LOC112052998	XLOC_011490	LOC112052998	XM_024092253.2	=	TSS16199			RNA-binding protein 8A	112052998
XP_023933736.1	-0.808868	0.0722058	-0.808868	0.0722058	-0.113551	0.582032	0.520614	0.152113	0	0.739923	0.763876	0.0931286	0.990726	0.0255209	0.763876	0.0789871	0.990726	0.0203151	0.606807	0.123505	NC_069090.1	4826593	4867142	40550	+	StringTie	transcript	XM_024077968.2	BIGESP.4485	LOC112042801	XLOC_005141	LOC112042801	XM_024077968.2	=	TSS7328			proline dehydrogenase 1, mitochondrial isoform X2	112042801
XP_023951544.2	0.629461	0.112524	0.933363	0.029717	0.141409	0.547045	-0.968859	0.0264051	0.426781	0.229084	-0.514373	0.171524	-1.1541	0.00590675	-0.85051	0.0595659	-1.26384	0.00224116	-1.0098	0.0207749	NC_069088.1	10863190	10867078	3889	-	StringTie	transcript	XM_024095776.2	BIGESP.3506	LOC112055593	XLOC_004263	LOC112055593	XM_024095776.2	=	TSS6088			uncharacterized protein LOC112055593	112055593
XP_023944370.1	-0.729223	0.0963923	-0.965525	0.0268875	-1.35656	0.00145338	-1.19133	0.0045627	-0.343067	0.276421	-1.16133	0.0055209	-0.763715	0.0891286	-1.07011	0.0106045	-0.493428	0.184264	0.920327	0.0318778	NC_069092.1	14441493	14453030	11538	+	StringTie	transcript	XM_024088602.2	BIGESP.5875	LOC112050348	XLOC_006655	LOC112050348	XM_024088602.2	=	TSS9456			uncharacterized protein LOC112050348	112050348
XP_023942557.1	1.08349	0.00867846	1.14288	0.00500322	0.848964	0.0515113	-0.955067	0.0296527	0.122597	0.594469	-0.40183	0.232318	-1.32095	0.0017717	-0.514469	0.173801	-1.35075	0.00128939	-1.21994	0.00338907	NC_069098.1	2874432	2901152	26721	-	StringTie	transcript	XM_024086789.2	BIGESP.8489	LOC112049051	XLOC_010178	LOC112049051	XM_024086789.2	=	TSS14430			uncharacterized protein LOC112049051	112049051
XP_023937011.1	0.306173	0.308129	-0.364766	0.257855	-0.576742	0.143576	0.397016	0.223569	-0.610185	0.136196	-0.760416	0.0903248	0.100476	0.622325	-0.273772	0.367334	0.676701	0.10446	0.809406	0.0630257	NC_069102.1	7049107	7094580	45474	-	StringTie	transcript	XM_024081243.2	BIGESP.10477	LOC112045155	XLOC_012600	LOC112045155	XM_024081243.2	=	TSS17792			titin	112045155
XP_023934212.1	0.0158889	0.712074	-0.149776	0.531592	0.94225	0.0283119	0.302505	0.313293	-0.165415	0.511064	0.933335	0.0391897	0.287434	0.36192	1.01931	0.01591	0.440234	0.210167	-0.74251	0.0978746	NC_069097.1	10185027	10187241	2215	+	StringTie	transcript	XM_024078444.2	BIGESP.8228	LOC112043150	XLOC_009475	LOC112043150	XM_024078444.2	=	TSS13471			ubiquitin-conjugating enzyme E2 variant 2	112043150
XP_023952398.1	-0.99707	0.0217685	0.381569	0.233756	0.779532	0.0699711	-0.99707	0.0217685	1.10409	0.00971704	1.22798	0.00341479	0	0.739923	0.469773	0.192177	-1.10409	0.00783601	-1.22798	0.00319936	NC_069087.1	477559	479496	1938	+	StringTie	transcript	XM_024096630.2	BIGESP.2639	LOC112056240	XLOC_003116	LOC112056240	XM_024096630.2	=	TSS4379			selenoprotein M	112056240
XP_023953579.2	0.00335698	0.723148	-0.526149	0.164077	-1.04638	0.0146495	-0.573112	0.145505	-0.528919	0.165039	-1.0473	0.0143183	-0.57577	0.146804	-0.87855	0.0491736	-0.059276	0.664408	0.858335	0.0475627	NC_069102.1	11157824	11197537	39714	+	StringTie	transcript	XM_024097811.2	BIGESP.10601	LOC112057294	XLOC_012361	LOC112057294	XM_024097811.2	=	TSS17461			aldehyde dehydrogenase, dimeric NADP-preferring isoform X5	112057294
XP_023941986.1	0.734276	0.0828296	0.653824	0.105026	-0.75494	0.0883215	-0.75494	0.0883215	-0.118445	0.576421	-1.03657	0.015717	-1.03657	0.015717	-1.00338	0.0190836	-1.00338	0.0190836	0	0.714521	NC_069090.1	17116185	17129289	13105	-	StringTie	transcript	XM_024086218.2	BIGESP.4950	LOC112048611	XLOC_005807	LOC112048611	XM_024086218.2	=	TSS8231			serine/arginine-rich splicing factor 1B	112048611
XP_052739986.1	0.287282	0.335289	0.163887	0.513862	-0.0565866	0.648614	-0.102137	0.595489	-0.127117	0.564984	-0.340318	0.278949	-0.38218	0.24463	-0.219139	0.441116	-0.263112	0.381752	-0.0457314	0.685823	NC_069083.1	18204798	18274889	70092	+	StringTie	transcript	XM_052884026.1	BIGESP.625	LOC112048362	XLOC_000363	LOC112048362	XM_052884026.1	=	TSS520			neuroglian	112048362
XP_023935565.1	0.658309	0.103656	0.909089	0.0350547	0.324852	0.283633	0.346368	0.262289	0.408261	0.24064	-0.398341	0.234707	-0.377209	0.248254	-0.731681	0.0985691	-0.716169	0.102682	0.0237365	0.69135	NC_069101.1	14538946	14542932	3987	-	StringTie	transcript	XM_024079797.2	BIGESP.10196	LOC112044076	XLOC_012121	LOC112044076	XM_024079797.2	=	TSS17112			RNA-binding protein lark isoform X1	112044076
XP_052744179.1	0.338694	0.26955	0.354523	0.255733	-0.695526	0.106077	-0.0225427	0.698103	0.0170408	0.726061	-0.892579	0.0471672	-0.359515	0.262051	-0.900995	0.0424502	-0.37519	0.254331	0.680788	0.101219	NC_069103.1	3749744	3775278	25535	+	StringTie	transcript	XM_052888219.1	BIGESP.10879	LOC112044298	XLOC_012822	LOC112044298	XM_052888219.1	=	TSS18097			ribosome-binding protein 1 isoform X2	112044298
XP_023938793.2	-0.0972924	0.600781	0.241497	0.397746	0.0804846	0.625566	-0.60193	0.135695	0.335032	0.30001	0.177099	0.518707	-0.520877	0.16845	-0.162488	0.522781	-0.786046	0.0803955	-0.665742	0.121386	NC_069103.1	11573454	11584151	10698	+	StringTie	transcript	XM_024083025.2	BIGESP.11102	LOC112046416	XLOC_012945	LOC112046416	XM_024083025.2	=	TSS18269			N-acetylneuraminate lyase-like	112046416
XP_052739442.1	0.511886	0.156267	0.216087	0.43464	-0.861532	0.0546302	-0.351685	0.269026	-0.319948	0.299299	-1.02813	0.0168006	-0.763233	0.0891961	-0.932717	0.0342572	-0.53561	0.163862	0.718637	0.0899035	NC_069083.1	4516698	4548316	31619	+	StringTie	transcript	XM_052883482.1	BIGESP.157	LOC112053334	XLOC_000097	LOC112053334	XM_052883482.1	=	TSS119			prolyl endopeptidase	112053334
XP_023948434.1	-0.13206	0.557431	-0.806587	0.0728971	0.576302	0.128939	0.544501	0.140511	-0.753559	0.092492	0.669971	0.123344	0.64147	0.133087	1.00901	0.0171415	0.997543	0.0193023	-0.0403819	0.69228	NC_069102.1	4868951	4909484	40534	+	StringTie	transcript	XM_024092666.2	BIGESP.10357	LOC112053282	XLOC_012223	LOC112053282	XM_024092666.2	=	TSS17247			cAMP-dependent protein kinase type II regulatory subunit	112053282
XP_023938813.1	0.745669	0.0800836	0.425509	0.205154	0.429519	0.202521	0.277832	0.347949	-0.39043	0.239611	-0.386284	0.241884	-0.53167	0.163547	0.00451463	0.735759	-0.159531	0.527032	-0.163975	0.530045	NC_069103.1	11002603	11010417	7815	+	StringTie	transcript	XM_024083045.2	BIGESP.11082	LOC112046429	XLOC_012932	LOC112046429	XM_024083045.2	=	TSS18252			26S proteasome regulatory subunit 4	112046429
XP_023934470.2	-0.294627	0.335325	-0.819813	0.0678907	-1.10698	0.00873955	-0.785474	0.0789453	-0.617192	0.134476	-1.02645	0.0171801	-0.572237	0.148495	-0.809997	0.0729968	0.0603835	0.663154	0.832362	0.0561511	NC_069086.1	10670055	10690034	19980	-	StringTie	transcript	XM_024078702.2	BIGESP.2323	LOC112043339	XLOC_002926	LOC112043339	XM_024078702.2	=	TSS4122			antichymotrypsin-2 isoform X6	112043339
XP_023954672.2	0	0.725106	0	0.725106	1.21604	0.00303215	1.02702	0.0140289	0	0.739923	1.21604	0.00367846	1.02702	0.0190836	1.21604	0.0029582	1.02702	0.0151061	-0.667161	0.120791	NC_069089.1	6416825	6427431	10607	+	StringTie	transcript	XM_024098904.2	BIGESP.3943	LOC112058195	XLOC_004537	LOC112058195	XM_024098904.2	=	TSS6469			mucin-5AC	112058195
XP_052738603.1	1.08806	0.00823473	1.02053	0.0148232	0.89411	0.0382894	0	0.725106	-0.24598	0.399199	-0.613783	0.135395	-1.08806	0.0102572	-0.405565	0.23383	-1.02053	0.0166559	-0.89411	0.0487749	NC_069089.1	6224761	6229695	4935	-	StringTie	transcript	XM_052882643.1	BIGESP.3925	LOC112058172	XLOC_004865	LOC112058172	XM_052882643.1	=	TSS6949			uncharacterized protein LOC112058172	112058172
XP_052740353.1	0.425349	0.205225	1.13112	0.00548875	1.00487	0.0166334	0.409884	0.214836	0.968204	0.0295305	0.784126	0.0872444	-0.0178141	0.708601	-0.294511	0.338965	-0.976774	0.0239486	-0.795376	0.0808392	NC_069093.1	278446	328470	50025	+	StringTie	transcript	XM_052884393.1	BIGESP.5959	LOC112051465	XLOC_006983	LOC112051465	XM_052884393.1	=	TSS9936			protein singed	112051465
XP_023934412.1	0.34764	0.260977	0.423569	0.206431	-1.00463	0.0203666	-0.283685	0.350174	0.0826744	0.642797	-1.1014	0.0091254	-0.595438	0.140955	-1.12298	0.00641158	-0.659638	0.121379	0.918529	0.0323312	NC_069086.1	10088008	10090233	2226	+	StringTie	transcript	XM_024078644.2	BIGESP.2295	LOC112043308	XLOC_002529	LOC112043308	XM_024078644.2	=	TSS3582			60S ribosomal protein L30	112043308
XP_052744082.1	-0.130977	0.558662	-0.864816	0.0532669	-0.864816	0.0532669	0.4294	0.202656	-0.817853	0.071582	-0.817853	0.071582	0.538365	0.169582	0	0.739084	1.00369	0.0180675	1.00369	0.015881	NC_069083.1	9683766	9700821	17056	+	StringTie	transcript	XM_052888122.1	BIGESP.302	LOC112046902	XLOC_000182	LOC112046902	XM_052888122.1	=	TSS252			ATP-dependent 6-phosphofructokinase	112046902
XP_023946979.2	-0.106712	0.589887	0.229079	0.415521	-0.189117	0.476415	-0.323314	0.296926	0.330554	0.304042	-0.0835775	0.617762	-0.222029	0.43181	-0.406659	0.233019	-0.526452	0.168225	-0.140361	0.564357	NC_069101.1	2505951	2510183	4233	-	StringTie	transcript	XM_024091211.2	BIGESP.9842	LOC112052212	XLOC_011907	LOC112052212	XM_024091211.2	=	TSS16818			serine protease inhibitor dipetalogastin-like	112052212
XP_052742333.1	0	0.725106	1.0351	0.0129904	1.18196	0.00379421	0	0.725106	1.0351	0.0176592	1.18196	0.00481029	0	0.739923	0.531836	0.157576	-1.0351	0.0146334	-1.18196	0.00466881	NC_069099.1	8872570	8876032	3463	-	StringTie	transcript	XM_052886373.1	BIGESP.9027	LOC112048063	XLOC_010767	LOC112048063	XM_052886373.1	=	TSS15244			uncharacterized protein LOC112048063	112048063
XP_023954110.2	-0.659016	0.11681	-0.144865	0.538887	-1.1041	0.00910932	-0.69255	0.107437	0.545028	0.166232	-0.894669	0.0466141	-0.0475708	0.664791	-1.06553	0.0110096	-0.582496	0.146428	0.878926	0.0414405	NC_069092.1	4927285	4929725	2441	+	StringTie	transcript	XM_024098342.2	BIGESP.5670	LOC112057797	XLOC_006530	LOC112057797	XM_024098342.2	=	TSS9277			prefoldin subunit 5	112057797
XP_052747249.1	1.01995	0.014881	0.911731	0.0346688	1.13488	0.00538907	0.992212	0.0185756	-0.354488	0.266759	0.416356	0.235469	-0.0977434	0.600277	0.708935	0.0951897	0.262693	0.388145	-0.502324	0.184955	NC_069085.1	3301838	3303089	1252	-	StringTie	transcript	XM_052891289.1	BIGESP.1364	LOC128199901	XLOC_001976	LOC128199901	XM_052891289.1	=	TSS2807			larval cuticle protein A3A-like	128199901
XP_023940381.1	-0.900482	0.0437235	-0.900482	0.0437235	0.603791	0.120251	0.129118	0.564608	0	0.739923	1.08971	0.0110707	0.941221	0.0377749	1.08971	0.00884566	0.941221	0.0307814	-0.499555	0.186389	NC_069103.1	4984904	5024202	39299	-	StringTie	transcript	XM_024084613.2	BIGESP.10916	LOC112047485	XLOC_013104	LOC112047485	XM_024084613.2	=	TSS18470			synaptosomal-associated protein 25 isoform X1	112047485
XP_023936688.1	0	0.725106	0	0.725106	1.12044	0.00599678	0.99889	0.0176624	0	0.739923	1.12044	0.00803215	0.99889	0.0239389	1.12044	0.00649839	0.99889	0.0189646	-0.432765	0.224981	NC_069097.1	3058360	3058938	579	+	StringTie	transcript	XM_024080920.2	BIGESP.7995	LOC112044914	XLOC_009350	LOC112044914	XM_024080920.2	=	TSS13310			uncharacterized protein LOC112044914	112044914
XP_023943925.1	0.225159	0.421772	0.0552171	0.657071	1.1824	0.00378778	-0.990045	0.0231125	-0.17125	0.501685	1.088	0.0111865	-1.05353	0.0135723	1.16184	0.00466881	-1.00582	0.0186817	-1.39367	0.00103215	NC_069100.1	11707463	11709056	1594	-	StringTie	transcript	XM_024088157.2	BIGESP.9595	LOC112050033	XLOC_011461	LOC112050033	XM_024088157.2	=	TSS16166			uncharacterized protein LOC112050033	112050033
XP_052739549.1	-1.16529	0.00544373	-1.16529	0.00544373	-0.803505	0.0739068	-0.337696	0.282042	0	0.739923	0.905566	0.0467942	1.07583	0.0124791	0.905566	0.0382797	1.07583	0.0101061	0.54951	0.142302	NC_069083.1	4592355	4596142	3788	+	StringTie	transcript	XM_052883589.1	BIGESP.145	LOC112050203	XLOC_000098	LOC112050203	XM_052883589.1	=	TSS120			adenylate kinase	112050203
XP_023938804.2	1.16167	0.00428939	0.771468	0.0726141	0.955295	0.0249132	-0.767187	0.0848296	-0.594749	0.141132	-0.351013	0.269293	-1.39403	0.00124437	0.263063	0.387486	-1.18642	0.0039164	-1.28092	0.00212862	NC_069103.1	11754391	11758779	4389	+	StringTie	transcript	XM_024083036.2	BIGESP.11112	LOC112046423	XLOC_012953	LOC112046423	XM_024083036.2	=	TSS18279			insecticyanin-A	112046423
XP_023934680.2	-0.0564791	0.648768	-1.00623	0.0200514	0.396604	0.223775	-0.131258	0.558428	-0.990091	0.0230836	0.447193	0.216357	-0.0751382	0.627408	1.11673	0.00682958	0.968158	0.0236592	-0.512051	0.179846	NC_069094.1	3287754	3346297	58544	-	StringTie	transcript	XM_024078912.2	BIGESP.6597	LOC112043483	XLOC_007936	LOC112043483	XM_024078912.2	=	TSS11309			tropomodulin-1 isoform X4	112043483
XP_023936136.2	-0.348267	0.271437	-1.12782	0.00725723	-1.12782	0.00725723	-0.926599	0.0365756	-1.03293	0.0161318	-1.03293	0.0161318	-0.719714	0.103225	0	0.739084	0.759027	0.0802572	0.759027	0.0775434	NC_069095.1	13605239	13611938	6700	+	StringTie	transcript	XM_024080368.2	BIGESP.7250	LOC112044493	XLOC_008339	LOC112044493	XM_024080368.2	=	TSS11902			regucalcin	112044493
XP_052739262.1	-0.229241	0.422617	-0.611097	0.132074	-0.238143	0.41054	-0.375584	0.249219	-0.417172	0.222405	-0.0091912	0.715926	-0.15413	0.526894	0.408971	0.231177	0.274467	0.372402	-0.145064	0.556881	NC_069083.1	12702655	12754354	51700	+	StringTie	transcript	XM_052883302.1	BIGESP.426	LOC112043039	XLOC_000246	LOC112043039	XM_052883302.1	=	TSS352			adenylyl cyclase-associated protein 2	112043039
XP_052740274.1	0.119792	0.577183	0.829794	0.0565466	0.728837	0.0845209	0.594196	0.122859	0.767285	0.0924116	0.654087	0.12845	0.504281	0.185595	-0.170381	0.511267	-0.359132	0.267752	-0.196389	0.483119	NC_069093.1	14110119	14119982	9864	+	StringTie	transcript	XM_052884314.1	BIGESP.6406	LOC112046511	XLOC_007210	LOC112046511	XM_052884314.1	=	TSS10276			hydroxysteroid dehydrogenase-like protein 2 isoform X2	112046511
XP_023938512.2	1.04753	0.0116881	0.996105	0.0179614	0.983074	0.0202669	0.883788	0.041	-0.183057	0.48483	-0.227094	0.424913	-0.516843	0.170232	-0.0452061	0.682765	-0.355519	0.270987	-0.313711	0.325241	NC_069096.1	5865633	5869800	4168	-	StringTie	transcript	XM_024082744.2	BIGESP.7606	LOC112046193	XLOC_009120	LOC112046193	XM_024082744.2	=	TSS12978			uncharacterized protein LOC112046193	112046193
XP_052745083.1	0.184927	0.481707	-0.14845	0.53383	-0.865624	0.0530418	0.399982	0.222	-0.326472	0.292109	-0.926447	0.0378939	0.226803	0.446479	-0.812091	0.0722926	0.525552	0.160704	0.994871	0.0172058	NC_069106.1	1536669	1546764	10096	+	StringTie	transcript	XM_052889123.1	BIGESP.11962	LOC112044004	XLOC_014178	LOC112044004	XM_052889123.1	=	TSS19896			26S proteasome regulatory subunit 10B	112044004
XP_023950810.1	-0.944437	0.0327846	-1.15328	0.00609646	-0.842005	0.0626045	-0.347315	0.272473	-0.790307	0.0815498	0.206821	0.475971	0.738511	0.102357	0.86672	0.0479518	1.06036	0.0112444	0.595003	0.127344	NC_069097.1	12893503	12901660	8158	-	StringTie	transcript	XM_024095042.2	BIGESP.8330	LOC112055058	XLOC_009816	LOC112055058	XM_024095042.2	=	TSS13923			cytochrome c1, heme protein, mitochondrial	112055058
XP_052740934.1	0	0.725106	1.1315	0.00548553	1.10675	0.00684244	0	0.725106	1.1315	0.00732797	1.10675	0.00938585	0	0.739923	-0.0952115	0.618058	-1.1315	0.00596463	-1.10675	0.00906431	NC_069095.1	9117707	9122023	4317	+	StringTie	transcript	XM_052884974.1	BIGESP.7156	LOC128198640	XLOC_008280	LOC128198640	XM_052884974.1	=	TSS11805			uncharacterized protein LOC128198640	128198640
XP_023938260.2	-0.131022	0.558659	-0.799711	0.0751543	-0.799711	0.0751543	0.454868	0.187286	-0.746389	0.0957653	-0.746389	0.0957653	0.559588	0.16101	0	0.739084	0.960713	0.0252154	0.960713	0.0225627	NC_069088.1	12472129	12477011	4883	-	StringTie	transcript	XM_024082492.2	BIGESP.3581	LOC112046040	XLOC_004304	LOC112046040	XM_024082492.2	=	TSS6137			NADH dehydrogenase [ubiquinone] 1 alpha subcomplex subunit 9, mitochondrial	112046040
XP_023942363.2	-0.501714	0.175775	0.296056	0.322778	-0.0918072	0.607135	-0.570064	0.146588	0.731779	0.104183	0.422646	0.231646	-0.0856499	0.615113	-0.381835	0.249685	-0.785146	0.0807395	-0.495362	0.188907	NC_069085.1	17059794	17068139	8346	+	StringTie	transcript	XM_024086595.2	BIGESP.1847	LOC112048893	XLOC_001870	LOC112048893	XM_024086595.2	=	TSS2668			la protein homolog	112048893
XP_023954811.1	-0.629469	0.126495	-1.16255	0.00560772	-1.16255	0.00560772	-0.388461	0.240675	-0.978857	0.0252315	-0.978857	0.0252315	0.278968	0.373508	0	0.739084	1.05824	0.011418	1.05824	0.00984566	NC_069091.1	5436092	5461213	25122	+	StringTie	transcript	XM_024099043.2	BIGESP.5121	LOC112058319	XLOC_005909	LOC112058319	XM_024099043.2	=	TSS8369			muscle-specific protein 20	112058319
XP_023947530.1	0.645405	0.10783	0.272878	0.355296	-0.318982	0.301273	0.475556	0.175842	-0.419431	0.22127	-0.84626	0.0632026	-0.209283	0.449084	-0.55542	0.155582	0.221771	0.44317	0.716783	0.0901608	NC_069106.1	6834831	6841083	6253	+	StringTie	transcript	XM_024091762.2	BIGESP.12108	LOC112052613	XLOC_014263	LOC112052613	XM_024091762.2	=	TSS20011			serine/threonine-protein phosphatase PP2A 65 kDa regulatory subunit	112052613
XP_023941026.1	-0.121004	0.571913	-0.516092	0.168746	-0.547245	0.15392	0.182855	0.484482	-0.410031	0.226704	-0.443439	0.20727	0.300335	0.343572	-0.037792	0.692563	0.664244	0.10873	0.691665	0.0981576	NC_069085.1	17754193	17767689	13497	+	StringTie	transcript	XM_024085258.2	BIGESP.1878	LOC112047938	XLOC_001881	LOC112047938	XM_024085258.2	=	TSS2682			adenylate kinase isoenzyme 1 isoform X2	112047938
XP_023935830.2	0.0663109	0.642032	-0.390948	0.239441	-0.344006	0.275627	0.267711	0.361309	-0.448833	0.204103	-0.403687	0.23119	0.203771	0.480563	0.0524314	0.673746	0.614056	0.124955	0.575145	0.133836	NC_069083.1	15224153	15237051	12899	+	StringTie	transcript	XM_024080062.2	BIGESP.524	LOC112044263	XLOC_000307	LOC112044263	XM_024080062.2	=	TSS436			ornithine aminotransferase, mitochondrial	112044263
XP_023943863.1	0.194664	0.466849	0.600311	0.121322	0.176252	0.494325	-0.0131443	0.70955	0.426903	0.228997	-0.0187046	0.707563	-0.20756	0.451328	-0.444123	0.209987	-0.611354	0.136871	-0.189191	0.49326	NC_069090.1	10334584	10337643	3060	-	StringTie	transcript	XM_024088095.2	BIGESP.4660	LOC112049992	XLOC_005662	LOC112049992	XM_024088095.2	=	TSS8033			transmembrane emp24 domain-containing protein 2	112049992
XP_023935372.1	-0.0826584	0.61764	0.209728	0.444186	-0.309691	0.314389	-0.397926	0.234871	0.28937	0.358749	-0.23088	0.419511	-0.322246	0.29691	-0.499377	0.180894	-0.577578	0.147743	-0.0963422	0.622212	NC_069091.1	11435240	11482477	47238	-	StringTie	transcript	XM_024079604.2	BIGESP.5292	LOC112043927	XLOC_006305	LOC112043927	XM_024079604.2	=	TSS8928			A-kinase anchor protein 200	112043927
XP_052744342.1	-0.230275	0.42155	0.00582311	0.720891	-0.423754	0.217756	-0.447034	0.203714	0.235913	0.432733	-0.205966	0.453566	-0.231617	0.418238	-0.428944	0.219119	-0.452151	0.205486	-0.0265001	0.715711	NC_069084.1	9718791	9733214	14424	-	StringTie	transcript	XM_052888382.1	BIGESP.918	LOC112047804	XLOC_001330	LOC112047804	XM_052888382.1	=	TSS1897			hydroxylysine kinase	112047804
XP_052740042.1	-0.0200019	0.70283	0.374613	0.238688	0.357376	0.253035	-0.820753	0.0677428	0.393123	0.251865	0.376013	0.263486	-0.808613	0.0751929	-0.018423	0.72609	-1.02359	0.016254	-1.01499	0.0200193	NC_069092.1	4899210	4912672	13463	+	StringTie	transcript	XM_052884082.1	BIGESP.5674	LOC112057764	XLOC_006529	LOC112057764	XM_052884082.1	=	TSS9273			protein CREG1	112057764
XP_052744454.1	-0.433042	0.212514	-0.217057	0.439039	-0.900268	0.0437395	-0.900268	0.0437395	0.234047	0.435788	-0.729025	0.100749	-0.729025	0.100749	-0.824612	0.0672283	-0.824612	0.0672283	0	0.714521	NC_069084.1	8260108	8268042	7935	+	StringTie	transcript	XM_052888494.1	BIGESP.875	LOC112045206	XLOC_000937	LOC112045206	XM_052888494.1	=	TSS1317			chymotrypsin-like elastase family member 2A	112045206
XP_023936849.2	0.0283228	0.696148	0.771014	0.0727588	0.155902	0.525006	0.205236	0.451199	0.74989	0.098373	0.127858	0.587193	0.17742	0.518363	-0.648978	0.12518	-0.607278	0.138106	0.0501085	0.650772	NC_069096.1	14860891	14863063	2173	-	StringTie	transcript	XM_024081081.2	BIGESP.7837	LOC112045034	XLOC_009255	LOC112045034	XM_024081081.2	=	TSS13174			heat shock protein 68-like	112045034
XP_052739941.1	0.570745	0.131428	0.0668437	0.641158	0.401121	0.221302	0.0381712	0.677122	-0.516473	0.170376	-0.197022	0.465534	-0.540108	0.159653	0.340349	0.287904	-0.0287247	0.709257	-0.3667	0.2711	NC_069092.1	2416302	2434112	17811	-	Gnomon	transcript	XM_052883981.1	LOC112050351	LOC112050351	XLOC_006775	LOC112050351	XM_052883981.1	=	TSS9627			programmed cell death 6-interacting protein	112050351
XP_023939106.2	-0.881932	0.049	-0.881932	0.049	-0.881932	0.049	0.100741	0.601113	0	0.739923	0	0.739923	0.914743	0.0447074	0	0.739084	0.914743	0.0365627	0.914743	0.0331447	NC_069104.1	5911236	5928408	17173	+	StringTie	transcript	XM_024083338.2	BIGESP.11326	LOC112046632	XLOC_013368	LOC112046632	XM_024083338.2	=	TSS18826			uncharacterized protein LOC112046632 isoform X2	112046632
XP_023934461.1	0.0406029	0.674013	-0.285707	0.347312	-0.903032	0.0429968	-0.457387	0.198299	-0.323445	0.295936	-0.916007	0.0412026	-0.490873	0.183158	-0.800643	0.0762894	-0.192579	0.47854	0.719843	0.0898296	NC_069086.1	10659031	10660572	1542	+	StringTie	transcript	XM_024078693.2	BIGESP.2322	LOC112043338	XLOC_002547	LOC112043338	XM_024078693.2	=	TSS3609			neuronal acetylcholine receptor subunit beta-2-like	112043338
XP_052740725.1	0.40015	0.221926	-0.680985	0.11045	-0.707932	0.102283	-1.08189	0.0110707	-0.939229	0.0352701	-0.957379	0.0297395	-1.18796	0.00455305	-0.0399898	0.690016	-0.854511	0.0574277	-0.840385	0.0669421	NC_069094.1	8013812	8038481	24670	+	StringTie	transcript	XM_052884765.1	BIGESP.6729	LOC112042856	XLOC_007733	LOC112042856	XM_052884765.1	=	TSS11022			uncharacterized protein LOC112042856 isoform X6	112042856
XP_023944102.1	-0.00597383	0.715714	-0.973529	0.0255016	-0.973529	0.0255016	-0.0805733	0.619865	-0.971774	0.0261222	-0.971774	0.0261222	-0.0746235	0.628026	0	0.739084	0.949508	0.0282444	0.949508	0.0251543	NC_069099.1	15888913	15906605	17693	-	StringTie	transcript	XM_024088334.2	BIGESP.9200	LOC112050152	XLOC_010861	LOC112050152	XM_024088334.2	=	TSS15353			GTPase HRas	112050152
XP_052741834.1	0.552468	0.137543	0.437963	0.197302	0.309112	0.303862	0.60439	0.119994	-0.135665	0.553704	-0.274249	0.3611	0.0655265	0.662248	-0.141868	0.554932	0.200138	0.474167	0.336137	0.267084	NC_069097.1	10224940	10241333	16394	+	StringTie	transcript	XM_052885874.1	BIGESP.8236	LOC112043153	XLOC_009477	LOC112043153	XM_052885874.1	=	TSS13473			puromycin-sensitive aminopeptidase	112043153
XP_023942622.2	0	0.725106	0	0.725106	1.2175	0.00301608	1.09342	0.00763023	0	0.739923	1.2175	0.00365595	1.09342	0.0105273	1.2175	0.00295177	1.09342	0.00838585	-0.468092	0.203508	NC_069105.1	5618472	5625896	7425	+	StringTie	transcript	XM_024086854.2	BIGESP.11757	LOC112049089	XLOC_013842	LOC112049089	XM_024086854.2	=	TSS19459			ubiquitin-fold modifier 1 isoform X2	112049089
XP_023952753.2	-0.371388	0.252469	-1.06646	0.0123955	-1.06646	0.0123955	-0.132682	0.556322	-0.958656	0.0293537	-0.958656	0.0293537	0.246097	0.419119	0	0.739084	1.03018	0.0146431	1.03018	0.012672	NC_069098.1	8207881	8219000	11120	+	StringTie	transcript	XM_024096985.2	BIGESP.8593	LOC112056548	XLOC_009981	LOC112056548	XM_024096985.2	=	TSS14137			probable methylmalonate-semialdehyde dehydrogenase [acylating], mitochondrial	112056548
XP_023951303.2	0.10072	0.601151	0.328297	0.279961	0.0579519	0.653707	0.207588	0.447704	0.232367	0.437608	-0.0429323	0.669855	0.108312	0.61374	-0.273611	0.367492	-0.125976	0.577122	0.1508	0.518913	NC_069096.1	1268219	1278698	10480	-	StringTie	transcript	XM_024095535.2	BIGESP.7427	LOC112055427	XLOC_009024	LOC112055427	XM_024095535.2	=	TSS12850			annexin B10 isoform X6	112055427
XP_023945847.2	0.00647858	0.720447	-0.959928	0.0283344	-0.263586	0.376945	-0.522846	0.165325	-0.961858	0.0281608	-0.269742	0.36654	-0.528031	0.165354	0.875229	0.0460322	0.765341	0.0787106	-0.2896	0.357894	NC_069093.1	110635	113744	3110	-	StringTie	transcript	XM_024090079.2	BIGESP.5987	LOC112051442	XLOC_007285	LOC112051442	XM_024090079.2	=	TSS10376			enoyl-CoA hydratase domain-containing protein 2, mitochondrial	112051442
XP_052742288.1	0.818897	0.0592412	1.19898	0.00340514	0	0.725106	1.11844	0.00614469	1.00392	0.0229582	-0.818897	0.0707653	0.833453	0.0713023	-1.19898	0.00359486	-0.311152	0.317392	1.11844	0.00578457	NC_069084.1	6688557	6693652	5096	+	StringTie	transcript	XM_052886328.1	BIGESP.857	LOC112045605	XLOC_000911	LOC112045605	XM_052886328.1	=	TSS1281			vitellin-degrading protease	112045605
XP_052738249.1	0.584707	0.126026	0.415296	0.211084	0.393174	0.226289	0.140028	0.549344	-0.20681	0.452511	-0.231309	0.418707	-0.475026	0.190849	-0.0253582	0.714897	-0.289053	0.34618	-0.265188	0.391257	NC_069088.1	320747	335788	15042	+	StringTie	transcript	XM_052882289.1	BIGESP.3245	LOC112051169	XLOC_003800	LOC112051169	XM_052882289.1	=	TSS5411			spondin-1	112051169
XP_023936787.1	0.170725	0.502955	-0.8352	0.0640418	-0.8352	0.0640418	0.58336	0.126595	-0.894192	0.046627	-0.894192	0.046627	0.443448	0.218605	0	0.739084	1.03249	0.0142476	1.03249	0.0122862	NC_069097.1	3367626	3391101	23476	+	StringTie	transcript	XM_024081019.2	BIGESP.8036	LOC112044994	XLOC_009368	LOC112044994	XM_024081019.2	=	TSS13334			purine nucleoside phosphorylase isoform X2	112044994
XP_023938116.2	-0.948172	0.0317106	0.228076	0.417209	0.183355	0.483868	-0.431457	0.213193	1.01527	0.020955	1.00229	0.0231994	0.794036	0.0843248	-0.0459555	0.681788	-0.617221	0.135299	-0.582401	0.149347	NC_069100.1	13320923	13356122	35200	-	StringTie	transcript	XM_024082348.2	BIGESP.9634	LOC112045946	XLOC_011512	LOC112045946	XM_024082348.2	=	TSS16229			LIM and SH3 domain protein Lasp isoform X2	112045946
XP_023944798.1	0.343376	0.265418	0.810556	0.0622572	-0.788602	0.0783859	0.491934	0.167013	0.573439	0.15599	-0.913141	0.0418264	0.169705	0.529804	-1.0898	0.00901286	-0.430079	0.218479	0.965487	0.0214277	NC_069090.1	17591396	17593153	1758	+	StringTie	transcript	XM_024089030.2	BIGESP.4959	LOC112050704	XLOC_005422	LOC112050704	XM_024089030.2	=	TSS7729			ATP-dependent RNA helicase WM6	112050704
XP_052742841.1	-0.064696	0.638373	-0.319201	0.300913	-0.535965	0.159113	-0.259222	0.383489	-0.258214	0.383418	-0.483252	0.186505	-0.196803	0.4659	-0.248581	0.402309	0.0637673	0.658402	0.30848	0.297608	NC_069100.1	14097039	14121594	24556	+	StringTie	transcript	XM_052886881.1	BIGESP.9664	LOC112056779	XLOC_011138	LOC112056779	XM_052886881.1	=	TSS15731			aspartate--tRNA ligase, cytoplasmic	112056779
XP_023933937.2	0.572076	0.130891	0.871789	0.043537	0.360832	0.249865	-0.93929	0.0342315	0.405814	0.242608	-0.240523	0.40619	-1.11089	0.00818328	-0.615766	0.135752	-1.21694	0.00312219	-1.0461	0.0154695	NC_069102.1	12327924	12333265	5342	+	StringTie	transcript	XM_024078169.2	BIGESP.10663	LOC112042942	XLOC_012392	LOC112042942	XM_024078169.2	=	TSS17498			antichymotrypsin-1	112042942
XP_023955232.1	0.452091	0.189068	0.648357	0.106846	0.769471	0.0730482	0.750861	0.0781222	0.23022	0.441428	0.382409	0.258752	0.358549	0.278016	0.158527	0.535421	0.133347	0.571531	-0.0254136	0.717222	NC_069086.1	4081673	4085261	3589	+	StringTie	transcript	XM_024099464.2	BIGESP.2046	LOC112058557	XLOC_002379	LOC112058557	XM_024099464.2	=	TSS3367			60S ribosomal protein L10a isoform X1	112058557
XP_023944481.1	0.832832	0.0558553	-0.642269	0.122444	0.357769	0.252547	-0.642269	0.122444	-1.02345	0.0175916	-0.613752	0.135395	-1.02345	0.0175916	0.807567	0.0669486	0	0.739084	-0.807567	0.0771254	NC_069110.1	1345744	1355811	10068	+	StringTie	transcript	XM_024088713.2	BIGESP.13200	LOC112050441	XLOC_015742	LOC112050441	XM_024088713.2	=	TSS22069			protein henna	112050441
XP_023940451.1	-0.142613	0.542656	-0.94695	0.0322637	-0.94695	0.0322637	-0.361775	0.260273	-0.902149	0.0441704	-0.902149	0.0441704	-0.227907	0.423656	0	0.739084	0.822596	0.0618296	0.822596	0.0583891	NC_069098.1	908749	946691	37943	-	StringTie	transcript	XM_024084683.2	BIGESP.8445	LOC112047547	XLOC_010157	LOC112047547	XM_024084683.2	=	TSS14400			eukaryotic translation initiation factor 5	112047547
XP_023948494.2	0.220964	0.427457	-0.890803	0.0464084	-0.239327	0.40908	-0.511683	0.170695	-0.960606	0.0285949	-0.442836	0.207695	-0.674025	0.116723	0.805033	0.0675113	0.669489	0.106878	-0.303866	0.338026	NC_069105.1	5113618	5122693	9076	+	StringTie	transcript	XM_024092726.2	BIGESP.11724	LOC112053332	XLOC_013830	LOC112053332	XM_024092726.2	=	TSS19443			ADP-ribosylation factor GTPase-activating protein 2	112053332
XP_023935558.2	-0.120024	0.573174	-0.44402	0.205605	0.640148	0.109161	0.000188951	0.724926	-0.336392	0.283061	0.728414	0.105122	0.120212	0.598077	0.92992	0.0325209	0.444184	0.207913	-0.640002	0.129785	NC_069101.1	14664486	14666936	2451	-	StringTie	transcript	XM_024079790.2	BIGESP.10204	LOC112044069	XLOC_012122	LOC112044069	XM_024079790.2	=	TSS17113			hydroxyacyl-coenzyme A dehydrogenase, mitochondrial	112044069
XP_023938763.2	0.0829294	0.623026	0.40066	0.221675	-0.235664	0.414039	-0.321419	0.298727	0.322455	0.313251	-0.315626	0.305547	-0.399183	0.23409	-0.610048	0.13718	-0.681709	0.114315	-0.0891887	0.630913	NC_069099.1	13507333	13529912	22580	-	StringTie	transcript	XM_024082995.2	BIGESP.9140	LOC112046366	XLOC_010818	LOC112046366	XM_024082995.2	=	TSS15303			aldehyde dehydrogenase, mitochondrial	112046366
XP_023940841.1	-0.317412	0.303707	-0.108204	0.588598	-1.07969	0.0112315	-1.07969	0.0112315	0.213535	0.465514	-0.990307	0.0230772	-0.990307	0.0230772	-1.05053	0.0125177	-1.05053	0.0125177	0	0.714521	NC_069109.1	7238327	7243389	5063	-	StringTie	transcript	XM_024085073.2	BIGESP.13171	LOC112047814	XLOC_015705	LOC112047814	XM_024085073.2	=	TSS22016			juvenile hormone esterase-like	112047814
XP_023945849.2	0.164969	0.512389	0.69062	0.0950804	0.807516	0.0631383	0.125591	0.569084	0.582243	0.152489	0.719722	0.107743	-0.0402203	0.673077	0.197023	0.478437	-0.610436	0.137167	-0.742838	0.0977653	NC_069093.1	102720	107859	5140	-	StringTie	transcript	XM_024090081.2	BIGESP.5985	LOC112051443	XLOC_007284	LOC112051443	XM_024090081.2	=	TSS10374			N-sulphoglucosamine sulphohydrolase isoform X1	112051443
XP_052743823.1	0.855898	0.0488971	0.803041	0.0642219	1.03023	0.0135916	1.15262	0.00456913	-0.14419	0.541379	0.531296	0.172723	0.857634	0.0622669	0.64034	0.116457	0.928827	0.0330386	0.445645	0.192045	NC_069102.1	6054186	6066128	11943	-	StringTie	transcript	XM_052887863.1	BIGESP.10411	LOC112046749	XLOC_012565	LOC112046749	XM_052887863.1	=	TSS17731			alpha-N-acetylgalactosaminidase isoform X2	112046749
XP_023936343.1	-0.405492	0.229283	-0.543543	0.155752	-1.09094	0.0100643	-0.471437	0.190952	-0.160039	0.518463	-0.974882	0.0256045	-0.0747675	0.627842	-0.926284	0.0358714	0.0859736	0.630749	0.952658	0.0244952	NC_069099.1	4309709	4315374	5666	-	StringTie	transcript	XM_024080575.2	BIGESP.8935	LOC112044661	XLOC_010708	LOC112044661	XM_024080575.2	=	TSS15155			60S ribosomal protein L17	112044661
XP_023947675.1	-0.103686	0.593215	0.0449914	0.668945	-0.751074	0.089701	0.103099	0.598116	0.148039	0.559855	-0.705096	0.107531	0.204786	0.478884	-0.769756	0.0859486	0.0583482	0.665913	0.793034	0.0684116	NC_069087.1	614199	620190	5992	-	StringTie	transcript	XM_024091907.2	BIGESP.2650	LOC112052726	XLOC_003474	LOC112052726	XM_024091907.2	=	TSS4927			pre-mRNA-processing factor 19	112052726
XP_023939727.1	0.874317	0.0431383	0.971476	0.0214212	1.10153	0.007209	0.143756	0.543148	0.185829	0.506302	0.462252	0.207714	-0.797736	0.0784051	0.288257	0.353871	-0.908428	0.0408907	-1.05562	0.0141865	NC_069087.1	13512524	13515369	2846	+	StringTie	transcript	XM_024083959.2	BIGESP.3077	LOC112047046	XLOC_003367	LOC112047046	XM_024083959.2	=	TSS4774			GTP-binding nuclear protein Ran	112047046
XP_023947757.1	0.274718	0.35228	0.0213999	0.705907	-0.237556	0.411701	-0.0492246	0.658148	-0.254354	0.389508	-0.48938	0.183605	-0.320906	0.298347	-0.257966	0.389791	-0.07057	0.648984	0.19003	0.460402	NC_069102.1	3199866	3201947	2082	+	StringTie	transcript	XM_024091989.2	BIGESP.10312	LOC112052773	XLOC_012200	LOC112052773	XM_024091989.2	=	TSS17216			inactive selenide, water dikinase-like protein	112052773
XP_052746536.1	0.255851	0.379855	-0.951561	0.030537	-0.281946	0.352283	-0.380444	0.245765	-1.02645	0.0171801	-0.512744	0.172264	-0.596529	0.140646	0.859041	0.0510547	0.820555	0.0622379	-0.107209	0.608498	NC_069085.1	10874161	10886518	12358	-	StringTie	transcript	XM_052890576.1	BIGESP.1665	LOC112058561	XLOC_002159	LOC112058561	XM_052890576.1	=	TSS3070			carnitine O-acetyltransferase-like	112058561
XP_052740561.1	-0.236214	0.41309	-0.997732	0.0215788	-0.997732	0.0215788	-0.505664	0.17382	-0.926524	0.0378617	-0.926524	0.0378617	-0.294349	0.334055	0	0.739084	0.825103	0.0609871	0.825103	0.0575563	NC_069094.1	1585784	1599671	13888	-	StringTie	transcript	XM_052884601.1	BIGESP.6530	LOC112050069	XLOC_007915	LOC112050069	XM_052884601.1	=	TSS11280			angiotensin-converting enzyme isoform X2	112050069
XP_023945692.1	0.787516	0.0682315	0.308382	0.304701	-0.630386	0.126244	-0.630386	0.126244	-0.592865	0.141588	-0.994592	0.0222315	-0.994592	0.0222315	-0.777407	0.083119	-0.777407	0.083119	0	0.714521	NC_069083.1	10553220	10571232	18013	-	StringTie	transcript	XM_024089924.2	BIGESP.351	LOC112051314	XLOC_000594	LOC112051314	XM_024089924.2	=	TSS835			chymotrypsin-like protease CTRL-1 isoform X2	112051314
XP_052744555.1	-0.0282929	0.689293	-0.00248836	0.718582	-0.830735	0.0651897	0.228956	0.415688	0.025806	0.714659	-0.820347	0.0702154	0.255941	0.406151	-0.82983	0.0657846	0.231341	0.430209	0.909623	0.034209	NC_069084.1	18941966	19024354	82389	-	StringTie	transcript	XM_052888595.1	BIGESP.1288	LOC112058407	XLOC_001544	LOC112058407	XM_052888595.1	=	TSS2214			protein 4.1 homolog isoform X1	112058407
XP_023951143.1	1.08286	0.00873312	0.919416	0.0332572	1.06936	0.00974277	0.69599	0.093209	-0.366494	0.256659	-0.0344011	0.68135	-0.695787	0.110627	0.334149	0.294367	-0.380933	0.250068	-0.66948	0.120138	NC_069086.1	14365273	14368393	3121	+	StringTie	transcript	XM_024095375.2	BIGESP.2454	LOC112055316	XLOC_002615	LOC112055316	XM_024095375.2	=	TSS3723			eukaryotic translation initiation factor 3 subunit I	112055316
XP_052741760.1	0.269131	0.359492	0.244051	0.394563	-0.882959	0.0486238	-0.476551	0.188585	-0.0262791	0.696868	-0.968493	0.0268617	-0.678945	0.115437	-0.960699	0.0268714	-0.661294	0.120965	0.679597	0.101508	NC_069097.1	11491217	11512676	21460	-	StringTie	transcript	XM_052885800.1	BIGESP.8304	LOC112052860	XLOC_009793	LOC112052860	XM_052885800.1	=	TSS13887			TOM1-like protein 2 isoform X2	112052860
XP_023947252.2	-0.134594	0.553759	-0.927885	0.0364277	-0.495461	0.178855	0.124974	0.569887	-0.884479	0.0493762	-0.380675	0.245482	0.256512	0.405109	0.734426	0.0880707	0.965923	0.0239357	0.59322	0.127614	NC_069106.1	10696125	10715882	19758	+	StringTie	transcript	XM_024091484.2	BIGESP.12231	LOC112052421	XLOC_014333	LOC112052421	XM_024091484.2	=	TSS20104			MICOS complex subunit Mic60 isoform X3	112052421
XP_023949482.2	-0.259108	0.383556	-0.792857	0.0774019	-0.996491	0.0217749	-0.449259	0.202611	-0.629485	0.130736	-0.917665	0.040672	-0.207202	0.451836	-0.628607	0.131704	0.472806	0.19072	0.847911	0.0519164	NC_069104.1	5959914	5991400	31487	+	StringTie	transcript	XM_024093714.2	BIGESP.11324	LOC112054059	XLOC_013369	LOC112054059	XM_024093714.2	=	TSS18827			probable serine/threonine-protein kinase kinX isoform X5	112054059
XP_023935450.2	-0.588515	0.13965	-0.806773	0.0728746	-1.08752	0.0104116	-1.08752	0.0104116	-0.320036	0.29927	-0.904156	0.043836	-0.904156	0.043836	-0.787573	0.0801415	-0.787573	0.0801415	0	0.714521	NC_069106.1	2401499	2408086	6588	-	StringTie	transcript	XM_024079682.2	BIGESP.11982	LOC112043982	XLOC_014388	LOC112043982	XM_024079682.2	=	TSS20189			myrosinase 1-like	112043982
XP_023955006.2	0.364063	0.247238	0.27811	0.347611	0.463659	0.182106	-0.996019	0.0218006	-0.0912564	0.607823	0.1099	0.611801	-1.09815	0.00943408	0.200077	0.474244	-1.07394	0.0103537	-1.12685	0.00741158	NC_069086.1	6540211	6564980	24770	+	StringTie	transcript	XM_024099238.2	BIGESP.2144	LOC112058419	XLOC_002449	LOC112058419	XM_024099238.2	=	TSS3463			inter-alpha-trypsin inhibitor heavy chain H4	112058419
XP_023950366.1	-0.59436	0.137736	-0.474685	0.189424	-0.974522	0.025299	-0.170557	0.502994	0.153271	0.55273	-0.74683	0.0957299	0.458004	0.210453	-0.808752	0.073254	0.323096	0.30646	0.922549	0.0312219	NC_069087.1	7151448	7169610	18163	-	StringTie	transcript	XM_024094598.2	BIGESP.2873	LOC112054724	XLOC_003573	LOC112054724	XM_024094598.2	=	TSS5061			obg-like ATPase 1 isoform X3	112054724
XP_023949022.1	-0.225808	0.427701	-0.0378724	0.672206	-0.839797	0.0630932	-0.492278	0.18064	0.188805	0.501553	-0.692138	0.111894	-0.284548	0.346981	-0.816887	0.0700547	-0.459157	0.20146	0.467974	0.180418	NC_069083.1	5162942	5175809	12868	+	StringTie	transcript	XM_024093254.2	BIGESP.177	LOC112053728	XLOC_000108	LOC112053728	XM_024093254.2	=	TSS135			uncharacterized protein LOC112053728 isoform X1	112053728
XP_052739745.1	0	0.725106	1.1571	0.00441801	0.991426	0.0187942	0	0.725106	1.1571	0.0058746	0.991426	0.0254469	0	0.739923	-0.577854	0.147688	-1.1571	0.0048328	-0.991426	0.0243248	NC_069092.1	12832871	12948217	115347	+	StringTie	transcript	XM_052883785.1	BIGESP.5816	LOC112046928	XLOC_006633	LOC112046928	XM_052883785.1	=	TSS9427			uncharacterized protein LOC112046928	112046928
XP_023936347.1	0.0743746	0.632887	0.663862	0.102286	0.445286	0.192833	0.292958	0.326521	0.606014	0.144196	0.378202	0.261871	0.221479	0.453945	-0.258775	0.388347	-0.414211	0.228183	-0.164432	0.529572	NC_069099.1	3466890	3491385	24496	-	StringTie	transcript	XM_024080579.2	BIGESP.8911	LOC112044663	XLOC_010687	LOC112044663	XM_024080579.2	=	TSS15126			heterogeneous nuclear ribonucleoprotein 27C isoform X5	112044663
XP_023942109.2	-0.724048	0.0976817	0.199636	0.459203	-0.979277	0.024955	-0.45279	0.20072	0.840192	0.0693794	-0.66176	0.120945	0.36495	0.272772	-1.03622	0.0145209	-0.615238	0.13591	0.824666	0.0578907	NC_069088.1	4262526	4271918	9393	+	StringTie	transcript	XM_024086341.2	BIGESP.3310	LOC112048699	XLOC_003840	LOC112048699	XM_024086341.2	=	TSS5465			DNA-(apurinic or apyrimidinic site) endonuclease	112048699
XP_023940943.2	0.734387	0.0828006	0.323119	0.285839	0.672506	0.0996817	-0.365507	0.257492	-0.488044	0.184312	-0.089152	0.610518	-0.923302	0.0390611	0.409625	0.230823	-0.627966	0.132051	-0.879953	0.0529486	NC_069097.1	14381560	14393958	12399	-	StringTie	transcript	XM_024085175.2	BIGESP.8341	LOC112047890	XLOC_009831	LOC112047890	XM_024085175.2	=	TSS13939			beta-1,3-glucan-binding protein 1	112047890
XP_023949192.1	-0.100483	0.597064	-0.72379	0.0976945	-1.0396	0.0155113	-1.0396	0.0155113	-0.65482	0.122646	-1.01161	0.019209	-1.01161	0.019209	-0.767042	0.0865884	-0.767042	0.0865884	0	0.714521	NC_069109.1	4686982	4689695	2714	+	StringTie	transcript	XM_024093424.2	BIGESP.13041	LOC112053848	XLOC_015443	LOC112053848	XM_024093424.2	=	TSS21618			putative aminopeptidase W07G4.4	112053848
XP_023937870.2	1.05118	0.0112926	0.685416	0.096492	0.0433908	0.670682	-0.719558	0.099119	-0.580929	0.145193	-1.03389	0.0161125	-1.23364	0.00315434	-0.654633	0.122929	-1.04831	0.0127588	-0.743565	0.0975852	NC_069095.1	6293119	6301148	8030	-	StringTie	transcript	XM_024082102.2	BIGESP.7058	LOC112045776	XLOC_008499	LOC112045776	XM_024082102.2	=	TSS12117			uncharacterized protein LOC112045776	112045776
XP_023938373.1	-0.963868	0.0274084	-0.963868	0.0274084	-0.234014	0.416402	0.60282	0.120469	0	0.739923	0.889957	0.0514791	1.14133	0.00676849	0.889957	0.0421415	1.14133	0.00549518	0.770817	0.0748232	NC_069102.1	31218	32189	972	+	StringTie	transcript	XM_024082605.2	BIGESP.10234	LOC112046107	XLOC_012146	LOC112046107	XM_024082605.2	=	TSS17143			NADH dehydrogenase [ubiquinone] iron-sulfur protein 3, mitochondrial	112046107
XP_023950732.1	0.14983	0.533826	0.300712	0.316032	-0.711881	0.101129	0.583895	0.126367	0.157103	0.547437	-0.776474	0.0855273	0.46723	0.205087	-0.836602	0.0640386	0.328921	0.299421	0.947634	0.0257781	NC_069098.1	13635228	13640104	4877	-	StringTie	transcript	XM_024094964.2	BIGESP.8717	LOC112054998	XLOC_010328	LOC112054998	XM_024094964.2	=	TSS14625			26S proteasome non-ATPase regulatory subunit 1	112054998
XP_023937437.1	-0.397825	0.234926	-0.537968	0.158514	0.352339	0.257576	0.182992	0.484328	-0.161395	0.516894	0.697996	0.114656	0.558421	0.161402	0.807625	0.0669293	0.683367	0.102965	-0.174979	0.51326	NC_069084.1	2884939	2907105	22167	-	StringTie	transcript	XM_024081669.2	BIGESP.766	LOC112045475	XLOC_001241	LOC112045475	XM_024081669.2	=	TSS1771			receptor expression-enhancing protein 5 isoform X2	112045475
XP_052745794.1	0.583911	0.126367	-0.217481	0.438605	-0.853565	0.0579711	0.57158	0.13108	-0.734902	0.0989003	-1.04648	0.0145241	-0.0156385	0.710646	-0.770659	0.0856881	0.72463	0.0909936	1.04221	0.011537	NC_069108.1	5209874	5228088	18215	-	Gnomon	transcript	XM_052889834.1	LOC128199609	LOC128199609	XLOC_015201	LOC128199609	XM_052889834.1	=	TSS21276			ATP-citrate synthase-like	128199609
XP_052739225.1	0.536028	0.144492	0.446577	0.191958	0.282477	0.34128	-0.452707	0.200807	-0.0996374	0.5979	-0.271518	0.364473	-0.887364	0.0482701	-0.173834	0.505466	-0.819747	0.0685241	-0.691361	0.113514	NC_069090.1	7855081	7868390	13310	-	StringTie	transcript	XM_052883265.1	BIGESP.4546	LOC112056796	XLOC_005592	LOC112056796	XM_052883265.1	=	TSS7944			phenoloxidase 1	112056796
XP_023939494.2	-0.0564736	0.648781	-0.481711	0.185797	0.212065	0.440328	0.2172	0.433141	-0.433656	0.213077	0.266486	0.390241	0.271534	0.383492	0.648934	0.113875	0.652765	0.112315	0.00528586	0.710251	NC_069084.1	4782157	4790568	8412	-	StringTie	transcript	XM_024083726.2	BIGESP.803	LOC112046888	XLOC_001266	LOC112046888	XM_024083726.2	=	TSS1811			maternal protein exuperantia-1	112046888
XP_052747477.1	0.125149	0.569736	-0.234812	0.415621	-0.470316	0.191437	-0.979548	0.0249003	-0.353098	0.267852	-0.572546	0.14818	-1.01543	0.0187588	-0.256049	0.392672	-0.907032	0.0410707	-0.817289	0.0734887	NC_069086.1	16162428	16178886	16459	+	StringTie	transcript	XM_052891517.1	BIGESP.2528	LOC112053503	XLOC_002646	LOC112053503	XM_052891517.1	=	TSS3769			kynurenine aminotransferase isoform X2	112053503
XP_052746263.1	0.194877	0.466563	-0.592712	0.138267	-0.92255	0.0380547	0.0438845	0.670158	-0.725309	0.101527	-0.981784	0.0247621	-0.151884	0.530132	-0.665385	0.119531	0.624114	0.122064	0.936181	0.0282862	NC_069109.1	1201484	1258511	57028	-	StringTie	transcript	XM_052890303.1	BIGESP.12902	LOC112055970	XLOC_015555	LOC112055970	XM_052890303.1	=	TSS21781			cytoplasmic aconitate hydratase	112055970
XP_023934808.1	0.374203	0.239023	-0.812623	0.0713055	0.424207	0.205836	-0.812623	0.0713055	-0.943058	0.0343312	0.0564857	0.674257	-0.943058	0.0343312	0.960096	0.0253762	0	0.739084	-0.960096	0.0304566	NC_069096.1	10820992	10832342	11351	-	StringTie	transcript	XM_024079040.2	BIGESP.7754	LOC112043566	XLOC_009215	LOC112043566	XM_024079040.2	=	TSS13117			serine protease persephone	112043566
XP_052747574.1	-0.160792	0.516904	-0.599648	0.136238	-1.05375	0.0135949	-0.760617	0.0864244	-0.467885	0.194058	-1.00906	0.0193666	-0.652142	0.123714	-0.855921	0.0569228	-0.237728	0.415781	0.764759	0.0760868	NC_069086.1	7813190	7817409	4220	-	StringTie	transcript	XM_052891614.1	BIGESP.2200	LOC112053774	XLOC_002849	LOC112053774	XM_052891614.1	=	TSS4031			LOW QUALITY PROTEIN: uncharacterized protein LOC112053774	112053774
XP_023940460.1	0.523995	0.150624	0.832987	0.0558553	-0.944915	0.0327267	-0.199474	0.462984	0.40225	0.245736	-1.10044	0.00924759	-0.678372	0.115543	-1.20606	0.00340836	-0.942274	0.0325305	0.880868	0.0409228	NC_069098.1	1064551	1070153	5603	-	StringTie	transcript	XM_024084692.2	BIGESP.8468	LOC112047552	XLOC_010160	LOC112047552	XM_024084692.2	=	TSS14409			MD-2-related lipid-recognition protein-like	112047552
XP_023948283.1	0.146771	0.538678	0.755416	0.0765627	0.937197	0.0292412	-0.251213	0.395193	0.650865	0.1301	0.854753	0.0636399	-0.387773	0.240968	0.281756	0.36254	-0.902548	0.0421704	-1.04899	0.0149068	NC_069105.1	9486498	9504456	17959	-	StringTie	transcript	XM_024092515.2	BIGESP.11855	LOC112053188	XLOC_014114	LOC112053188	XM_024092515.2	=	TSS19814			nucleosome assembly protein 1-like 1 isoform X2	112053188
XP_023940012.2	0.32012	0.288839	0.34922	0.2599	-1.27496	0.00242122	-1.27496	0.00242122	0.0303773	0.708598	-1.35397	0.00144373	-1.35397	0.00144373	-1.36132	0.00121865	-1.36132	0.00121865	0	0.714521	NC_069103.1	2826053	2841565	15513	-	StringTie	transcript	XM_024084244.2	BIGESP.10809	LOC112047215	XLOC_013043	LOC112047215	XM_024084244.2	=	TSS18394			uncharacterized protein LOC112047215	112047215
XP_023940964.2	-0.129832	0.560241	0.613421	0.117035	0.0698575	0.637891	-0.204417	0.456527	0.700988	0.113524	0.198119	0.488167	-0.0764487	0.626055	-0.561365	0.153859	-0.746445	0.0942605	-0.270855	0.383531	NC_069092.1	935644	946388	10745	+	StringTie	transcript	XM_024085196.2	BIGESP.5546	LOC112047901	XLOC_006451	LOC112047901	XM_024085196.2	=	TSS9140			FK506-binding protein 59 isoform X2	112047901
XP_052740206.1	-0.509855	0.171553	-0.306256	0.319199	-0.320563	0.299669	-0.564732	0.148273	0.228927	0.442997	0.21415	0.464592	-0.0696891	0.634048	-0.0153461	0.729286	-0.294889	0.338717	-0.280512	0.370444	NC_069093.1	13775903	13801501	25599	-	StringTie	transcript	XM_052884246.1	BIGESP.6376	LOC112056870	XLOC_007545	LOC112056870	XM_052884246.1	=	TSS10755			multiple inositol polyphosphate phosphatase 1-like	112056870
XP_023954135.1	-0.895554	0.0451125	-0.895554	0.0451125	-0.307879	0.316502	-0.130588	0.559125	0	0.739923	0.782252	0.0877138	0.851222	0.0654341	0.782252	0.0739807	0.851222	0.0541929	0.183181	0.470807	NC_069099.1	11228659	11243306	14648	+	StringTie	transcript	XM_024098367.2	BIGESP.9120	LOC112057791	XLOC_010547	LOC112057791	XM_024098367.2	=	TSS14932			ubiquilin-1	112057791
XP_023951301.2	0.0814939	0.624183	0.445495	0.192685	0.186487	0.479399	0.408089	0.215849	0.372763	0.265974	0.106094	0.616003	0.333845	0.301125	-0.2735	0.367688	-0.0421105	0.6869	0.233005	0.397633	NC_069096.1	1268219	1278698	10480	-	StringTie	transcript	XM_024095533.2	BIGESP.7427	LOC112055427	XLOC_009024	LOC112055427	XM_024095533.2	=	TSS12850			annexin B10 isoform X4	112055427
XP_023941479.1	0.315909	0.294961	-1.00729	0.0199678	-1.00729	0.0199678	-1.00729	0.0199678	-1.09498	0.00963344	-1.09498	0.00963344	-1.09498	0.00963344	0	0.739084	0	0.739084	0	0.714521	NC_069107.1	8194872	8195699	828	-	StringTie	transcript	XM_024085711.2	BIGESP.12370	LOC112048244	XLOC_014757	LOC112048244	XM_024085711.2	=	TSS20681			protein lethal(2)essential for life-like	112048244
XP_023934387.1	0.546716	0.139473	-0.922311	0.0381093	0.338451	0.270087	-0.190266	0.475048	-1.08866	0.0101543	-0.234758	0.414444	-0.690127	0.112643	1.0244	0.0154469	0.859179	0.0510547	-0.50628	0.182598	NC_069086.1	9693083	9697408	4326	+	StringTie	transcript	XM_024078619.2	BIGESP.2258	LOC112043291	XLOC_002515	LOC112043291	XM_024078619.2	=	TSS3563			glutamine--fructose-6-phosphate aminotransferase [isomerizing] 1-like	112043291
XP_023938725.1	0.105054	0.595717	0.562645	0.134244	1.05646	0.0107138	0.0195061	0.70882	0.474696	0.201325	1.00869	0.0219646	-0.0856669	0.615113	0.69533	0.0990772	-0.546836	0.158386	-1.04808	0.015045	NC_069110.1	16481894	16542177	60284	+	StringTie	transcript	XM_024082957.2	BIGESP.13588	LOC112046338	XLOC_015975	LOC112046338	XM_024082957.2	=	TSS22389			failed axon connections	112046338
XP_023952390.2	0.568395	0.131952	0.259047	0.37436	-0.189883	0.475415	0.0156671	0.712415	-0.335995	0.283511	-0.714528	0.104315	-0.555475	0.153633	-0.435895	0.215074	-0.243967	0.407785	0.205162	0.438032	NC_069088.1	12437225	12447930	10706	+	StringTie	transcript	XM_024096622.2	BIGESP.3564	LOC112056233	XLOC_003991	LOC112056233	XM_024096622.2	=	TSS5694			heat shock protein 75 kDa, mitochondrial	112056233
XP_052741317.1	1.06033	0.0103698	1.04385	0.0122315	0	0.725106	0.952721	0.0255531	-0.060612	0.647727	-1.06033	0.0129228	-0.368558	0.254897	-1.04385	0.0136109	-0.31219	0.316219	0.952721	0.0244952	NC_069096.1	15819947	15853230	33284	+	StringTie	transcript	XM_052885357.1	BIGESP.7857	LOC112057658	XLOC_008969	LOC112057658	XM_052885357.1	=	TSS12766			protein yellow	112057658
XP_052744443.1	0.451457	0.18955	-0.921407	0.0382347	-0.921407	0.0382347	-0.921407	0.0382347	-1.05796	0.0131318	-1.05796	0.0131318	-1.05796	0.0131318	0	0.739084	0	0.739084	0	0.714521	NC_069084.1	8273618	8279441	5824	+	StringTie	transcript	XM_052888483.1	BIGESP.878	LOC112045195	XLOC_000938	LOC112045195	XM_052888483.1	=	TSS1319			chymotrypsin-C isoform X2	112045195
XP_023954443.2	1.26476	0.00220257	1.01124	0.0159486	1.31674	0.00159807	1.04702	0.0117074	-0.849807	0.0618457	0.21129	0.46874	-0.76353	0.0891383	0.983676	0.0218135	0.128741	0.577971	-0.91086	0.044135	NC_069102.1	10681082	10685944	4863	+	StringTie	transcript	XM_024098675.2	BIGESP.10645	LOC112058017	XLOC_012352	LOC112058017	XM_024098675.2	=	TSS17450			uncharacterized protein LOC112058017	112058017
XP_052744563.1	0.546698	0.139473	0.685041	0.0966431	0.635171	0.110556	-0.137045	0.550788	0.174685	0.522273	0.109935	0.611801	-0.652761	0.123215	-0.0653963	0.655749	-0.777678	0.0830868	-0.732814	0.100418	NC_069105.1	5959084	5962750	3667	+	StringTie	transcript	XM_052888603.1	BIGESP.11750	LOC112055121	XLOC_013848	LOC112055121	XM_052888603.1	=	TSS19469			insulin-like growth factor-binding protein complex acid labile subunit	112055121
XP_023934054.1	1.08022	0.00893891	0.834355	0.0556592	1.24029	0.00257235	-0.363451	0.25883	-0.434547	0.212624	0.366024	0.272125	-1.18921	0.00454341	0.752691	0.0823055	-1.00904	0.0181158	-1.31334	0.00166559	NC_069083.1	12945165	12962998	17834	+	StringTie	transcript	XM_024078286.2	BIGESP.430	LOC112043032	XLOC_000248	LOC112043032	XM_024078286.2	=	TSS359			tumor protein D54 isoform X1	112043032
XP_023953994.2	-0.381685	0.245032	-0.953455	0.0301672	-0.953455	0.0301672	0.466111	0.180592	-0.822383	0.0695852	-0.822383	0.0695852	0.760027	0.0943762	0	0.739084	1.09002	0.00878457	1.09002	0.00755627	NC_069104.1	12182168	12195178	13011	-	StringTie	transcript	XM_024098226.2	BIGESP.11499	LOC112057705	XLOC_013698	LOC112057705	XM_024098226.2	=	TSS19274			UTP--glucose-1-phosphate uridylyltransferase isoform X3	112057705
XP_052744646.1	0	0.725106	1.26126	0.00227974	0.997472	0.0179164	0	0.725106	1.26126	0.00258199	0.997472	0.0243023	0	0.739923	-0.870317	0.051	-1.26126	0.00228939	-0.997472	0.0231543	NC_069084.1	9869135	9895665	26531	+	StringTie	transcript	XM_052888686.1	BIGESP.941	LOC112047792	XLOC_000964	LOC112047792	XM_052888686.1	=	TSS1353			uncharacterized protein LOC112047792	112047792
XP_052738075.1	-0.087483	0.612505	-0.895021	0.0453248	-0.179527	0.490264	-0.440145	0.207727	-0.865731	0.054283	-0.0931849	0.605257	-0.364004	0.258277	0.832856	0.059299	0.717933	0.0925788	-0.278751	0.373251	NC_069088.1	12372274	12378124	5851	-	StringTie	transcript	XM_052882115.1	BIGESP.3565	LOC112056231	XLOC_004300	LOC112056231	XM_052882115.1	=	TSS6132			eukaryotic translation initiation factor 3 subunit M	112056231
XP_023947016.1	0	0.725106	1.09289	0.00769453	1.24062	0.00257235	0.671784	0.0998264	1.09289	0.0105981	1.24062	0.00305788	0.671784	0.122582	0.551689	0.147531	-0.937078	0.0335531	-1.16638	0.0052701	NC_069085.1	4240107	4248069	7963	+	StringTie	transcript	XM_024091248.2	BIGESP.1398	LOC112052241	XLOC_001618	LOC112052241	XM_024091248.2	=	TSS2305			venom serine carboxypeptidase	112052241
XP_023951302.2	0.0815155	0.624183	0.445656	0.192675	0.496169	0.164479	0.40824	0.215733	0.372904	0.26592	0.425658	0.229794	0.333976	0.301042	0.0582916	0.666019	-0.0421216	0.6869	-0.100272	0.617042	NC_069096.1	1268219	1278698	10480	-	StringTie	transcript	XM_024095534.2	BIGESP.7427	LOC112055427	XLOC_009024	LOC112055427	XM_024095534.2	=	TSS12850			annexin B10 isoform X5	112055427
XP_023952252.2	-0.37845	0.247186	0.250507	0.386987	0.333153	0.275463	-0.107552	0.589206	0.592919	0.14874	0.659262	0.126859	0.278677	0.373807	0.0868625	0.629939	-0.352164	0.273965	-0.431261	0.225553	NC_069098.1	4086104	4096420	10317	-	StringTie	transcript	XM_024096484.2	BIGESP.8498	LOC112056128	XLOC_010191	LOC112056128	XM_024096484.2	=	TSS14444			hypoxia up-regulated protein 1	112056128
XP_052739238.1	1.07715	0.00916399	0.967369	0.022	0	0.725106	0	0.725106	-0.381258	0.2451	-1.07715	0.011418	-1.07715	0.011418	-0.967369	0.0251994	-0.967369	0.0251994	0	0.714521	NC_069090.1	12443076	12463025	19950	+	StringTie	transcript	XM_052883278.1	BIGESP.4741	LOC112052486	XLOC_005294	LOC112052486	XM_052883278.1	=	TSS7548			alpha-tocopherol transfer protein-like	112052486
XP_052747491.1	0.0673025	0.640524	-0.84819	0.0602186	-0.199765	0.462627	-0.0101328	0.712286	-0.871482	0.0526141	-0.264171	0.374534	-0.0773935	0.624849	0.771905	0.0770868	0.844605	0.0564309	0.18995	0.460444	NC_069086.1	17370807	17398328	27522	-	Gnomon	transcript	XM_052891531.1	LOC112055182	LOC112055182	XLOC_003055	LOC112055182	XM_052891531.1	=	TSS4302			amidophosphoribosyltransferase isoform X2	112055182
XP_023943590.1	0.107342	0.593405	-0.666213	0.114952	-1.0139	0.0190289	0.302686	0.313016	-0.738739	0.0982347	-1.04372	0.0150161	0.199092	0.48655	-0.763574	0.0873344	0.859472	0.0508103	1.09746	0.00709325	NC_069092.1	3819112	3861231	42120	-	StringTie	transcript	XM_024087822.2	BIGESP.5621	LOC112049783	XLOC_006794	LOC112049783	XM_024087822.2	=	TSS9659			NADP-dependent malic enzyme isoform X2	112049783
XP_052743147.1	0.0708644	0.636688	-0.463938	0.19465	-0.141126	0.544977	-0.109477	0.58717	-0.522072	0.167839	-0.210493	0.446659	-0.179356	0.490077	0.340012	0.288141	0.368852	0.262305	0.0320127	0.676633	NC_069100.1	11628506	11636848	8343	-	StringTie	transcript	XM_052887187.1	BIGESP.9567	LOC112050018	XLOC_011456	LOC112050018	XM_052887187.1	=	TSS16158			T-complex protein 1 subunit epsilon	112050018
XP_023954835.2	0.799481	0.0652122	0	0.725106	0	0.725106	0.978781	0.0207299	-0.799481	0.0783151	-0.799481	0.0783151	0.506603	0.184389	0	0.739084	0.978781	0.0222765	0.978781	0.019746	NC_069107.1	6017768	6096080	78313	+	StringTie	transcript	XM_024099067.2	BIGESP.12341	LOC112058325	XLOC_014607	LOC112058325	XM_024099067.2	=	TSS20490			dihydropyrimidinase isoform X1	112058325
XP_023943283.2	0.443435	0.19391	0.613945	0.116875	-0.169816	0.504174	-0.0829605	0.617479	0.203767	0.480563	-0.583307	0.144511	-0.513642	0.17182	-0.734026	0.0976174	-0.674766	0.11581	0.0877949	0.603559	NC_069091.1	15337344	15350594	13251	-	Gnomon	transcript	XM_024087515.2	LOC112049571	LOC112049571	XLOC_006386	LOC112049571	XM_024087515.2	=	TSS9050			nidogen	112049571
XP_023953697.2	0.599584	0.121447	-0.0280201	0.689743	-1.06954	0.0120868	-1.06954	0.0120868	-0.622287	0.133039	-1.23319	0.00318328	-1.23319	0.00318328	-1.06201	0.0113537	-1.06201	0.0113537	0	0.714521	NC_069103.1	6345561	6347422	1862	-	StringTie	transcript	XM_024097929.2	BIGESP.10933	LOC112057450	XLOC_013121	LOC112057450	XM_024097929.2	=	TSS18494	BIGESP.10933.1		uncharacterized protein LOC112057450	112057450
XP_023935876.2	-0.991882	0.0226785	-0.991882	0.0226785	-0.991882	0.0226785	0.128502	0.565215	0	0.739923	0	0.739923	1.02826	0.0186592	0	0.739084	1.02826	0.0147942	1.02826	0.0128039	NC_069103.1	3838800	3855038	16239	+	StringTie	transcript	XM_024080108.2	BIGESP.10875	LOC112044302	XLOC_012826	LOC112044302	XM_024080108.2	=	TSS18103			cystathionine beta-synthase	112044302
XP_023940490.2	1.20956	0.00318006	0.901941	0.0364309	1.20661	0.00324437	0.768274	0.0734019	-0.918399	0.0405691	-0.0118329	0.713579	-1.06788	0.0122412	0.911521	0.0373376	-0.357336	0.269572	-1.06286	0.0133537	NC_069089.1	4574169	4600134	25966	+	StringTie	transcript	XM_024084722.2	BIGESP.3911	LOC112047580	XLOC_004493	LOC112047580	XM_024084722.2	=	TSS6391			27 kDa glycoprotein	112047580
XP_023935578.1	0.380913	0.233945	0.137971	0.552444	0.102705	0.598646	-0.190336	0.474994	-0.252768	0.39174	-0.286546	0.34435	-0.540912	0.158971	-0.0356615	0.696196	-0.321395	0.303463	-0.28839	0.360244	NC_069101.1	14667545	14675457	7913	+	StringTie	transcript	XM_024079810.2	BIGESP.10213	LOC112044079	XLOC_011847	LOC112044079	XM_024079810.2	=	TSS16733			probable 3-hydroxyacyl-CoA dehydrogenase B0272.3 isoform X2	112044079
XP_023941266.1	0.497939	0.163386	0.356753	0.253817	0.688109	0.0957042	0.10868	0.592116	-0.161631	0.516431	0.245506	0.41972	-0.405536	0.229486	0.397151	0.240601	-0.255694	0.393154	-0.611384	0.139286	NC_069093.1	3985929	3994106	8178	-	StringTie	transcript	XM_024085498.2	BIGESP.6098	LOC112048117	XLOC_007375	LOC112048117	XM_024085498.2	=	TSS10507			cytoglobin-like	112048117
XP_023952750.1	0.936166	0.0292894	1.01108	0.015955	1.19248	0.00354984	0.798096	0.0652797	0.25156	0.412859	0.81482	0.0769293	-0.387882	0.240952	0.636551	0.117785	-0.598408	0.141376	-1.01234	0.0204662	NC_069083.1	10732643	10737131	4489	+	StringTie	transcript	XM_024096982.2	BIGESP.362	LOC112056543	XLOC_000215	LOC112056543	XM_024096982.2	=	TSS306			GILT-like protein 2	112056543
XP_023935577.1	0.208041	0.447068	-0.0462675	0.661926	-0.0817953	0.618492	-0.363097	0.259135	-0.252554	0.392055	-0.286302	0.344704	-0.540442	0.159312	-0.0356302	0.696296	-0.321103	0.30382	-0.288126	0.360502	NC_069101.1	14667555	14674065	6511	+	StringTie	transcript	XM_024079809.2	BIGESP.10213	LOC112044079	XLOC_011847	LOC112044079	XM_024079809.2	=	TSS16733			probable 3-hydroxyacyl-CoA dehydrogenase B0272.3 isoform X1	112044079
XP_052741822.1	0.475701	0.175788	0.563223	0.133994	0.425048	0.205457	0.27624	0.350068	0.107009	0.614823	-0.0590256	0.649913	-0.22036	0.434	-0.165361	0.519225	-0.322358	0.302379	-0.16277	0.531601	NC_069084.1	17010258	17020264	10007	-	StringTie	transcript	XM_052885862.1	BIGESP.1182	LOC112055679	XLOC_001499	LOC112055679	XM_052885862.1	=	TSS2138			glycine-rich protein GRP33 isoform X2	112055679
XP_023944042.1	0.713259	0.0881768	1.04096	0.0125177	0.342321	0.26654	0.549863	0.138399	0.556247	0.162145	-0.444505	0.206576	-0.219586	0.435138	-0.88247	0.0479678	-0.728534	0.0993955	0.239676	0.388235	NC_069083.1	17030697	17059947	29251	+	StringTie	transcript	XM_024088274.2	BIGESP.570	LOC112050120	XLOC_000345	LOC112050120	XM_024088274.2	=	TSS493			ras-related protein Rab6 isoform X2	112050120
XP_023934120.1	0.0115177	0.715942	-0.895107	0.0453248	-0.264551	0.375672	-0.0765472	0.624923	-0.898856	0.0450804	-0.275418	0.359325	-0.0880064	0.612248	0.79989	0.0692251	0.869571	0.047119	0.191051	0.458907	NC_069095.1	7095776	7130529	34754	-	StringTie	transcript	XM_024078352.2	BIGESP.7078	LOC112043085	XLOC_008517	LOC112043085	XM_024078352.2	=	TSS12141			eukaryotic translation initiation factor 2 subunit 3 isoform X2	112043085
XP_023938565.1	-0.774163	0.0828103	0.845821	0.0526013	0.333948	0.27474	0.362395	0.248537	1.09708	0.010328	0.898249	0.0489421	0.908373	0.0464051	-0.630708	0.130955	-0.607048	0.138145	0.0313939	0.677772	NC_069096.1	6020616	6023297	2682	-	StringTie	transcript	XM_024082797.2	BIGESP.7615	LOC112046225	XLOC_009128	LOC112046225	XM_024082797.2	=	TSS12989			THO complex subunit 4 isoform X2	112046225
XP_023952353.2	0.655682	0.104505	0.310038	0.30292	-1.01896	0.0182637	-1.01896	0.0182637	-0.386458	0.241852	-1.20537	0.00403859	-1.20537	0.00403859	-1.10421	0.00782315	-1.10421	0.00782315	0	0.714521	NC_069107.1	1113737	1117867	4131	-	StringTie	transcript	XM_024096585.2	BIGESP.12265	LOC112056203	XLOC_014689	LOC112056203	XM_024096585.2	=	TSS20593			carbonyl reductase [NADPH] 1-like	112056203
XP_052743770.1	0.265939	0.363952	-0.865705	0.0530193	-0.865705	0.0530193	0.18799	0.476518	-0.952285	0.0311801	-0.952285	0.0311801	-0.0808588	0.620698	0	0.739084	0.927499	0.0331479	0.927499	0.02991	NC_069102.1	11478423	11492881	14459	+	Gnomon	transcript	XM_052887810.1	LOC112047184	LOC112047184	XLOC_012369	LOC112047184	XM_052887810.1	=	TSS17474			ubiquitin carboxyl-terminal hydrolase 14	112047184
XP_023953395.1	-0.110606	0.585974	0.562301	0.134334	0.430766	0.201862	-0.824254	0.0669325	0.643391	0.132318	0.522292	0.177	-0.781792	0.0837492	-0.157538	0.530074	-1.01691	0.017135	-0.971485	0.0277203	NC_069103.1	6888078	6901857	13780	+	StringTie	transcript	XM_024097627.2	BIGESP.10961	LOC112057135	XLOC_012867	LOC112057135	XM_024097627.2	=	TSS18156			uncharacterized protein LOC112057135	112057135
XP_023945506.1	-0.325568	0.293942	0.14864	0.535855	-0.904389	0.0426785	-0.904389	0.0426785	0.457611	0.210572	-0.785474	0.0822862	-0.785474	0.0822862	-0.950901	0.0298875	-0.950901	0.0298875	0	0.714521	NC_069100.1	3066376	3075027	8652	-	StringTie	transcript	XM_024089738.2	BIGESP.9272	LOC112051201	XLOC_011221	LOC112051201	XM_024089738.2	=	TSS15862			rRNA 2'-O-methyltransferase fibrillarin	112051201
XP_023947882.1	0.138362	0.551768	-0.860288	0.0556817	0.826872	0.0572026	-0.860288	0.0556817	-0.906528	0.0432476	0.741457	0.101347	-0.906528	0.0432476	1.14267	0.00545659	0	0.739084	-1.14267	0.00655305	NC_069087.1	10286332	10287221	890	-	StringTie	transcript	XM_024092114.2	BIGESP.2980	LOC112052877	XLOC_003654	LOC112052877	XM_024092114.2	=	TSS5189			eukaryotic translation initiation factor 1A, X-chromosomal	112052877
XP_052745664.1	0.378675	0.235871	-0.827275	0.0661576	0.142676	0.544852	0.483127	0.171466	-0.95641	0.0299807	-0.245922	0.399254	0.119773	0.598569	0.8775	0.0454695	0.99165	0.0202219	0.358432	0.247852	NC_069108.1	9537033	9544549	7517	-	StringTie	transcript	XM_052889704.1	BIGESP.12785	LOC112057205	XLOC_015315	LOC112057205	XM_052889704.1	=	TSS21426			aldo-keto reductase family 1 member B1-like isoform X1	112057205
XP_023935383.2	-0.168201	0.50664	0.028442	0.69599	-0.945016	0.0326849	-0.700059	0.104685	0.195982	0.490981	-0.891595	0.0473698	-0.585976	0.143714	-0.953615	0.0289582	-0.717737	0.102322	0.617611	0.120508	NC_069091.1	11530695	11542829	12135	+	StringTie	transcript	XM_024079615.2	BIGESP.5318	LOC112043934	XLOC_006018	LOC112043934	XM_024079615.2	=	TSS8529			hrp65 protein	112043934
XP_052746795.1	-0.364958	0.25774	-0.690802	0.107913	-0.893747	0.0456206	-0.226866	0.426193	-0.419683	0.221161	-0.754208	0.0923183	0.148186	0.559553	-0.52072	0.170704	0.53647	0.15483	0.813365	0.0618457	NC_069110.1	19143741	19184215	40475	-	StringTie	transcript	XM_052890835.1	BIGESP.13646	LOC112052914	XLOC_016331	LOC112052914	XM_052890835.1	=	TSS22873			titin	112052914
XP_023935192.2	0.666151	0.101794	0.705257	0.0905981	0.70798	0.0897492	-0.852207	0.0588489	0.0545299	0.676987	0.0583989	0.671955	-1.07477	0.0116045	0.0038758	0.736402	-1.08926	0.00903537	-1.09029	0.0106302	NC_069100.1	15751066	15751938	873	-	StringTie	transcript	XM_024079424.2	BIGESP.9731	LOC112043823	XLOC_011567	LOC112043823	XM_024079424.2	=	TSS16321			uncharacterized protein LOC112043823	112043823
XP_023935015.1	-0.00297003	0.718309	-0.857697	0.0562122	-0.100466	0.597068	0.603011	0.120418	-0.856665	0.058418	-0.0975196	0.600379	0.605235	0.144514	0.821637	0.0619775	1.05627	0.0115531	0.675021	0.102402	NC_069089.1	6839498	6855274	15777	-	StringTie	transcript	XM_024079247.2	BIGESP.3964	LOC112043718	XLOC_004880	LOC112043718	XM_024079247.2	=	TSS6970			L-dopachrome tautomerase yellow-f2 isoform X2	112043718
XP_052747003.1	0.0267425	0.698752	-0.125509	0.565637	-0.0706696	0.631225	0.485765	0.170045	-0.151872	0.530135	-0.0972763	0.600759	0.463006	0.207354	0.0552104	0.669952	0.587131	0.134196	0.54392	0.14455	NC_069085.1	4635959	4638778	2820	+	StringTie	transcript	XM_052891043.1	BIGESP.1415	LOC112055548	XLOC_001632	LOC112055548	XM_052891043.1	=	TSS2321			proteasome subunit beta type-7	112055548
XP_023955048.1	0.483645	0.171042	-0.776583	0.082135	0.66868	0.100932	0.420932	0.2079	-0.953648	0.0307235	0.238473	0.42937	-0.0738099	0.628791	1.02335	0.0154984	0.931104	0.0323537	-0.308695	0.331305	NC_069086.1	6010290	6025063	14774	+	StringTie	transcript	XM_024099280.2	BIGESP.2121	LOC112058437	XLOC_002431	LOC112058437	XM_024099280.2	=	TSS3440			uncharacterized protein LOC112058437	112058437
XP_023941327.1	0.0613354	0.649415	0.572948	0.130447	0.168116	0.507151	0.301867	0.314093	0.523364	0.176395	0.107555	0.614431	0.243603	0.422235	-0.430993	0.218164	-0.303523	0.326945	0.138459	0.537971	NC_069110.1	5631951	5645998	14048	-	StringTie	transcript	XM_024085559.2	BIGESP.13286	LOC112048148	XLOC_016124	LOC112048148	XM_024085559.2	=	TSS22587			6-phosphogluconate dehydrogenase, decarboxylating	112048148
XP_023943246.1	0.560431	0.134932	-0.706608	0.102704	0.357537	0.252717	0.342135	0.266968	-0.934741	0.0358842	-0.241275	0.405235	-0.257631	0.384653	0.854717	0.0525659	0.8487	0.0548392	-0.0171654	0.729797	NC_069093.1	2522954	2524257	1304	+	StringTie	transcript	XM_024087478.2	BIGESP.6044	LOC112049546	XLOC_007020	LOC112049546	XM_024087478.2	=	TSS9994			26S proteasome non-ATPase regulatory subunit 4	112049546
XP_023935098.1	-0.457685	0.198138	-0.0507781	0.656244	-0.243198	0.403961	-0.215313	0.441093	0.413023	0.23737	0.231431	0.439402	0.259092	0.4009	-0.193906	0.476752	-0.165654	0.518711	0.0288461	0.683241	NC_069093.1	15151798	15175496	23699	+	StringTie	transcript	XM_024079330.2	BIGESP.6432	LOC112043769	XLOC_007235	LOC112043769	XM_024079330.2	=	TSS10310			NAD-dependent L-serine dehydrogenase	112043769
XP_023952333.1	0.669823	0.100585	0.472361	0.177685	-0.0151665	0.708068	0.543177	0.141154	-0.238002	0.409611	-0.681016	0.114952	-0.157017	0.522653	-0.485426	0.188135	0.0825454	0.634875	0.555625	0.140412	NC_069101.1	6393876	6396830	2955	-	StringTie	transcript	XM_024096565.2	BIGESP.9934	LOC112056190	XLOC_011976	LOC112056190	XM_024096565.2	=	TSS16908			26S proteasome non-ATPase regulatory subunit 14	112056190
XP_052745787.1	0.494943	0.165251	-0.870967	0.0514469	-0.870967	0.0514469	-0.870967	0.0514469	-1.03003	0.0166077	-1.03003	0.0166077	-1.03003	0.0166077	0	0.739084	0	0.739084	0	0.714521	NC_069108.1	5052405	5063731	11327	-	StringTie	transcript	XM_052889827.1	BIGESP.12646	LOC112053455	XLOC_015196	LOC112053455	XM_052889827.1	=	TSS21270			phenoloxidase-activating factor 2-like	112053455
XP_023936145.2	0.82826	0.0567781	1.15064	0.00464309	0.935752	0.0293794	0.454815	0.187328	0.566541	0.158395	0.173492	0.523961	-0.470119	0.192971	-0.409769	0.231109	-0.927737	0.0355531	-0.619598	0.136675	NC_069095.1	13978171	13989883	11713	+	StringTie	transcript	XM_024080377.2	BIGESP.7268	LOC112044501	XLOC_008343	LOC112044501	XM_024080377.2	=	TSS11907			cathepsin L	112044501
XP_052740760.1	1.19011	0.00364309	1.0568	0.0106752	0	0.725106	0	0.725106	-0.491645	0.182707	-1.19011	0.00449839	-1.19011	0.00449839	-1.0568	0.011791	-1.0568	0.011791	0	0.714521	NC_069094.1	7332107	7338041	5935	+	StringTie	transcript	XM_052884800.1	BIGESP.6686	LOC112042877	XLOC_007725	LOC112042877	XM_052884800.1	=	TSS11010			uncharacterized protein LOC112042877	112042877
XP_023938892.1	1.05061	0.0113248	0	0.725106	1.0671	0.00989389	1.01448	0.0155949	-1.05061	0.0138971	0.0609732	0.668852	-0.130381	0.560695	1.0671	0.0107588	1.01448	0.0165498	-0.190464	0.491585	NC_069093.1	6273198	6275564	2367	+	StringTie	transcript	XM_024083124.2	BIGESP.6153	LOC112046491	XLOC_007081	LOC112046491	XM_024083124.2	=	TSS10082			NADH dehydrogenase [ubiquinone] 1 beta subcomplex subunit 10	112046491
XP_052740600.1	-0.84908	0.0599132	-0.695071	0.106395	-1.11849	0.0078135	-1.11849	0.0078135	0.249652	0.415138	-0.807907	0.0753376	-0.807907	0.0753376	-0.896813	0.0434309	-0.896813	0.0434309	0	0.714521	NC_069094.1	9276992	9285180	8189	+	StringTie	transcript	XM_052884640.1	BIGESP.6745	LOC112056955	XLOC_007759	LOC112056955	XM_052884640.1	=	TSS11058			trypsin delta-like	112056955
XP_052745279.1	-0.493292	0.180087	-0.296776	0.33235	-0.803638	0.0738746	0.366019	0.24592	0.229323	0.442424	-0.541419	0.158833	0.746448	0.099701	-0.671507	0.117148	0.608578	0.126598	0.933046	0.0287331	NC_069107.1	6741517	6927472	185956	-	StringTie	transcript	XM_052889319.1	BIGESP.12374	LOC112058339	XLOC_014740	LOC112058339	XM_052889319.1	=	TSS20658			plasma membrane calcium-transporting ATPase 3 isoform X7	112058339
XP_023938861.2	0.663237	0.102383	0.268872	0.359768	0.30609	0.308376	0.80187	0.0645852	-0.476269	0.190154	-0.443379	0.207309	0.24614	0.4191	0.0409015	0.687113	0.660098	0.11017	0.634006	0.115199	NC_069096.1	677180	686534	9355	-	StringTie	transcript	XM_024083093.2	BIGESP.7458	LOC112046470	XLOC_009014	LOC112046470	XM_024083093.2	=	TSS12835			ubiquitin-like modifier-activating enzyme 1	112046470
XP_023944520.2	0.939774	0.0289389	0.910887	0.0347395	0.708048	0.0897492	0	0.725106	-0.0923275	0.60637	-0.570569	0.149006	-0.939774	0.0351704	-0.498369	0.181334	-0.910887	0.0402797	-0.708048	0.107717	NC_069102.1	14804781	14814057	9277	+	StringTie	transcript	XM_024088752.2	BIGESP.10739	LOC112050484	XLOC_012442	LOC112050484	XM_024088752.2	=	TSS17562			nuclear pore complex protein DDB_G0274915	112050484
XP_023945005.2	-0.383598	0.243588	-0.696544	0.106003	-0.520461	0.166492	0.62054	0.115071	-0.432603	0.213871	-0.171173	0.501833	0.849379	0.0661029	0.287074	0.355322	0.983788	0.0218135	0.912852	0.0333891	NC_069083.1	1049918	1150958	101041	-	StringTie	transcript	XM_024089237.2	BIGESP.83	LOC112050866	XLOC_000410	LOC112050866	XM_024089237.2	=	TSS582			obscurin isoform X4	112050866
XP_052740363.1	0	0.725106	1.24134	0.00255305	0.772385	0.0723023	0	0.725106	1.24134	0.0030418	0.772385	0.0909421	0	0.739923	-1.11738	0.00678135	-1.24134	0.00264952	-0.772385	0.0880547	NC_069093.1	10205361	10213188	7828	+	StringTie	transcript	XM_052884403.1	BIGESP.6309	LOC112055880	XLOC_007141	LOC112055880	XM_052884403.1	=	TSS10167			germ cell nuclear acidic protein-like	112055880
XP_023945800.1	0.0679486	0.639936	-1.031	0.0164566	-0.361279	0.260646	-0.00588957	0.715804	-1.04966	0.0139196	-0.422748	0.219289	-0.0738205	0.628791	0.922016	0.0346174	1.02937	0.0146849	0.355868	0.25	NC_069086.1	18767091	18772324	5234	+	StringTie	transcript	XM_024090032.2	BIGESP.2607	LOC112051406	XLOC_002696	LOC112051406	XM_024090032.2	=	TSS3834			vesicle-trafficking protein SEC22b-B	112051406
XP_023936042.1	-0.901935	0.043283	-0.901935	0.043283	-0.901935	0.043283	0.105668	0.595019	0	0.739923	0	0.739923	0.935334	0.0387524	0	0.739084	0.935334	0.0315788	0.935334	0.0283891	NC_069096.1	7255019	7258247	3229	-	StringTie	transcript	XM_024080274.2	BIGESP.7652	LOC112044434	XLOC_009149	LOC112044434	XM_024080274.2	=	TSS13021			NADH-quinone oxidoreductase subunit B 2	112044434
XP_052745346.1	0.126795	0.567505	0.620883	0.115042	0.625503	0.113765	0.0459716	0.667759	0.525712	0.175588	0.530826	0.172942	-0.0812401	0.619997	0.0063267	0.734354	-0.587867	0.144392	-0.592668	0.145752	NC_069107.1	10672345	10701362	29018	-	StringTie	transcript	XM_052889386.1	BIGESP.12441	LOC112047001	XLOC_014798	LOC112047001	XM_052889386.1	=	TSS20735			transcriptional activator protein Pur-beta isoform X7	112047001
XP_023937765.2	1.07134	0.00954984	0	0.725106	0.816935	0.060119	0	0.725106	-1.07134	0.0118585	-0.722343	0.102277	-1.07134	0.0118585	0.816935	0.0637621	0	0.739084	-0.816935	0.073627	NC_069108.1	530985	554167	23183	+	StringTie	transcript	XM_024081997.2	BIGESP.12467	LOC112045711	XLOC_014813	LOC112045711	XM_024081997.2	=	TSS20757			serine protease snake	112045711
XP_023954548.1	0.283575	0.340154	0.179548	0.489579	-0.61379	0.131293	0.0972675	0.605106	-0.107557	0.58928	-0.798673	0.0783569	-0.189724	0.475177	-0.734437	0.0974598	-0.0832477	0.634074	0.680925	0.101186	NC_069100.1	2478565	2502246	23682	-	StringTie	transcript	XM_024098780.2	BIGESP.9260	LOC112058096	XLOC_011211	LOC112058096	XM_024098780.2	=	TSS15846			neutral alpha-glucosidase AB	112058096
XP_052738818.1	0	0.725106	1.03108	0.0133248	1.08702	0.00840514	0.765924	0.0738553	1.03108	0.0180643	1.08702	0.0113762	0.765924	0.0926785	0.205299	0.466823	-0.704878	0.106746	-0.834136	0.0687363	NC_069090.1	9297764	9309714	11951	+	StringTie	transcript	XM_052882858.1	BIGESP.4621	LOC112049919	XLOC_005220	LOC112049919	XM_052882858.1	=	TSS7447			eukaryotic translation initiation factor 4H isoform X2	112049919
XP_052738966.1	-0.528889	0.162936	1.09623	0.00753698	0.484519	0.17055	-0.528889	0.162936	1.15474	0.00594534	0.791858	0.0850032	0	0.739923	-0.945684	0.0315531	-1.15474	0.00485531	-0.791858	0.0821672	NC_069090.1	15635139	15690442	55304	-	StringTie	transcript	XM_052883006.1	BIGESP.4872	LOC112046001	XLOC_005770	LOC112046001	XM_052883006.1	=	TSS8172			LOW QUALITY PROTEIN: fatty acid synthase	112046001
XP_052741777.1	0.34916	0.259916	0.781825	0.0697106	0.537355	0.144106	0.543812	0.140727	0.542119	0.16773	0.221822	0.453447	0.229847	0.44181	-0.349344	0.276241	-0.341673	0.283608	0.0083402	0.708106	NC_069097.1	3673752	3679577	5826	-	StringTie	transcript	XM_052885817.1	BIGESP.8069	LOC128198787	XLOC_009656	LOC128198787	XM_052885817.1	=	TSS13723			acyl-protein thioesterase 1	128198787
XP_023950206.1	-0.194602	0.469688	-0.850435	0.0595048	-0.850435	0.0595048	-0.270102	0.368084	-0.776644	0.0850707	-0.776644	0.0850707	-0.0790843	0.622836	0	0.739084	0.743751	0.0859325	0.743751	0.0834341	NC_069086.1	17788305	17794395	6091	+	StringTie	transcript	XM_024094438.2	BIGESP.2557	LOC112054597	XLOC_002675	LOC112054597	XM_024094438.2	=	TSS3805			delta-aminolevulinic acid dehydratase	112054597
XP_023935300.1	-0.326477	0.292875	0.425788	0.204887	-0.121015	0.571913	-0.595973	0.137347	0.688186	0.11773	0.211739	0.468029	-0.319817	0.299373	-0.528947	0.167376	-0.870097	0.0510418	-0.503199	0.184547	NC_069100.1	15630614	15650523	19910	-	StringTie	transcript	XM_024079532.2	BIGESP.9732	LOC112043873	XLOC_011562	LOC112043873	XM_024079532.2	=	TSS16316			protein ERGIC-53	112043873
XP_023952393.2	0.820396	0.0587653	0.62288	0.114614	0.772536	0.0722958	0.378254	0.236267	-0.30628	0.317852	-0.0828447	0.618514	-0.571377	0.148743	0.227046	0.436145	-0.300459	0.331354	-0.50398	0.183936	NC_069093.1	6117204	6130732	13529	-	StringTie	transcript	XM_024096625.2	BIGESP.6149	LOC112056236	XLOC_007401	LOC112056236	XM_024096625.2	=	TSS10549			aldo-keto reductase AKR2E4	112056236
XP_023939605.1	-0.875188	0.0506206	-0.875188	0.0506206	-0.875188	0.0506206	0.684299	0.0968006	0	0.739923	0	0.739923	1.09832	0.010254	0	0.739084	1.09832	0.00814148	1.09832	0.00703859	NC_069092.1	16804266	16815548	11283	-	StringTie	transcript	XM_024083837.2	BIGESP.5927	LOC112046964	XLOC_006962	LOC112046964	XM_024083837.2	=	TSS9898			pyruvate dehydrogenase E1 component subunit beta, mitochondrial	112046964
XP_023949725.2	0.312312	0.300765	0.1548	0.526695	-0.112177	0.583961	0.0921015	0.611032	-0.162405	0.514997	-0.415091	0.223576	-0.224268	0.428617	-0.263922	0.380572	-0.0632819	0.659125	0.202866	0.441833	NC_069087.1	1689762	1695258	5497	-	StringTie	transcript	XM_024093957.2	BIGESP.2691	LOC112054255	XLOC_003499	LOC112054255	XM_024093957.2	=	TSS4960			dolichyl-diphosphooligosaccharide--protein glycosyltransferase 48 kDa subunit	112054255
XP_023939678.2	-0.663811	0.115447	-0.209241	0.449778	-1.09936	0.00946945	-0.723453	0.0977235	0.496272	0.189894	-0.886287	0.0486045	-0.0870465	0.613437	-1.04285	0.0137781	-0.566453	0.151968	0.856719	0.0481672	NC_069107.1	10893351	10894157	807	+	StringTie	transcript	XM_024083910.2	BIGESP.12443	LOC112047015	XLOC_014672	LOC112047015	XM_024083910.2	=	TSS20573			Na(+)/H(+) exchange regulatory cofactor NHE-RF1	112047015
XP_023939636.1	0.28596	0.336894	-0.806861	0.0728521	-0.113281	0.582402	-0.806861	0.0728521	-0.908329	0.0430932	-0.388975	0.240344	-0.908329	0.0430932	0.761801	0.0796945	0	0.739084	-0.761801	0.0908875	NC_069092.1	16581204	16614466	33263	-	StringTie	transcript	XM_024083868.2	BIGESP.5936	LOC112046986	XLOC_006957	LOC112046986	XM_024083868.2	=	TSS9893			RNA-binding protein FXR1 isoform X3	112046986
XP_052746484.1	0.0171307	0.711071	0.838694	0.0545273	0.210228	0.443196	-0.173475	0.498778	0.828284	0.0725305	0.19356	0.495039	-0.190206	0.474592	-0.696463	0.109756	-0.934158	0.0339325	-0.374386	0.264074	NC_069110.1	4456811	4659701	202891	+	StringTie	transcript	XM_052890524.1	BIGESP.13300	LOC112042894	XLOC_015779	LOC112042894	XM_052890524.1	=	TSS22119			basement membrane-specific heparan sulfate proteoglycan core protein isoform X4	112042894
XP_023942627.1	0.806083	0.0634341	0.463321	0.182322	0.725312	0.0852412	0.100245	0.601743	-0.413827	0.224199	-0.108759	0.588212	-0.734328	0.0989453	0.310993	0.322354	-0.37208	0.256846	-0.648199	0.127225	NC_069084.1	15287930	15290086	2157	+	StringTie	transcript	XM_024086859.2	BIGESP.1109	LOC112049096	XLOC_001067	LOC112049096	XM_024086859.2	=	TSS1518			peptidyl-prolyl cis-trans isomerase FKBP1A	112049096
XP_023954677.1	0.0132167	0.714257	0.626608	0.113219	-0.794654	0.0767653	-0.330767	0.288469	0.61717	0.140765	-0.799766	0.0781543	-0.342625	0.277244	-1.01924	0.0168039	-0.826323	0.0667363	0.64048	0.113331	NC_069091.1	1518207	1528350	10144	-	StringTie	transcript	XM_024098909.2	BIGESP.5024	LOC112058166	XLOC_006143	LOC112058166	XM_024098909.2	=	TSS8692			triokinase/FMN cyclase	112058166
XP_023949746.2	1.11009	0.00661736	0	0.725106	1.3285	0.00145016	1.15556	0.00445659	-1.11009	0.00822508	0.788415	0.0858489	0.175489	0.521177	1.3285	0.00142765	1.15556	0.00491961	-0.65342	0.125248	NC_069091.1	930017	949131	19115	-	StringTie	transcript	XM_024093978.2	BIGESP.5011	LOC112054273	XLOC_006135	LOC112054273	XM_024093978.2	=	TSS8681			activating signal cointegrator 1 complex subunit 2 homolog	112054273
XP_023935257.2	0.387784	0.229582	0.829797	0.0564437	0.0908752	0.612752	0.403306	0.219788	0.5218	0.177106	-0.30274	0.322733	0.0169005	0.726199	-0.767357	0.086582	-0.506944	0.177061	0.318798	0.283994	NC_069100.1	15621245	15630309	9065	+	StringTie	transcript	XM_024079489.2	BIGESP.9729	LOC112043857	XLOC_011173	LOC112043857	XM_024079489.2	=	TSS15791			aldo-keto reductase AKR2E4-like	112043857
XP_023944160.2	0.38374	0.232193	0.391854	0.227158	0.271027	0.357077	0.380535	0.234309	0.00902067	0.733045	-0.121339	0.572598	-0.00355237	0.720633	-0.130268	0.571402	-0.0125728	0.731437	0.11782	0.566186	NC_069083.1	4733520	4764457	30938	+	StringTie	transcript	XM_024088392.2	BIGESP.167	LOC112050198	XLOC_000099	LOC112050198	XM_024088392.2	=	TSS121			uncharacterized protein LOC112050198 isoform X3	112050198
XP_023939350.1	0.0381402	0.677122	-1.0016	0.0206785	-0.379277	0.246656	-0.172705	0.499781	-1.0124	0.019164	-0.413469	0.224367	-0.209956	0.447675	0.881496	0.0446334	0.950731	0.0280547	0.216269	0.421505	NC_069097.1	14792287	14796430	4144	+	StringTie	transcript	XM_024083582.2	BIGESP.8361	LOC112046787	XLOC_009548	LOC112046787	XM_024083582.2	=	TSS13570			translocon-associated protein subunit alpha	112046787
XP_052745276.1	-0.540556	0.157238	-0.3545	0.266839	-0.824058	0.066955	0.382343	0.233074	0.228304	0.443926	-0.536214	0.161129	0.789959	0.085701	-0.666879	0.119286	0.664834	0.108505	0.955029	0.0238617	NC_069107.1	6728593	6927472	198880	-	StringTie	transcript	XM_052889316.1	BIGESP.12374	LOC112058339	XLOC_014740	LOC112058339	XM_052889316.1	=	TSS20658			plasma membrane calcium-transporting ATPase 2 isoform X4	112058339
XP_052738626.1	-0.182986	0.485212	0.115307	0.583614	0.173129	0.498987	-0.994104	0.0221833	0.295313	0.350804	0.350846	0.284656	-0.900718	0.0444598	0.0583543	0.665913	-1.04726	0.0129936	-1.07272	0.0124148	NC_069089.1	12837077	12858579	21503	+	StringTie	transcript	XM_052882666.1	BIGESP.4169	LOC112055540	XLOC_004688	LOC112055540	XM_052882666.1	=	TSS6692			antichymotrypsin-2	112055540
XP_023944359.2	0.881801	0.041463	1.02905	0.0136527	1.30356	0.00176206	1.07804	0.00907074	0.464859	0.206341	1.13492	0.00714791	0.612568	0.142039	0.914914	0.0365498	0.179402	0.504566	-0.79886	0.0798521	NC_069092.1	14529689	14539560	9872	-	StringTie	transcript	XM_024088591.2	BIGESP.5876	LOC112050339	XLOC_006925	LOC112050339	XM_024088591.2	=	TSS9854			trypsin-1	112050339
XP_052744297.1	0.609864	0.117981	0.847823	0.0519068	1.04715	0.0117074	-0.517593	0.167884	0.401073	0.246466	0.777652	0.0889968	-0.849445	0.06191	0.467318	0.193611	-0.981885	0.0233666	-1.11534	0.00826688	NC_069104.1	9227674	9273119	45446	-	StringTie	transcript	XM_052888337.1	BIGESP.11446	LOC112053547	XLOC_013660	LOC112053547	XM_052888337.1	=	TSS19221			uncharacterized protein LOC112053547	112053547
XP_052742703.1	0.306732	0.307672	-0.287542	0.345338	-0.603791	0.134971	0.606478	0.118881	-0.543607	0.157756	-0.756888	0.0911254	0.358	0.278421	-0.408008	0.2321	0.767597	0.0783923	0.893287	0.0377042	NC_069100.1	15471885	15557869	85985	-	StringTie	transcript	XM_052886743.1	BIGESP.9755	LOC112043861	XLOC_011557	LOC112043861	XM_052886743.1	=	TSS16310			talin-1 isoform X10	112043861
XP_052746229.1	0.85211	0.0504598	0.996565	0.0179453	1.02674	0.0140289	0	0.725106	0.439253	0.220942	0.529676	0.173633	-0.85211	0.0607846	0.106875	0.606209	-0.996565	0.0204116	-1.02674	0.0181672	NC_069109.1	3094830	3108447	13618	-	StringTie	transcript	XM_052890269.1	BIGESP.12981	LOC112051004	XLOC_015601	LOC112051004	XM_052890269.1	=	TSS21856			L-dopachrome tautomerase yellow-f-like	112051004
XP_052741062.1	0.831891	0.0560096	1.1951	0.00344373	1.14815	0.00473633	0	0.725106	0.982078	0.0274566	0.882552	0.0539839	-0.831891	0.0671286	-0.184416	0.490399	-1.1951	0.00366238	-1.14815	0.00621543	NC_069095.1	7765873	7769316	3444	+	StringTie	transcript	XM_052885102.1	BIGESP.7105	LOC112043107	XLOC_008258	LOC112043107	XM_052885102.1	=	TSS11775			circadian clock-controlled protein daywake isoform X2	112043107
XP_023944639.2	0.810899	0.0622476	0	0.725106	1.19525	0.00344373	0.890416	0.039074	-0.810899	0.0744148	1.00499	0.022627	0.223397	0.451199	1.19525	0.00361736	0.890416	0.0421222	-0.903386	0.0459453	NC_069083.1	13769935	13786948	17014	+	StringTie	transcript	XM_024088871.2	BIGESP.452	LOC112050579	XLOC_000265	LOC112050579	XM_024088871.2	=	TSS383			uncharacterized protein LOC112050579	112050579
XP_052743177.1	0.285377	0.337653	0.398519	0.222781	-0.330577	0.288576	-0.088728	0.610849	0.12269	0.594357	-0.574478	0.147367	-0.367199	0.256074	-0.664053	0.119923	-0.475098	0.193434	0.247871	0.378437	NC_069100.1	5924530	5956004	31475	+	StringTie	transcript	XM_052887217.1	BIGESP.9360	LOC112051638	XLOC_010936	LOC112051638	XM_052887217.1	=	TSS15463			heterogeneous nuclear ribonucleoprotein U-like protein 1	112051638
XP_023934577.2	0.103117	0.59809	-0.838582	0.0634373	-0.838582	0.0634373	0.526114	0.149791	-0.874528	0.0520193	-0.874528	0.0520193	0.44001	0.220482	0	0.739084	1.01508	0.0164855	1.01508	0.0144759	NC_069097.1	106265	133265	27001	+	StringTie	transcript	XM_024078809.2	BIGESP.7906	LOC112043408	XLOC_009295	LOC112043408	XM_024078809.2	=	TSS13221			fatty acid synthase	112043408
XP_023944255.1	-0.157166	0.521759	-0.695775	0.106074	-0.312378	0.311785	0.521815	0.151505	-0.579541	0.145486	-0.160051	0.518463	0.650491	0.130289	0.447999	0.205338	1.01209	0.0168971	0.766478	0.0758264	NC_069084.1	16868984	16878198	9215	+	StringTie	transcript	XM_024088487.2	BIGESP.1235	LOC112050260	XLOC_001115	LOC112050260	XM_024088487.2	=	TSS1592			trifunctional enzyme subunit beta, mitochondrial	112050260
XP_052743846.1	0.14006	0.549264	-0.336865	0.283	-0.0406045	0.668894	-0.249752	0.396643	-0.461788	0.197254	-0.17998	0.489453	-0.380659	0.245482	0.299203	0.338379	0.0929362	0.622151	-0.210665	0.463164	NC_069102.1	12334197	12345917	11721	+	StringTie	transcript	XM_052887886.1	BIGESP.10661	LOC112047662	XLOC_012393	LOC112047662	XM_052887886.1	=	TSS17499			antichymotrypsin-1	112047662
XP_023946420.1	0.343639	0.265029	-1.04694	0.0145627	-0.13929	0.547916	-1.04694	0.0145627	-1.13965	0.00649518	-0.470252	0.192923	-1.13965	0.00649518	1.00814	0.0174695	0	0.739084	-1.00814	0.021254	NC_069101.1	14378948	14381385	2438	-	StringTie	transcript	XM_024090652.2	BIGESP.10200	LOC112051839	XLOC_012119	LOC112051839	XM_024090652.2	=	TSS17109			60S ribosomal protein L34	112051839
XP_023951695.1	-0.143303	0.541559	0.179382	0.48981	-0.354148	0.267186	-0.588014	0.139826	0.316557	0.320971	-0.220062	0.434299	-0.479154	0.188746	-0.508531	0.176312	-0.708039	0.105543	-0.286981	0.361929	NC_069089.1	11250829	11266686	15858	-	StringTie	transcript	XM_024095927.2	BIGESP.4147	LOC112055727	XLOC_004971	LOC112055727	XM_024095927.2	=	TSS7092			dipeptidyl peptidase 3 isoform X2	112055727
XP_023939767.2	1.05347	0.0109711	0.880526	0.0418585	0.944315	0.0276238	0.354101	0.256096	-0.397044	0.235257	-0.266985	0.370428	-0.933911	0.0359775	0.138107	0.56572	-0.690231	0.111707	-0.781042	0.0851479	NC_069102.1	1671431	1678874	7444	-	StringTie	transcript	XM_024083999.2	BIGESP.10283	LOC112047080	XLOC_012487	LOC112047080	XM_024083999.2	=	TSS17616			beta-hexosaminidase subunit beta	112047080
XP_052745507.1	0.589201	0.124511	-0.673127	0.112559	-0.673127	0.112559	0.371003	0.241907	-0.925716	0.0383119	-0.925716	0.0383119	-0.265341	0.372772	0	0.739084	0.835401	0.0586141	0.835401	0.0553537	NC_069084.1	17680159	17702176	22018	-	StringTie	transcript	XM_052889547.1	BIGESP.1206	LOC112044678	XLOC_001515	LOC112044678	XM_052889547.1	=	TSS2169			myrosinase 1	112044678
XP_023951084.1	0.978857	0.0207299	1.14842	0.00472669	0	0.725106	0.963795	0.0228296	0.58484	0.151572	-0.978857	0.0252315	-0.0511702	0.660299	-1.14842	0.00512219	-0.625048	0.133203	0.963795	0.0218617	NC_069088.1	14797735	14798989	1255	+	StringTie	transcript	XM_024095316.2	BIGESP.3654	LOC112055287	XLOC_004043	LOC112055287	XM_024095316.2	=	TSS5769			mitochondrial import inner membrane translocase subunit Tim8	112055287
XP_023937413.1	0.0609229	0.649814	-0.101705	0.59582	-0.600492	0.136074	-0.124041	0.567543	-0.162044	0.515514	-0.646814	0.125341	-0.184152	0.483518	-0.51893	0.171251	-0.0225058	0.719576	0.500224	0.165055	NC_069084.1	15114935	15120614	5680	-	StringTie	transcript	XM_024081645.2	BIGESP.1100	LOC112045468	XLOC_001444	LOC112045468	XM_024081645.2	=	TSS2071			eukaryotic translation initiation factor 2 subunit 1	112045468
XP_023945790.1	-0.302626	0.324309	-0.0636514	0.639637	-0.886651	0.0474469	-0.0510186	0.655952	0.242718	0.423514	-0.773615	0.0864727	0.254749	0.408225	-0.865206	0.0525241	0.0126644	0.728859	0.869529	0.0433666	NC_069107.1	9867432	9917301	49870	-	StringTie	transcript	XM_024090022.2	BIGESP.12415	LOC112051399	XLOC_014783	LOC112051399	XM_024090022.2	=	TSS20713			guanine nucleotide-binding protein G(I)/G(S)/G(T) subunit beta-1	112051399
XP_023941173.2	-0.653902	0.118132	-0.288771	0.343511	-0.0491145	0.658235	-0.493873	0.17983	0.427068	0.228971	0.619385	0.140141	0.215468	0.46282	0.242063	0.415723	-0.229701	0.426527	-0.45266	0.212794	NC_069099.1	8837517	8839998	2482	+	StringTie	transcript	XM_024085405.2	BIGESP.9039	LOC112048053	XLOC_010516	LOC112048053	XM_024085405.2	=	TSS14886			tyrosine--tRNA ligase, cytoplasmic	112048053
XP_023947564.2	0.80587	0.0634566	0.548504	0.138781	-0.773946	0.0829839	-0.320534	0.299698	-0.362102	0.259765	-1.07896	0.0112765	-0.948814	0.0321865	-0.975547	0.0240225	-0.761061	0.0883023	0.61844	0.120106	NC_069094.1	1351656	1364799	13144	-	StringTie	transcript	XM_024091796.2	BIGESP.6525	LOC112052634	XLOC_007910	LOC112052634	XM_024091796.2	=	TSS11272			tenascin isoform X2	112052634
XP_052743431.1	-1.02451	0.0175531	-0.375976	0.249006	-0.441121	0.207399	-0.0957536	0.60254	0.909443	0.0461254	0.885501	0.0528103	0.997474	0.0243023	-0.0735044	0.645328	0.286939	0.355466	0.355203	0.250727	NC_069101.1	12545596	12553257	7662	-	StringTie	transcript	XM_052887471.1	BIGESP.10117	LOC112044605	XLOC_012077	LOC112044605	XM_052887471.1	=	TSS17049			F-actin-capping protein subunit beta	112044605
XP_023949252.2	0.101285	0.600453	-0.198981	0.463772	-0.198981	0.463772	0.956158	0.0247267	-0.291014	0.337627	-0.291014	0.337627	0.936846	0.0385241	0	0.739084	0.983455	0.0218199	0.983455	0.0193344	NC_069096.1	327726	401260	73535	+	StringTie	transcript	XM_024093484.2	BIGESP.7416	LOC112053886	XLOC_008713	LOC112053886	XM_024093484.2	=	TSS12387	BIGESP.7416.2		titin isoform X5	112053886
XP_023934003.2	0	0.725106	0.941257	0.0286624	1.03169	0.0132669	0	0.725106	0.941257	0.0377749	1.03169	0.0179678	0	0.739923	0.306009	0.328617	-0.941257	0.0328907	-1.03169	0.0172186	NC_069083.1	6437629	6443566	5938	-	StringTie	transcript	XM_024078235.2	BIGESP.197	LOC112042995	XLOC_000515	LOC112042995	XM_024078235.2	=	TSS726			uncharacterized protein LOC112042995	112042995
XP_023950188.1	0.613284	0.117068	0.299309	0.317977	-0.824769	0.0666367	0.760109	0.0752219	-0.359318	0.262235	-1.03558	0.0160161	0.20647	0.476569	-0.927894	0.0355241	0.541533	0.152248	1.09164	0.00741801	NC_069092.1	15275856	15279915	4060	-	StringTie	transcript	XM_024094420.2	BIGESP.5896	LOC112054584	XLOC_006941	LOC112054584	XM_024094420.2	=	TSS9873			ras-related protein Rap1	112054584
XP_023944427.2	-0.0402638	0.669315	-0.832445	0.0647749	0.322749	0.286042	-0.115696	0.579074	-0.817645	0.0716238	0.359407	0.277248	-0.0757288	0.626971	0.942118	0.0304502	0.788631	0.0722926	-0.426037	0.22863	NC_069107.1	4201398	4266884	65487	+	StringTie	transcript	XM_024088659.2	BIGESP.12323	LOC112050397	XLOC_014583	LOC112050397	XM_024088659.2	=	TSS20458			plastin-2	112050397
XP_023934442.1	0.200565	0.457965	-0.853371	0.0583794	-0.853371	0.0583794	0.448713	0.190775	-0.9204	0.0399936	-0.9204	0.0399936	0.264896	0.39245	0	0.739084	1.00069	0.0183505	1.00069	0.016074	NC_069086.1	10570779	10583696	12918	+	StringTie	transcript	XM_024078674.2	BIGESP.2308	LOC112043325	XLOC_002541	LOC112043325	XM_024078674.2	=	TSS3603			lipopolysaccharide-induced tumor necrosis factor-alpha factor homolog	112043325
XP_023946790.2	0.580966	0.127299	-0.639674	0.123232	-0.639674	0.123232	0.532255	0.146379	-0.902149	0.0441704	-0.902149	0.0441704	-0.065027	0.640797	0	0.739084	0.880776	0.0450032	0.880776	0.0411897	NC_069083.1	14026990	14035964	8975	-	StringTie	transcript	XM_024091022.2	BIGESP.471	LOC112052092	XLOC_000678	LOC112052092	XM_024091022.2	=	TSS944			mitochondrial enolase superfamily member 1	112052092
XP_023937132.1	1.15622	0.00442765	1.28218	0.00201929	1.23753	0.00262701	0	0.725106	0.487227	0.194871	0.318977	0.31719	-1.15622	0.00578457	-0.180545	0.495865	-1.28218	0.00201929	-1.23753	0.00296141	NC_069101.1	4767574	4769112	1539	+	StringTie	transcript	XM_024081364.2	BIGESP.9871	LOC112045252	XLOC_011652	LOC112045252	XM_024081364.2	=	TSS16438			U6 snRNA-associated Sm-like protein LSm3	112045252
XP_023955236.1	1.05691	0.0106752	1.16357	0.00424437	0.923063	0.0322379	0.991124	0.0188232	0.396685	0.24926	-0.443454	0.207219	-0.233588	0.415717	-0.764123	0.087135	-0.599492	0.141084	0.224644	0.409563	NC_069085.1	10866263	10872350	6088	+	StringTie	transcript	XM_024099468.2	BIGESP.1658	LOC112058562	XLOC_001767	LOC112058562	XM_024099468.2	=	TSS2520			ras-related protein Rab-14	112058562
XP_023936491.1	0.699661	0.0921415	0.293522	0.326064	-0.800937	0.0750386	-0.800937	0.0750386	-0.473117	0.191868	-1.05169	0.0137685	-1.05169	0.0137685	-0.905966	0.0412605	-0.905966	0.0412605	0	0.714521	NC_069091.1	12353772	12356531	2760	-	StringTie	transcript	XM_024080723.2	BIGESP.5343	LOC112044767	XLOC_006327	LOC112044767	XM_024080723.2	=	TSS8960			eukaryotic translation initiation factor 3 subunit K	112044767
XP_023949494.2	-0.0542305	0.651897	0.663383	0.102325	-0.123241	0.568723	-0.921634	0.0381961	0.701896	0.11337	-0.0693522	0.634405	-0.904388	0.0437974	-0.748281	0.0935916	-1.12672	0.00624437	-0.881645	0.0523794	NC_069084.1	17763184	17764256	1073	-	StringTie	transcript	XM_024093726.2	BIGESP.1209	LOC112054070	XLOC_001518	LOC112054070	XM_024093726.2	=	TSS2175			carbonyl reductase [NADPH] 3-like	112054070
XP_052745969.1	0.934648	0.0294791	0.779186	0.0700547	0.79742	0.0653408	0.696408	0.0931897	-0.425317	0.217949	-0.38504	0.242585	-0.576147	0.146637	0.0463294	0.680653	-0.188902	0.483283	-0.233389	0.433428	NC_069108.1	5438350	5454253	15904	+	StringTie	transcript	XM_052890009.1	BIGESP.12654	LOC112053452	XLOC_014956	LOC112053452	XM_052890009.1	=	TSS20942			phenoloxidase-activating factor 2	112053452
XP_023943935.2	-0.461732	0.195675	-0.969829	0.0260482	-0.969829	0.0260482	-0.969829	0.0260482	-0.808502	0.0752444	-0.808502	0.0752444	-0.808502	0.0752444	0	0.739084	0	0.739084	0	0.714521	NC_069085.1	7457217	7458253	1037	-	StringTie	transcript	XM_024088167.2	BIGESP.1519	LOC112050045	XLOC_002078	LOC112050045	XM_024088167.2	=	TSS2948			carbonyl reductase [NADPH] 3-like	112050045
XP_023949028.2	0.50943	0.157273	-0.844087	0.0621897	-0.844087	0.0621897	-0.392564	0.238299	-1.01364	0.0190161	-1.01364	0.0190161	-0.784155	0.0830482	0	0.739084	0.67294	0.105807	0.67294	0.103286	NC_069109.1	4998733	5004667	5935	+	StringTie	transcript	XM_024093260.2	BIGESP.13051	LOC112053729	XLOC_015450	LOC112053729	XM_024093260.2	=	TSS21627			UDP-N-acetylhexosamine pyrophosphorylase	112053729
XP_023942549.1	0.469829	0.178588	-0.739211	0.0939743	0.798	0.0653119	0.102073	0.599646	-0.921517	0.039373	0.442899	0.219093	-0.382825	0.244141	1.05541	0.0116656	0.781695	0.074135	-0.73977	0.0987588	NC_069098.1	2844327	2847401	3075	-	StringTie	transcript	XM_024086781.2	BIGESP.8479	LOC112049044	XLOC_010177	LOC112049044	XM_024086781.2	=	TSS14429			26S proteasome non-ATPase regulatory subunit 8	112049044
XP_023950795.2	-0.443708	0.205772	-0.718105	0.099328	-0.933057	0.0351994	0.478895	0.174058	-0.375709	0.249273	-0.768297	0.0881704	0.807505	0.0799614	-0.574716	0.1489	0.968392	0.0236527	1.07636	0.00857878	NC_069094.1	14724393	14744820	20428	-	StringTie	transcript	XM_024095027.2	BIGESP.6896	LOC112055044	XLOC_008115	LOC112055044	XM_024095027.2	=	TSS11574			MATH and LRR domain-containing protein PFE0570w isoform X8	112055044
XP_023934331.1	0.887503	0.039791	0.769075	0.073164	1.03582	0.012955	0	0.725106	-0.315292	0.306132	0.471345	0.203006	-0.887503	0.0482701	0.711567	0.0943344	-0.769075	0.0860707	-1.03582	0.0169035	NC_069084.1	11380002	11455261	75260	-	StringTie	transcript	XM_024078563.2	BIGESP.977	LOC112043242	XLOC_001369	LOC112043242	XM_024078563.2	=	TSS1956			agrin	112043242
XP_023935323.1	0.128602	0.565029	-0.773485	0.0832122	-0.773485	0.0832122	0.362187	0.248662	-0.823345	0.0694952	-0.823345	0.0694952	0.242699	0.423572	0	0.739084	0.907767	0.0380675	0.907767	0.0344984	NC_069091.1	11192457	11194793	2337	-	StringTie	transcript	XM_024079555.2	BIGESP.5308	LOC112043894	XLOC_006298	LOC112043894	XM_024079555.2	=	TSS8920			protein SCO1 homolog, mitochondrial	112043894
XP_023941237.1	0.230779	0.413328	0.33113	0.276929	0.8768	0.0425659	-0.849653	0.0598457	0.103799	0.618502	0.701578	0.113418	-0.98508	0.0245048	0.614792	0.124785	-1.03931	0.0140932	-1.31329	0.00166559	NC_069095.1	10602117	10606400	4284	+	StringTie	transcript	XM_024085469.2	BIGESP.7190	LOC112048091	XLOC_008299	LOC112048091	XM_024085469.2	=	TSS11833			paternally-expressed gene 3 protein	112048091
XP_052744975.1	0.528414	0.148669	0.331109	0.276929	-0.626351	0.127576	0.319064	0.289984	-0.232981	0.416373	-0.870927	0.0527203	-0.245692	0.399424	-0.78444	0.0810322	-0.0133513	0.730768	0.779122	0.0717492	NC_069106.1	7313711	7342475	28765	+	StringTie	transcript	XM_052889015.1	BIGESP.12127	LOC112053315	XLOC_014270	LOC112053315	XM_052889015.1	=	TSS20023			phosphoacetylglucosamine mutase	112053315
XP_052737455.1	-0.440386	0.207666	0.562922	0.134093	-1.00538	0.0201318	-0.314089	0.309367	0.875741	0.0559164	-0.862525	0.0556206	0.139871	0.57173	-1.16474	0.00453376	-0.79528	0.0777042	0.909096	0.0342379	NC_069087.1	379859	385264	5406	-	StringTie	transcript	XM_052881495.1	BIGESP.2640	LOC112052594	XLOC_003466	LOC112052594	XM_052881495.1	=	TSS4917			ester hydrolase C11orf54 homolog isoform X1	112052594
XP_023943388.2	0.210735	0.442145	-0.505214	0.173952	-0.895832	0.0450418	-0.580746	0.14237	-0.662049	0.120894	-0.962027	0.0281093	-0.723245	0.101926	-0.68133	0.114357	-0.102278	0.609177	0.629049	0.117084	NC_069090.1	575306	640316	65011	-	StringTie	transcript	XM_024087620.2	BIGESP.4355	LOC112049644	XLOC_005452	LOC112049644	XM_024087620.2	=	TSS7772			uncharacterized protein LOC112049644 isoform X1	112049644
XP_052738179.1	0.442915	0.194373	0.748438	0.0793151	0.178401	0.491215	0.207739	0.447412	0.398367	0.24836	-0.282616	0.349479	-0.254029	0.389949	-0.631781	0.130714	-0.609838	0.137309	0.0302995	0.680431	NC_069088.1	11567431	11590540	23110	+	StringTie	transcript	XM_052882219.1	BIGESP.3520	LOC112053935	XLOC_003967	LOC112053935	XM_052882219.1	=	TSS5659			97 kDa heat shock protein	112053935
XP_023936237.2	0.985577	0.0197717	0	0.725106	0	0.725106	1.00588	0.0165338	-0.985577	0.0241576	-0.985577	0.0241576	0.0708388	0.655958	0	0.739084	1.00588	0.0176431	1.00588	0.0154759	NC_069101.1	12928256	12934679	6424	-	StringTie	transcript	XM_024080469.2	BIGESP.10120	LOC112044591	XLOC_012080	LOC112044591	XM_024080469.2	=	TSS17054			fumarylacetoacetase	112044591
XP_023940966.1	0.348805	0.260164	-0.811005	0.0717492	-0.811005	0.0717492	-0.174103	0.497823	-0.933128	0.0362122	-0.933128	0.0362122	-0.498565	0.178923	0	0.739084	0.740236	0.0867428	0.740236	0.0842186	NC_069092.1	906256	916269	10014	+	StringTie	transcript	XM_024085198.2	BIGESP.5544	LOC112047903	XLOC_006450	LOC112047903	XM_024085198.2	=	TSS9139			uncharacterized protein LOC112047903	112047903
XP_023949286.1	0.519654	0.152453	-0.804911	0.0733569	0.321481	0.287421	-0.143852	0.540605	-0.987446	0.0237363	-0.225296	0.427402	-0.627419	0.13137	0.918837	0.0357331	0.746615	0.084955	-0.448468	0.215006	NC_069108.1	6110369	6154568	44200	-	StringTie	transcript	XM_024093518.2	BIGESP.12681	LOC112053910	XLOC_015218	LOC112053910	XM_024093518.2	=	TSS21299			modular serine protease	112053910
XP_023950891.2	-0.288572	0.343887	0.163031	0.514968	-0.838187	0.0635016	-0.325961	0.293222	0.434808	0.224212	-0.71985	0.103222	-0.0408517	0.672309	-0.894335	0.044508	-0.468455	0.196505	0.701147	0.0951736	NC_069089.1	13222997	13236121	13125	-	StringTie	transcript	XM_024095123.2	BIGESP.4188	LOC112055117	XLOC_004986	LOC112055117	XM_024095123.2	=	TSS7120			methionine aminopeptidase 2	112055117
XP_023935118.2	-0.953526	0.030135	-0.513791	0.169823	0.430554	0.20192	-0.113708	0.581678	0.761061	0.0940675	1.0794	0.012135	0.918432	0.0438521	0.823531	0.0616688	0.41834	0.224865	-0.527805	0.172186	NC_069093.1	15730031	15761243	31213	+	StringTie	transcript	XM_024079350.2	BIGESP.6447	LOC112043776	XLOC_007240	LOC112043776	XM_024079350.2	=	TSS10317			uncharacterized protein LOC112043776	112043776
XP_023950304.1	0.824635	0.0577299	0.924342	0.03209	1.23059	0.00280064	0	0.725106	0.288988	0.359392	1.05763	0.0143859	-0.824635	0.069	0.931205	0.0322444	-0.924342	0.0369132	-1.23059	0.0031672	NC_069083.1	19015047	19016006	960	+	StringTie	transcript	XM_024094536.2	BIGESP.631	LOC112054673	XLOC_000376	LOC112054673	XM_024094536.2	=	TSS537			protein lethal(2)essential for life	112054673
XP_023945055.2	0.492356	0.166733	0.278411	0.347154	-0.847105	0.0607492	-0.104343	0.59245	-0.236372	0.411887	-1.01023	0.0192894	-0.575127	0.147074	-0.940088	0.0332154	-0.374371	0.254817	0.808856	0.0631543	NC_069085.1	780797	818959	38163	-	StringTie	transcript	XM_024089287.2	BIGESP.1318	LOC112050886	XLOC_001941	LOC112050886	XM_024089287.2	=	TSS2762			long-chain-fatty-acid--CoA ligase 4 isoform X1	112050886
XP_052743193.1	-0.570881	0.146476	-1.03859	0.0155884	-1.03859	0.0155884	-0.808697	0.0722476	-0.849136	0.0619453	-0.849136	0.0619453	-0.358538	0.262955	0	0.739084	0.698617	0.0982701	0.698617	0.0959807	NC_069084.1	16241235	16266590	25356	+	StringTie	transcript	XM_052887233.1	BIGESP.1156	LOC112054606	XLOC_001092	LOC112054606	XM_052887233.1	=	TSS1556			glutathione synthetase isoform X3	112054606
XP_052747197.1	-0.126443	0.564386	-0.769452	0.0841961	-0.769452	0.0841961	0.529557	0.148026	-0.714824	0.104286	-0.714824	0.104286	0.622629	0.139399	0	0.739084	0.965333	0.0240836	0.965333	0.0214405	NC_069085.1	15819789	15827242	7454	+	StringTie	transcript	XM_052891237.1	BIGESP.1865	LOC112053880	XLOC_001852	LOC112053880	XM_052891237.1	=	TSS2644			NADH dehydrogenase [ubiquinone] flavoprotein 1, mitochondrial	112053880
XP_023950334.2	-0.276947	0.359135	0.360862	0.249717	-0.686537	0.109132	-0.0273681	0.69101	0.61367	0.141733	-0.447897	0.204579	0.250369	0.414071	-0.951403	0.0295756	-0.386763	0.246482	0.664589	0.105939	NC_069086.1	2234508	2236902	2395	+	StringTie	transcript	XM_024094566.2	BIGESP.1970	LOC112054700	XLOC_002342	LOC112054700	XM_024094566.2	=	TSS3317			tubulin beta chain-like	112054700
XP_023943974.2	-0.569309	0.146804	-0.674561	0.112058	-1.04468	0.0149518	0.28956	0.331283	-0.144435	0.541042	-0.857822	0.0577846	0.781875	0.0878167	-0.805062	0.0743344	0.862508	0.0492444	1.12279	0.00556913	NC_069090.1	8298142	8301004	2863	-	StringTie	transcript	XM_024088206.2	BIGESP.4587	LOC112050073	XLOC_005610	LOC112050073	XM_024088206.2	=	TSS7964			short-chain specific acyl-CoA dehydrogenase, mitochondrial	112050073
XP_023939658.2	0.912736	0.0342605	1.0523	0.0110772	0.675307	0.0987203	0	0.725106	0.456926	0.210945	-0.555316	0.15373	-0.912736	0.0418392	-0.859094	0.0557588	-1.0523	0.0122186	-0.675307	0.117961	NC_069107.1	10403339	10596158	192820	+	StringTie	transcript	XM_024083890.2	BIGESP.12433	LOC112047003	XLOC_014667	LOC112047003	XM_024083890.2	=	TSS20568			calsyntenin-1	112047003
XP_052742097.1	0.520729	0.152093	0.744852	0.0801608	-0.606204	0.133714	0.0403372	0.674376	0.323273	0.312714	-0.855261	0.0590354	-0.490068	0.183354	-0.961551	0.0265595	-0.723043	0.10063	0.628298	0.117447	NC_069084.1	14978453	15011082	32630	-	StringTie	transcript	XM_052886137.1	BIGESP.1107	LOC112056840	XLOC_001441	LOC112056840	XM_052886137.1	=	TSS2068			protein DEK isoform X3	112056840
XP_023951516.2	-0.521709	0.165823	-0.393123	0.237984	-0.948063	0.0317299	0.00273873	0.723447	0.153555	0.552289	-0.74905	0.0948039	0.523896	0.17618	-0.810832	0.0727524	0.395553	0.241968	0.948891	0.0254309	NC_069083.1	874021	881575	7555	-	StringTie	transcript	XM_024095748.2	BIGESP.26	LOC112055568	XLOC_000404	LOC112055568	XM_024095748.2	=	TSS574			ubiquitin-like modifier-activating enzyme 5	112055568
XP_052742983.1	-0.336516	0.283283	-0.180587	0.48891	-0.939382	0.0342283	-0.39872	0.234434	0.163428	0.538855	-0.823667	0.0693601	-0.069496	0.634277	-0.881287	0.0484148	-0.230793	0.425228	0.797411	0.0663312	NC_069100.1	3106240	3121040	14801	+	StringTie	transcript	XM_052887023.1	BIGESP.9298	LOC112051208	XLOC_010902	LOC112051208	XM_052887023.1	=	TSS15406			coatomer subunit delta isoform X2	112051208
XP_023955163.1	0.379602	0.235273	-0.98686	0.0235305	0.12924	0.56426	-0.98686	0.0235305	-1.09424	0.00965273	-0.257871	0.384026	-1.09424	0.00965273	1.02363	0.0154695	0	0.739084	-1.02363	0.0186527	NC_069091.1	1574815	1579459	4645	-	StringTie	transcript	XM_024099395.2	BIGESP.5028	LOC112058488	XLOC_006146	LOC112058488	XM_024099395.2	=	TSS8696			acidic leucine-rich nuclear phosphoprotein 32 family member B	112058488
XP_052740819.1	0.0544652	0.658048	-0.880581	0.049492	-0.880581	0.049492	-0.325793	0.293431	-0.89853	0.04509	-0.89853	0.04509	-0.374985	0.249743	0	0.739084	0.755661	0.0813376	0.755661	0.0787267	NC_069094.1	11656824	11663916	7093	-	StringTie	transcript	XM_052884859.1	BIGESP.6798	LOC112052764	XLOC_008064	LOC112052764	XM_052884859.1	=	TSS11496			thioredoxin domain-containing protein	112052764
XP_052745060.1	0.575984	0.129051	0.649598	0.10665	0	0.725106	1.09564	0.00756913	0.132666	0.580823	-0.575984	0.146701	0.997216	0.0243151	-0.649598	0.125048	0.957241	0.0263215	1.09564	0.0071865	NC_069106.1	714812	761414	46603	-	StringTie	transcript	XM_052889100.1	BIGESP.11933	LOC112051953	XLOC_014358	LOC112051953	XM_052889100.1	=	TSS20144			aminopeptidase N	112051953
XP_023949438.1	0.721669	0.0860932	-0.692603	0.107437	0.597913	0.12201	0.338048	0.27035	-0.994887	0.0221479	-0.180052	0.489424	-0.47153	0.192476	0.941309	0.0307814	0.836494	0.0584469	-0.309942	0.329714	NC_069099.1	10154622	10156341	1720	+	StringTie	transcript	XM_024093670.2	BIGESP.9050	LOC112054026	XLOC_010531	LOC112054026	XM_024093670.2	=	TSS14905			beta-ureidopropionase-like	112054026
XP_052738301.1	0.953991	0.0253023	0.87012	0.0438682	0.692364	0.0946045	0.777169	0.0707138	-0.259047	0.38201	-0.628364	0.130929	-0.483403	0.186434	-0.422914	0.22299	-0.248053	0.403113	0.19231	0.457219	NC_069083.1	5709951	5778836	68886	+	StringTie	transcript	XM_052882341.1	BIGESP.205	LOC112057725	XLOC_000114	LOC112057725	XM_052882341.1	=	TSS149			very low-density lipoprotein receptor isoform X6	112057725
XP_023940420.1	-0.472974	0.190431	-0.995503	0.0218907	-0.995503	0.0218907	-0.265093	0.374871	-0.836657	0.0658328	-0.836657	0.0658328	0.22823	0.444264	0	0.739084	0.914583	0.0365756	0.914583	0.0331511	NC_069087.1	2650756	2690207	39452	-	StringTie	transcript	XM_024084652.2	BIGESP.2717	LOC112047512	XLOC_003516	LOC112047512	XM_024084652.2	=	TSS4984			CD63 antigen isoform X2	112047512
XP_023935293.1	-0.340117	0.279531	-0.950786	0.0309164	-0.950786	0.0309164	-0.380839	0.245412	-0.835969	0.0660643	-0.835969	0.0660643	-0.0452054	0.667489	0	0.739084	0.81943	0.0625209	0.81943	0.0591318	NC_069100.1	15213866	15218838	4973	+	StringTie	transcript	XM_024079525.2	BIGESP.9717	LOC112043868	XLOC_011164	LOC112043868	XM_024079525.2	=	TSS15773			uncharacterized protein LOC112043868	112043868
XP_023944118.2	0.518515	0.152788	-0.235755	0.413942	-0.762868	0.0857428	0.672209	0.0997556	-0.685584	0.114045	-0.956565	0.0299711	0.203082	0.481646	-0.652633	0.123752	0.808744	0.0665434	1.01586	0.0144373	NC_069086.1	12794044	12809260	15217	+	StringTie	transcript	XM_024088350.2	BIGESP.2382	LOC112050165	XLOC_002581	LOC112050165	XM_024088350.2	=	TSS3660			sarcosine dehydrogenase, mitochondrial	112050165
XP_023941068.1	0.40669	0.216868	0.273296	0.354656	-0.712662	0.101013	0.0442741	0.669675	-0.147062	0.537489	-0.878294	0.0510772	-0.368181	0.25509	-0.826508	0.0667363	-0.231544	0.424042	0.732459	0.0862058	NC_069103.1	1626919	1645415	18497	+	StringTie	transcript	XM_024085300.2	BIGESP.10775	LOC112047974	XLOC_012775	LOC112047974	XM_024085300.2	=	TSS18031			protein arginine N-methyltransferase 1	112047974
XP_023938205.2	0.967183	0.0220193	1.05216	0.0110772	0.970296	0.0216077	0	0.725106	0.295342	0.350801	0.0105499	0.731852	-0.967183	0.0269646	-0.285354	0.350945	-1.05216	0.0122186	-0.970296	0.0279775	NC_069089.1	8272447	8289311	16865	+	StringTie	transcript	XM_024082437.2	BIGESP.3995	LOC112045970	XLOC_004570	LOC112045970	XM_024082437.2	=	TSS6517			carboxypeptidase E	112045970
XP_023937574.1	0.459431	0.184527	-0.776583	0.082135	0.434991	0.199502	0.57974	0.127598	-0.944904	0.0335273	-0.0286848	0.69291	0.148591	0.558984	0.936131	0.031463	0.989072	0.0206559	0.176766	0.480514	NC_069101.1	11531106	11535194	4089	+	StringTie	transcript	XM_024081806.1	BIGESP.10084	LOC112045571	XLOC_011785	LOC112045571	XM_024081806.1	=	TSS16637			superoxide dismutase [Mn] 1, mitochondrial	112045571
XP_023944816.1	-0.12779	0.562624	1.06826	0.00978778	0.844649	0.0530064	0.266793	0.362849	1.1118	0.00884887	0.91133	0.0456109	0.384859	0.257058	-0.403752	0.235569	-0.946975	0.0311961	-0.667754	0.120621	NC_069090.1	17593895	17595846	1952	-	StringTie	transcript	XM_024089048.2	BIGESP.4969	LOC112050712	XLOC_005816	LOC112050712	XM_024089048.2	=	TSS8242			venom serine carboxypeptidase	112050712
XP_023945455.2	-0.25119	0.395193	-0.00602087	0.715701	-0.879828	0.0495756	-0.549295	0.153199	0.245464	0.419923	-0.78734	0.0820386	-0.338695	0.28027	-0.877811	0.0493055	-0.544764	0.159437	0.625742	0.118225	NC_069088.1	204880	207205	2326	+	StringTie	transcript	XM_024089687.2	BIGESP.3235	LOC112051167	XLOC_003797	LOC112051167	XM_024089687.2	=	TSS5407			double-strand break repair protein MRE11	112051167
XP_052741837.1	-0.407082	0.228096	-0.535978	0.15909	-1.03647	0.0157267	-0.287615	0.345283	-0.151517	0.530376	-0.912256	0.0423248	0.129467	0.585386	-0.861863	0.0539453	0.277035	0.368855	0.95245	0.0246045	NC_069097.1	2695434	2708822	13389	-	StringTie	transcript	XM_052885877.1	BIGESP.7964	LOC112044950	XLOC_009613	LOC112044950	XM_052885877.1	=	TSS13654			chromobox protein homolog 3	112044950
XP_052742172.1	-0.884376	0.0482894	-0.884376	0.0482894	-0.118473	0.575495	-0.110745	0.585849	0	0.739923	0.843554	0.0685595	0.846324	0.067328	0.843554	0.0570322	0.846324	0.0559035	0.00780815	0.708653	NC_069098.1	13474754	13487622	12869	-	StringTie	transcript	XM_052886212.1	BIGESP.8711	LOC112056308	XLOC_010322	LOC112056308	XM_052886212.1	=	TSS14618			GDP-mannose 4,6 dehydratase	112056308
XP_052738811.1	-0.250039	0.396315	-0.910227	0.0414309	-0.910227	0.0414309	0.00265495	0.723457	-0.823345	0.0694952	-0.823345	0.0694952	0.252567	0.411405	0	0.739084	0.911073	0.0373601	0.911073	0.0338714	NC_069090.1	15054918	15076226	21309	+	StringTie	transcript	XM_052882851.1	BIGESP.4846	LOC112057167	XLOC_005359	LOC112057167	XM_052882851.1	=	TSS7638			bleomycin hydrolase	112057167
XP_023939519.2	0.848317	0.0515852	-0.725	0.0976206	-0.725	0.0976206	-0.725	0.0976206	-1.0714	0.0118585	-1.0714	0.0118585	-1.0714	0.0118585	0	0.739084	0	0.739084	0	0.714521	NC_069083.1	9740734	9747492	6759	-	StringTie	transcript	XM_024083751.2	BIGESP.301	LOC112046905	XLOC_000576	LOC112046905	XM_024083751.2	=	TSS806			nuclear pore complex protein DDB_G0274915	112046905
XP_023943907.2	0.886894	0.0398617	1.04199	0.0124437	0.788787	0.0679486	0	0.725106	0.492081	0.192341	-0.267835	0.369193	-0.886894	0.0483441	-0.695478	0.109852	-1.04199	0.0139003	-0.788787	0.0829678	NC_069100.1	11476585	11490239	13655	-	StringTie	transcript	XM_024088139.2	BIGESP.9551	LOC112050020	XLOC_011450	LOC112050020	XM_024088139.2	=	TSS16152			probable chitinase 2	112050020
XP_052744696.1	0.0574821	0.654241	0.0379678	0.677293	-0.919303	0.0392797	-0.20284	0.458778	-0.0195445	0.706778	-0.937191	0.0356013	-0.258114	0.383601	-0.931163	0.0345273	-0.23945	0.41355	0.851327	0.0507428	NC_069105.1	7849451	7855445	5995	+	StringTie	transcript	XM_052888736.1	BIGESP.11805	LOC112056640	XLOC_013880	LOC112056640	XM_052888736.1	=	TSS19511			galactose mutarotase	112056640
XP_023941388.2	0.825798	0.0573248	1.00759	0.0164405	-0.699434	0.105016	-0.699434	0.105016	0.361958	0.275087	-1.0473	0.0143183	-1.0473	0.0143183	-1.14501	0.00528939	-1.14501	0.00528939	0	0.714521	NC_069093.1	10034053	10035276	1224	+	StringTie	transcript	XM_024085620.2	BIGESP.6266	LOC112048184	XLOC_007137	LOC112048184	XM_024085620.2	=	TSS10162	BIGESP.6266.1		cathepsin B	112048184
XP_052741893.1	-0.273757	0.363939	0.367883	0.244569	-0.909894	0.0414566	-0.909894	0.0414566	0.599221	0.146952	-0.81363	0.0728232	-0.81363	0.0728232	-1.02243	0.0163023	-1.02243	0.0163023	0	0.714521	NC_069084.1	18344332	18353426	9095	+	StringTie	transcript	XM_052885933.1	BIGESP.1223	LOC112053021	XLOC_001135	LOC112053021	XM_052885933.1	=	TSS1622			digestive cysteine proteinase 1	112053021
XP_052740108.1	0.276002	0.350469	-0.0104982	0.71201	0.649144	0.106717	-0.65103	0.119592	-0.285694	0.345309	0.438103	0.221826	-0.77903	0.0842444	0.655795	0.111412	-0.645609	0.126225	-0.939091	0.0368039	NC_069093.1	1377001	1488196	111196	+	StringTie	transcript	XM_052884148.1	BIGESP.6009	LOC112048072	XLOC_006999	LOC112048072	XM_052884148.1	=	TSS9964			probable chitinase 10	112048072
XP_023954651.1	1.38623	0.00110932	1.06214	0.0101543	1.32826	0.00145016	0.812994	0.0614791	-1.05516	0.0134116	-0.237963	0.409627	-1.30867	0.00192605	0.908014	0.0380386	-0.705668	0.106354	-1.22648	0.00320257	NC_069089.1	6252070	6253759	1690	+	StringTie	transcript	XM_024098883.2	BIGESP.3917	LOC112058173	XLOC_004522	LOC112058173	XM_024098883.2	=	TSS6443			cuticle protein 8-like	112058173
XP_052741768.1	0.474021	0.176685	-0.750726	0.0900579	0.794324	0.0665981	-0.750726	0.0900579	-0.931333	0.0365498	0.431246	0.226402	-0.931333	0.0365498	1.06028	0.0112508	0	0.739084	-1.06028	0.0136077	NC_069097.1	9332868	9336398	3531	+	StringTie	transcript	XM_052885808.1	BIGESP.8192	LOC112052216	XLOC_009462	LOC112052216	XM_052885808.1	=	TSS13452			pyrimidodiazepine synthase-like	112052216
XP_052741315.1	0.565627	0.133199	0.827308	0.0569743	0.587512	0.125029	0.0907861	0.613026	0.40496	0.243395	0.0302246	0.708904	-0.498422	0.178974	-0.378011	0.252437	-0.784419	0.0810322	-0.522169	0.17472	NC_069096.1	2313920	2336690	22771	-	StringTie	transcript	XM_052885355.1	BIGESP.7481	LOC112057878	XLOC_009043	LOC112057878	XM_052885355.1	=	TSS12875			LOW QUALITY PROTEIN: carboxylic ester hydrolase	112057878
XP_023936841.1	0.402184	0.220601	-0.695188	0.106373	0.127725	0.566122	-0.166167	0.509312	-0.863892	0.0548264	-0.287402	0.343389	-0.535614	0.161566	0.752397	0.0823312	0.609343	0.126421	-0.287883	0.360723	NC_069096.1	15651727	15683149	31423	+	StringTie	transcript	XM_024081073.2	BIGESP.7860	LOC112045029	XLOC_008967	LOC112045029	XM_024081073.2	=	TSS12764			trifunctional purine biosynthetic protein adenosine-3 isoform X1	112045029
XP_052737554.1	0.412797	0.21255	-0.731863	0.0956624	0.322845	0.285977	0.498287	0.163164	-0.894669	0.0466141	-0.100816	0.59655	0.101744	0.621093	0.860746	0.0499035	0.927185	0.0331576	0.201023	0.444186	NC_069087.1	4210841	4235571	24731	-	StringTie	transcript	XM_052881594.1	BIGESP.2803	LOC112056977	XLOC_003543	LOC112056977	XM_052881594.1	=	TSS5020			annexin B9 isoform X4	112056977
XP_023946925.2	0.460953	0.183598	-0.271216	0.366691	-0.901087	0.0433569	-0.199812	0.462601	-0.673638	0.116801	-1.04377	0.0150161	-0.621293	0.133421	-0.804251	0.0748907	0.0746308	0.644	0.83206	0.0561576	NC_069099.1	5708289	5716359	8071	+	StringTie	transcript	XM_024091157.2	BIGESP.8967	LOC112052180	XLOC_010475	LOC112052180	XM_024091157.2	=	TSS14830			46 kDa FK506-binding nuclear protein isoform X2	112052180
XP_023947767.2	0.890744	0.0390675	1.09273	0.00777814	1.03893	0.0126302	0.526359	0.149572	0.635057	0.134987	0.472728	0.202431	-0.680336	0.11526	-0.198624	0.469582	-1.01297	0.0176656	-0.933882	0.0376174	NC_069087.1	10013243	10057579	44337	-	StringTie	transcript	XM_024091999.2	BIGESP.2975	LOC112052777	XLOC_003649	LOC112052777	XM_024091999.2	=	TSS5182			titin	112052777
XP_023948182.2	0	0.725106	0.740589	0.0815016	0.895996	0.0377781	0.921205	0.0324984	0.740589	0.101582	0.895996	0.0498296	0.921205	0.0427717	0.399093	0.239322	0.466394	0.194122	0.0786887	0.614582	NC_069087.1	13689118	13773386	84269	-	StringTie	transcript	XM_024092414.2	BIGESP.3087	LOC112053115	XLOC_003706	LOC112053115	XM_024092414.2	=	TSS5270			uncharacterized protein LOC112053115 isoform X2	112053115
XP_023952769.2	0.73066	0.0839421	0.918163	0.0333891	0.921671	0.0323859	0	0.725106	0.476936	0.200203	0.486097	0.195383	-0.73066	0.100145	0.011147	0.730061	-0.918163	0.0385209	-0.921671	0.0409711	NC_069098.1	611102	625431	14330	-	StringTie	transcript	XM_024097001.2	BIGESP.8435	LOC112056560	XLOC_010145	LOC112056560	XM_024097001.2	=	TSS14383			acid phosphatase type 7	112056560
XP_052742831.1	0.967942	0.0219518	1.00729	0.0164598	0.833927	0.0558264	0	0.725106	0.135692	0.577023	-0.397105	0.235228	-0.967942	0.0268617	-0.513812	0.173987	-1.00729	0.0185884	-0.833927	0.0687878	NC_069100.1	10561017	10616777	55761	-	StringTie	transcript	XM_052886871.1	BIGESP.9515	LOC112048460	XLOC_011427	LOC112048460	XM_052886871.1	=	TSS16113			uncharacterized protein LOC112048460	112048460
XP_052746573.1	-0.292433	0.337752	-0.311032	0.313145	-1.03608	0.0159839	-0.102805	0.594312	-0.0197704	0.706392	-0.950485	0.0316559	0.193299	0.495489	-0.944494	0.0317106	0.21253	0.455968	1.00734	0.0153826	NC_069110.1	1263429	1292709	29281	+	StringTie	transcript	XM_052890613.1	BIGESP.13238	LOC112050446	XLOC_015740	LOC112050446	XM_052890613.1	=	TSS22064			L-lactate dehydrogenase isoform X3	112050446
XP_052745149.1	-0.714427	0.100232	-0.714427	0.100232	0.620242	0.115109	0.641628	0.108981	0	0.739923	0.964102	0.0306527	0.972966	0.028672	0.964102	0.0245273	0.972966	0.0228585	0.0300274	0.68117	NC_069107.1	8645535	8697571	52037	-	StringTie	transcript	XM_052889189.1	BIGESP.12375	LOC112049602	XLOC_014761	LOC112049602	XM_052889189.1	=	TSS20686			uncharacterized protein LOC112049602	112049602
XP_023949738.2	-0.568601	0.14699	-0.938736	0.0342701	-0.938736	0.0342701	0.247021	0.390842	-0.707674	0.106521	-0.707674	0.106521	0.741268	0.101424	0	0.739084	1.0121	0.0168971	1.0121	0.0147878	NC_069087.1	1595371	1616627	21257	-	StringTie	transcript	XM_024093970.2	BIGESP.2692	LOC112054266	XLOC_003496	LOC112054266	XM_024093970.2	=	TSS4955			thioredoxin reductase 1, mitochondrial isoform X4	112054266
XP_023953547.1	-0.146332	0.537061	-0.301184	0.326447	-1.01326	0.0191383	-0.219355	0.436135	-0.1595	0.519183	-0.971007	0.0262219	-0.0745881	0.628042	-0.922328	0.037209	0.0856119	0.631183	0.94873	0.0254437	NC_069102.1	11198587	11200945	2359	+	StringTie	transcript	XM_024097779.2	BIGESP.10598	LOC112057279	XLOC_012362	LOC112057279	XM_024097779.2	=	TSS17464			ras-like GTP-binding protein Rho1 isoform X2	112057279
XP_052740774.1	-0.738073	0.0940997	-1.00943	0.0194887	-1.00943	0.0194887	-1.00943	0.0194887	-0.705462	0.107318	-0.705462	0.107318	-0.705462	0.107318	0	0.739084	0	0.739084	0	0.714521	NC_069094.1	15042739	15055330	12592	+	StringTie	transcript	XM_052884814.1	BIGESP.6894	LOC112054015	XLOC_007847	LOC112054015	XM_052884814.1	=	TSS11188			membrane alanyl aminopeptidase	112054015
XP_023936184.1	-0.0439532	0.664859	-0.646042	0.121042	-0.646042	0.121042	0.543543	0.140907	-0.622724	0.133013	-0.622724	0.133013	0.57505	0.155113	0	0.739084	0.889591	0.0421801	0.889591	0.0384116	NC_069104.1	2904420	2908440	4021	+	StringTie	transcript	XM_024080416.2	BIGESP.11263	LOC112044534	XLOC_013330	LOC112044534	XM_024080416.2	=	TSS18776			AFG3-like protein 2	112044534
XP_023954789.2	0.937687	0.0291897	0.964852	0.0225338	0.767918	0.0735177	-0.7039	0.103733	0.0577832	0.67292	-0.309772	0.313068	-1.10714	0.00850482	-0.36398	0.263537	-1.12218	0.00646302	-1.02217	0.0189389	NC_069085.1	14180114	14185503	5390	+	StringTie	transcript	XM_024099021.2	BIGESP.1788	LOC112058300	XLOC_001833	LOC112058300	XM_024099021.2	=	TSS2618			26S proteasome non-ATPase regulatory subunit 7	112058300
XP_023942702.1	0.363139	0.247878	0.225332	0.421405	0.60529	0.119318	-0.645393	0.121286	-0.14901	0.534238	0.296373	0.349048	-0.812108	0.0740482	0.429986	0.21717	-0.752445	0.0912122	-0.916269	0.0426785	NC_069105.1	12120230	12144160	23931	+	StringTie	transcript	XM_024086934.2	BIGESP.11939	LOC112049139	XLOC_013943	LOC112049139	XM_024086934.2	=	TSS19588			protein mesh isoform X2	112049139
XP_052742158.1	0.686693	0.0961768	0.828638	0.0567492	0.910622	0.0347588	0.581293	0.127215	0.252172	0.411987	0.414277	0.236675	-0.158934	0.519994	0.174096	0.512093	-0.399506	0.238424	-0.548037	0.161601	NC_069098.1	5697346	5864705	167360	+	StringTie	transcript	XM_052886198.1	BIGESP.8540	LOC112044142	XLOC_009944	LOC112044142	XM_052886198.1	=	TSS14077			fasciclin-2 isoform X4	112044142
XP_023948585.1	-0.37478	0.249797	0.376847	0.237305	-0.809108	0.072074	-0.809108	0.072074	0.673734	0.121929	-0.634149	0.128871	-0.634149	0.128871	-0.941135	0.0329164	-0.941135	0.0329164	0	0.714521	NC_069110.1	13587337	13617395	30059	-	StringTie	transcript	XM_024092817.2	BIGESP.13512	LOC112053412	XLOC_016249	LOC112053412	XM_024092817.2	=	TSS22761			procollagen-lysine,2-oxoglutarate 5-dioxygenase isoform X1	112053412
XP_023949761.1	-0.816898	0.0693312	-0.816898	0.0693312	-0.816898	0.0693312	0.410333	0.214447	0	0.739923	0	0.739923	0.958738	0.0321736	0	0.739084	0.958738	0.0258971	0.958738	0.0231383	NC_069083.1	16464383	16468209	3827	+	StringTie	transcript	XM_024093993.2	BIGESP.543	LOC112054286	XLOC_000333	LOC112054286	XM_024093993.2	=	TSS478			28S ribosomal protein S31, mitochondrial	112054286
XP_023940299.1	0.1542	0.527875	0.768777	0.0731672	0.771906	0.0723505	0.367682	0.244633	0.68585	0.118627	0.689525	0.117331	0.226748	0.446588	0.00571962	0.734733	-0.527898	0.167717	-0.532425	0.169582	NC_069085.1	11636912	11653157	16246	+	StringTie	transcript	XM_024084531.2	BIGESP.1704	LOC112047415	XLOC_001789	LOC112047415	XM_024084531.2	=	TSS2554			venom dipeptidyl peptidase 4	112047415
XP_023946683.2	-0.0323371	0.681151	-0.813566	0.070717	-0.813566	0.070717	0.200129	0.458701	-0.801291	0.0777267	-0.801291	0.0777267	0.231249	0.4399	0	0.739084	0.884791	0.0434984	0.884791	0.039746	NC_069090.1	3501806	3506272	4467	-	StringTie	transcript	XM_024090915.2	BIGESP.4421	LOC112052028	XLOC_005509	LOC112052028	XM_024090915.2	=	TSS7843			coatomer subunit gamma	112052028
XP_052737862.1	-0.355318	0.266273	-0.845996	0.0612058	-0.845996	0.0612058	0.162374	0.515695	-0.696115	0.110605	-0.696115	0.110605	0.49434	0.191003	0	0.739084	0.901236	0.0393087	0.901236	0.0355595	NC_069088.1	4300042	4320144	20103	+	StringTie	transcript	XM_052881902.1	BIGESP.3311	LOC112048697	XLOC_003842	LOC112048697	XM_052881902.1	=	TSS5470			rab proteins geranylgeranyltransferase component A 1	112048697
XP_023937440.2	-0.566699	0.147614	-0.449945	0.202264	-0.935139	0.0348006	-0.935139	0.0348006	0.147814	0.560225	-0.703271	0.108299	-0.703271	0.108299	-0.768056	0.0864727	-0.768056	0.0864727	0	0.714521	NC_069085.1	3633566	3638439	4874	-	StringTie	transcript	XM_024081672.2	BIGESP.1377	LOC112045491	XLOC_001978	LOC112045491	XM_024081672.2	=	TSS2812	BIGESP.1377.1		maltase A1	112045491
XP_023948808.2	0.79853	0.0652605	0.303627	0.311749	1.02954	0.0136141	0.0494589	0.664006	-0.584515	0.144164	0.407616	0.2411	-0.768852	0.087881	0.883125	0.0441704	-0.257083	0.390923	-1.01003	0.0207299	NC_069093.1	10640006	10641665	1660	+	StringTie	transcript	XM_024093040.2	BIGESP.6307	LOC112053580	XLOC_007145	LOC112053580	XM_024093040.2	=	TSS10177			uncharacterized protein LOC112053580	112053580
XP_023946791.2	-0.279871	0.35546	-0.131248	0.558518	-0.08413	0.615971	-0.857306	0.0565659	0.153384	0.552601	0.199681	0.485849	-0.747715	0.0954051	0.0475482	0.679383	-0.809581	0.0730482	-0.827274	0.0704277	NC_069083.1	13981651	14003036	21386	-	StringTie	transcript	XM_024091023.2	BIGESP.461	LOC112052093	XLOC_000676	LOC112052093	XM_024091023.2	=	TSS942			cystathionine gamma-lyase	112052093
XP_023940400.1	-0.423197	0.218267	0.0865919	0.618412	-0.189111	0.476424	-0.205512	0.454878	0.496469	0.189826	0.24948	0.415331	0.23338	0.436746	-0.272532	0.368961	-0.288448	0.347186	-0.0168904	0.730045	NC_069089.1	8939943	8983749	43807	-	StringTie	transcript	XM_024084632.2	BIGESP.4030	LOC112047465	XLOC_004920	LOC112047465	XM_024084632.2	=	TSS7018			nuclear migration protein nudC	112047465
XP_023934807.1	0.16596	0.510312	0.589166	0.124511	0.420655	0.208103	-0.802539	0.0743891	0.45557	0.211579	0.268987	0.386579	-0.863124	0.055164	-0.203664	0.462987	-1.01082	0.0179035	-0.95099	0.0332315	NC_069096.1	10835032	10854606	19575	-	StringTie	transcript	XM_024079039.2	BIGESP.7749	LOC112043564	XLOC_009216	LOC112043564	XM_024079039.2	=	TSS13119			serine protease persephone	112043564
XP_023942373.1	0.117173	0.581206	0.578422	0.127936	-0.662719	0.116045	0.0424034	0.671695	0.489819	0.193434	-0.71868	0.103289	-0.075139	0.627408	-0.914795	0.0393376	-0.547699	0.15808	0.683602	0.100637	NC_069085.1	17254440	17279607	25168	-	StringTie	transcript	XM_024086605.2	BIGESP.1855	LOC112048901	XLOC_002279	LOC112048901	XM_024086605.2	=	TSS3227			cytoplasmic dynein 1 light intermediate chain 2	112048901
[truncated: 244 more rows]
