# Supplementary material for: A Proteomic View of Butterfly Metamorphosis
Source: Proteomes. 2025 Dec 18;13(4):68. doi: 10.3390/proteomes13040068 (PMC12737199; doi:10.3390/proteomes13040068)
Supplement: Supplementary file 1 [file proteomes-13-00068-s001.zip › Supplementary Data S3.xlsx]

## Sheet: Sheet 1
Accession	cluster	seqnames	start	end	width	strand	source	type	transcript_id	gene_id	gene_name	xloc	ref_gene_id	cmp_ref	class_code	tss_id	contained_in	cmp_ref_gene	product	ncbi_id
XP_052741101.1	5	NC_069095.1	8194923	8206889	11967	-	StringTie	transcript	XM_052885141.1	BIGESP.7138	LOC112057310	XLOC_008541	LOC112057310	XM_052885141.1	=	TSS12169			calphotin	112057310
XP_023944897.1	5	NC_069110.1	7953178	7972208	19031	-	StringTie	transcript	XM_024089129.2	BIGESP.13352	LOC112050753	XLOC_016151	LOC112050753	XM_024089129.2	=	TSS22631			uncharacterized protein LOC112050753	112050753
XP_023948702.2	5	NC_069088.1	1859091	1874737	15647	+	StringTie	transcript	XM_024092934.2	BIGESP.3275	LOC112053500	XLOC_003818	LOC112053500	XM_024092934.2	=	TSS5439			uncharacterized protein LOC112053500 isoform X2	112053500
XP_023947557.1	5	NC_069094.1	1449797	1460325	10529	+	StringTie	transcript	XM_024091789.2	BIGESP.6544	LOC112052632	XLOC_007632	LOC112052632	XM_024091789.2	=	TSS10866			uncharacterized protein LOC112052632	112052632
XP_023934143.2	5	NC_069095.1	7506630	7518437	11808	-	StringTie	transcript	XM_024078375.2	BIGESP.7133	LOC112043100	XLOC_008526	LOC112043100	XM_024078375.2	=	TSS12153			translation initiation factor IF-2	112043100
XP_023943964.2	5	NC_069094.1	1506052	1507938	1887	+	StringTie	transcript	XM_024088196.2	BIGESP.6548	LOC112050065	XLOC_007635	LOC112050065	XM_024088196.2	=	TSS10873			skin secretory protein xP2	112050065
XP_023949751.1	5	NC_069091.1	835479	884786	49308	+	StringTie	transcript	XM_024093983.2	BIGESP.5009	LOC112054278	XLOC_005847	LOC112054278	XM_024093983.2	=	TSS8283			uncharacterized protein LOC112054278 isoform X2	112054278
XP_023951161.2	5	NC_069086.1	15139926	15155044	15119	+	StringTie	transcript	XM_024095393.2	BIGESP.2468	LOC112055330	XLOC_002626	LOC112055330	XM_024095393.2	=	TSS3739			protein obstructor-E	112055330
XP_023954477.2	5	NC_069102.1	10660892	10662244	1353	+	StringTie	transcript	XM_024098709.2	BIGESP.10642	LOC112058038	XLOC_012349	LOC112058038	XM_024098709.2	=	TSS17445	BIGESP.10642.1		glycine, alanine and asparagine-rich protein-like	112058038
XP_052743764.1	5	NC_069102.1	10666471	10668995	2525	+	StringTie	transcript	XM_052887804.1	BIGESP.10643	LOC112058046	XLOC_012350	LOC112058046	XM_052887804.1	=	TSS17446			glycine, alanine and asparagine-rich protein-like	112058046
XP_023947299.1	6	NC_069104.1	8385958	8388306	2349	+	StringTie	transcript	XM_024091531.2	BIGESP.11389	LOC112052447	XLOC_013405	LOC112052447	XM_024091531.2	=	TSS18880			larval cuticle protein A2B-like	112052447
XP_023942739.1	6	NC_069086.1	19019314	19022368	3055	-	StringTie	transcript	XM_024086971.2	BIGESP.2609	LOC112049174	XLOC_003102	LOC112049174	XM_024086971.2	=	TSS4360			delta-1-pyrroline-5-carboxylate dehydrogenase, mitochondrial	112049174
XP_023943713.2	6	NC_069093.1	3099145	3102531	3387	-	StringTie	transcript	XM_024087945.2	BIGESP.6070	LOC112049891	XLOC_007354	LOC112049891	XM_024087945.2	=	TSS10474			cuticle protein 21-like	112049891
XP_052742145.1	6	NC_069098.1	13795726	13799784	4059	-	StringTie	transcript	XM_052886185.1	BIGESP.8773	LOC112054975	XLOC_010331	LOC112054975	XM_052886185.1	=	TSS14630			cuticle protein 70, isoforms A and B-like	112054975
XP_023954658.1	6	NC_069089.1	6132494	6137415	4922	+	StringTie	transcript	XM_024098890.2	BIGESP.3892	LOC112058181	XLOC_004512	LOC112058181	XM_024098890.2	=	TSS6423			cuticle protein 8-like	112058181
XP_023951240.2	6	NC_069098.1	13771756	13782251	10496	+	StringTie	transcript	XM_024095472.2	BIGESP.8771	LOC112055388	XLOC_010068	LOC112055388	XM_024095472.2	=	TSS14253			tetra-peptide repeat homeobox protein 1-like	112055388
XP_023934294.1	6	NC_069084.1	10645304	10650840	5537	-	StringTie	transcript	XM_024078526.2	BIGESP.956	LOC112043215	XLOC_001351	LOC112043215	XM_024078526.2	=	TSS1924			cytochrome c oxidase subunit 4 isoform 1, mitochondrial	112043215
XP_023935321.1	6	NC_069091.1	11704033	11705186	1154	-	StringTie	transcript	XM_024079553.2	BIGESP.5321	LOC112043891	XLOC_006311	LOC112043891	XM_024079553.2	=	TSS8939			uncharacterized protein LOC112043891	112043891
XP_023938893.2	6	NC_069095.1	6496293	6498778	2486	+	StringTie	transcript	XM_024083125.2	BIGESP.7063	LOC112046489	XLOC_008223	LOC112046489	XM_024083125.2	=	TSS11726			pupal cuticle protein C1B	112046489
XP_023942931.1	6	NC_069099.1	329261	353034	23774	+	StringTie	transcript	XM_024087163.2	BIGESP.8841	LOC112049313	XLOC_010398	LOC112049313	XM_024087163.2	=	TSS14721			probable isocitrate dehydrogenase [NAD] subunit alpha, mitochondrial isoform X3	112049313
XP_023949702.1	6	NC_069083.1	1665584	1666180	597	-	StringTie	transcript	XM_024093934.2	BIGESP.66	LOC112054228	XLOC_000426	LOC112054228	XM_024093934.2	=	TSS605			ATP synthase subunit g, mitochondrial	112054228
XP_023934861.1	6	NC_069092.1	8099656	8111446	11791	+	StringTie	transcript	XM_024079093.2	BIGESP.5747	LOC112043607	XLOC_006569	LOC112043607	XM_024079093.2	=	TSS9333			myosin light chain 1 isoform X1	112043607
XP_023945130.2	6	NC_069108.1	3942393	3964935	22543	-	StringTie	transcript	XM_024089362.2	BIGESP.12611	LOC112050949	XLOC_015170	LOC112050949	XM_024089362.2	=	TSS21233			phosphate carrier protein, mitochondrial	112050949
XP_023949194.1	6	NC_069088.1	4615811	4632500	16690	-	StringTie	transcript	XM_024093426.2	BIGESP.3420	LOC112053847	XLOC_004155	LOC112053847	XM_024093426.2	=	TSS5935			troponin I isoform X14	112053847
XP_023949199.1	6	NC_069088.1	4618079	4632500	14422	-	StringTie	transcript	XM_024093431.2	BIGESP.3420	LOC112053847	XLOC_004155	LOC112053847	XM_024093431.2	=	TSS5935			troponin I isoform X19	112053847
XP_023954641.2	6	NC_069089.1	5933305	5937968	4664	+	StringTie	transcript	XM_024098873.2	BIGESP.3922	LOC112058164	XLOC_004506	LOC112058164	XM_024098873.2	=	TSS6410			cuticle protein 8-like	112058164
XP_052740892.1	6	NC_069095.1	8179727	8181177	1451	+	StringTie	transcript	XM_052884932.1	BIGESP.7141	LOC128198631	XLOC_008264	LOC128198631	XM_052884932.1	=	TSS11782			cuticle protein 16.5-like	128198631
XP_023948612.2	6	NC_069101.1	6078573	6082572	4000	-	StringTie	transcript	XM_024092844.2	BIGESP.9922	LOC112053439	XLOC_011972	LOC112053439	XM_024092844.2	=	TSS16897			cytochrome c	112053439
XP_023950937.2	6	NC_069083.1	3215603	3217177	1575	+	StringTie	transcript	XM_024095169.2	BIGESP.121	LOC112055166	XLOC_000084	LOC112055166	XM_024095169.2	=	TSS105			mitochondrial-processing peptidase subunit beta	112055166
XP_023945113.1	6	NC_069108.1	3991174	3993127	1954	+	StringTie	transcript	XM_024089345.2	BIGESP.12607	LOC112050931	XLOC_014912	LOC112050931	XM_024089345.2	=	TSS20886			ADP,ATP carrier protein	112050931
XP_023946884.1	6	NC_069087.1	14329182	14369412	40231	+	StringTie	transcript	XM_024091116.2	BIGESP.3093	LOC112052150	XLOC_003380	LOC112052150	XM_024091116.2	=	TSS4795			calcium-transporting ATPase sarcoplasmic/endoplasmic reticulum type isoform X2	112052150
XP_052740444.1	6	NC_069093.1	14277048	14300058	23011	+	StringTie	transcript	XM_052884484.1	BIGESP.6398	LOC112046502	XLOC_007213	LOC112046502	XM_052884484.1	=	TSS10282			aconitate hydratase, mitochondrial	112046502
XP_023948740.1	6	NC_069110.1	17191208	17238388	47181	+	StringTie	transcript	XM_024092972.2	BIGESP.13617	LOC112053528	XLOC_015988	LOC112053528	XM_024092972.2	=	TSS22407			probable citrate synthase 2, mitochondrial	112053528
XP_023938819.2	3	NC_069103.1	11723565	11732071	8507	+	StringTie	transcript	XM_024083051.2	BIGESP.11116	LOC112046436	XLOC_012951	LOC112046436	XM_024083051.2	=	TSS18276			bilin-binding protein	112046436
XP_023948040.2	3	NC_069084.1	18326672	18342553	15882	+	StringTie	transcript	XM_024092272.2	BIGESP.1222	LOC112053014	XLOC_001134	LOC112053014	XM_024092272.2	=	TSS1621			pro-cathepsin H	112053014
XP_023947163.2	3	NC_069098.1	6966972	6968082	1111	-	StringTie	transcript	XM_024091395.2	BIGESP.8575	LOC112052355	XLOC_010232	LOC112052355	XM_024091395.2	=	TSS14493			pupal cuticle protein	112052355
XP_052738398.1	3	NC_069089.1	9521588	9531508	9921	+	StringTie	transcript	XM_052882438.1	BIGESP.4045	LOC112056094	XLOC_004593	LOC112056094	XM_052882438.1	=	TSS6549			larval cuticle protein LCP-30-like isoform X1	112056094
XP_023941245.2	3	NC_069095.1	10273949	10277766	3818	-	StringTie	transcript	XM_024085477.2	BIGESP.7180	LOC112048098	XLOC_008573	LOC112048098	XM_024085477.2	=	TSS12214			general odorant-binding protein 66-like	112048098
XP_023944506.2	3	NC_069098.1	3372614	3376691	4078	+	StringTie	transcript	XM_024088738.2	BIGESP.8484	LOC112050466	XLOC_009917	LOC112050466	XM_024088738.2	=	TSS14041			uncharacterized protein LOC112050466	112050466
XP_023944508.2	3	NC_069098.1	3369152	3372347	3196	+	StringTie	transcript	XM_024088740.2	BIGESP.8481	LOC112050469	XLOC_009916	LOC112050469	XM_024088740.2	=	TSS14040			uncharacterized protein LOC112050469	112050469
XP_052741180.1	3	NC_069095.1	10284024	10287622	3599	-	StringTie	transcript	XM_052885220.1	BIGESP.7183	LOC112048094	XLOC_008574	LOC112048094	XM_052885220.1	=	TSS12215			uncharacterized protein LOC112048094	112048094
XP_052741934.1	3	NC_069097.1	3090657	3091544	888	-	StringTie	transcript	XM_052885974.1	BIGESP.8002	LOC128198825	XLOC_009632	LOC128198825	XM_052885974.1	=	TSS13676	BIGESP.8002.1		testis-specific gene A8 protein-like	128198825
XP_023944311.2	3	NC_069104.1	8410648	8412381	1734	+	StringTie	transcript	XM_024088543.2	BIGESP.11393	LOC112050303	XLOC_013408	LOC112050303	XM_024088543.2	=	TSS18883			cuticle protein 21	112050303
XP_052740927.1	3	NC_069095.1	13269542	13276443	6902	+	StringTie	transcript	XM_052884967.1	BIGESP.7242	LOC112044527	XLOC_008331	LOC112044527	XM_052884967.1	=	TSS11887			uncharacterized protein LOC112044527 isoform X2	112044527
XP_023952400.2	3	NC_069100.1	15156170	15158805	2636	+	StringTie	transcript	XM_024096632.2	BIGESP.9713	LOC112056243	XLOC_011161	LOC112056243	XM_024096632.2	=	TSS15767			cuticle protein 16.5	112056243
XP_052742502.1	3	NC_069099.1	5590698	5595331	4634	-	StringTie	transcript	XM_052886542.1	BIGESP.8963	LOC112056323	XLOC_010720	LOC112056323	XM_052886542.1	=	TSS15176			cuticle protein 18.6-like	112056323
XP_023938159.2	3	NC_069100.1	13445247	13447924	2678	-	StringTie	transcript	XM_024082391.2	BIGESP.9684	LOC112045966	XLOC_011522	LOC112045966	XM_024082391.2	=	TSS16243			pupal cuticle protein PCP52	112045966
XP_052739061.1	3	NC_069090.1	2697912	2716790	18879	+	StringTie	transcript	XM_052883101.1	BIGESP.4411	LOC112048759	XLOC_005109	LOC112048759	XM_052883101.1	=	TSS7287			uncharacterized protein LOC112048759	112048759
XP_023946217.1	4	NC_069100.1	10931324	10935808	4485	-	StringTie	transcript	XM_024090449.2	BIGESP.9543	LOC112051680	XLOC_011439	LOC112051680	XM_024090449.2	=	TSS16139			cuticle protein 1	112051680
XP_023943231.1	4	NC_069093.1	2516489	2518334	1846	+	StringTie	transcript	XM_024087463.2	BIGESP.6038	LOC112049531	XLOC_007019	LOC112049531	XM_024087463.2	=	TSS9993			mesencephalic astrocyte-derived neurotrophic factor homolog	112049531
XP_023942398.1	4	NC_069090.1	14620415	14635179	14765	-	StringTie	transcript	XM_024086630.2	BIGESP.4853	LOC112048923	XLOC_005747	LOC112048923	XM_024086630.2	=	TSS8136			alpha-tocopherol transfer protein-like	112048923
XP_052747475.1	4	NC_069086.1	16098263	16154779	56517	+	StringTie	transcript	XM_052891515.1	BIGESP.2494	LOC128199920	XLOC_002645	LOC128199920	XM_052891515.1	=	TSS3766			protein obstructor-E-like isoform X2	128199920
XP_023950161.2	4	NC_069083.1	3471927	3478972	7046	-	StringTie	transcript	XM_024094393.2	BIGESP.147	LOC112054561	XLOC_000466	LOC112054561	XM_024094393.2	=	TSS659			apolipoprotein D	112054561
XP_023942821.2	4	NC_069096.1	4849762	4873900	24139	+	StringTie	transcript	XM_024087053.2	BIGESP.7567	LOC112049245	XLOC_008802	LOC112049245	XM_024087053.2	=	TSS12520			fibrous sheath CABYR-binding protein	112049245
XP_023946330.1	4	NC_069086.1	11512957	11598505	85549	+	StringTie	transcript	XM_024090562.2	BIGESP.2361	LOC112051777	XLOC_002566	LOC112051777	XM_024090562.2	=	TSS3633			uncharacterized protein LOC112051777	112051777
XP_023951841.1	4	NC_069083.1	13844892	13872147	27256	-	StringTie	transcript	XM_024096073.2	BIGESP.466	LOC112055826	XLOC_000670	LOC112055826	XM_024096073.2	=	TSS934			uncharacterized protein LOC112055826 isoform X1	112055826
XP_052738424.1	4	NC_069083.1	13844892	13872147	27256	-	StringTie	transcript	XM_052882464.1	BIGESP.466	LOC112055826	XLOC_000670	LOC112055826	XM_052882464.1	=	TSS934			uncharacterized protein LOC112055826 isoform X2	112055826
XP_023937544.2	4	NC_069101.1	11962941	11979261	16321	+	StringTie	transcript	XM_024081776.2	BIGESP.10092	LOC112045548	XLOC_011790	LOC112045548	XM_024081776.2	=	TSS16645			lysozyme	112045548
XP_023934395.2	4	NC_069086.1	3946085	3965870	19786	+	StringTie	transcript	XM_024078627.2	BIGESP.2049	LOC112043295	XLOC_002380	LOC112043295	XM_024078627.2	=	TSS3369			uncharacterized protein LOC112043295	112043295
XP_023937860.2	4	NC_069089.1	17436897	17457203	20307	-	StringTie	transcript	XM_024082092.2	BIGESP.4285	LOC112045772	XLOC_005035	LOC112045772	XM_024082092.2	=	TSS7184			uncharacterized protein LOC112045772 isoform X1	112045772
XP_023938158.2	4	NC_069100.1	13452563	13460021	7459	-	StringTie	transcript	XM_024082390.2	BIGESP.9684	LOC112045965	XLOC_011522	LOC112045965	XM_024082390.2	=	TSS16244			pupal cuticle protein PCP52	112045965
XP_023954652.2	4	NC_069089.1	6287292	6292880	5589	+	StringTie	transcript	XM_024098884.2	BIGESP.3929	LOC112058174	XLOC_004525	LOC112058174	XM_024098884.2	=	TSS6446			cuticle protein 7	112058174
XP_023943280.2	4	NC_069091.1	15357594	15392131	34538	-	StringTie	transcript	XM_024087512.2	BIGESP.5444	LOC112049569	XLOC_006387	LOC112049569	XM_024087512.2	=	TSS9052			chitooligosaccharidolytic beta-N-acetylglucosaminidase	112049569
XP_023943405.2	4	NC_069104.1	12956298	12971973	15676	-	StringTie	transcript	XM_024087637.2	BIGESP.11551	LOC112049658	XLOC_013717	LOC112049658	XM_024087637.2	=	TSS19300			chitinase A	112049658
XP_052740564.1	4	NC_069094.1	1601089	1621776	20688	-	StringTie	transcript	XM_052884604.1	BIGESP.6531	LOC128198547	XLOC_007916	LOC128198547	XM_052884604.1	=	TSS11282			angiotensin-converting enzyme-like isoform X3	128198547
XP_052740563.1	4	NC_069094.1	1601089	1642994	41906	-	StringTie	transcript	XM_052884603.1	BIGESP.6531	LOC128198547	XLOC_007916	LOC128198547	XM_052884603.1	=	TSS11283			angiotensin-converting enzyme-like isoform X2	128198547
XP_023935739.1	4	NC_069087.1	14719791	14720514	724	-	StringTie	transcript	XM_024079971.2	BIGESP.3110	LOC112044214	XLOC_003730	LOC112044214	XM_024079971.2	=	TSS5305			uncharacterized protein LOC112044214	112044214
XP_052744845.1	4	NC_069106.1	4682171	4707269	25099	+	StringTie	transcript	XM_052888885.1	BIGESP.12094	LOC112055077	XLOC_014228	LOC112055077	XM_052888885.1	=	TSS19963			uncharacterized protein LOC112055077	112055077
XP_023954198.1	4	NC_069104.1	2028020	2031534	3515	-	StringTie	transcript	XM_024098430.2	BIGESP.11256	LOC112057867	XLOC_013544	LOC112057867	XM_024098430.2	=	TSS19073			general odorant-binding protein 56a	112057867
XP_052737855.1	4	NC_069087.1	2063690	2078708	15019	+	StringTie	transcript	XM_052881895.1	BIGESP.2731	LOC112047518	XLOC_003159	LOC112047518	XM_052881895.1	=	TSS4435			superoxide dismutase [Cu-Zn]	112047518
XP_023941628.2	4	NC_069083.1	18587648	18588725	1078	+	StringTie	transcript	XM_024085860.2	BIGESP.622	LOC112048361	XLOC_000371	LOC112048361	XM_024085860.2	=	TSS532			uncharacterized protein LOC112048361	112048361
XP_023947602.1	4	NC_069090.1	8816331	8822535	6205	-	StringTie	transcript	XM_024091834.2	BIGESP.4600	LOC112052657	XLOC_005619	LOC112052657	XM_024091834.2	=	TSS7977			protein D3 isoform X2	112052657
XP_023934156.2	1	NC_069095.1	7745731	7748513	2783	+	StringTie	transcript	XM_024078388.2	BIGESP.7103	LOC112043109	XLOC_008256	LOC112043109	XM_024078388.2	=	TSS11770			uncharacterized protein LOC112043109	112043109
XP_023937441.1	1	NC_069085.1	3239774	3241264	1491	+	StringTie	transcript	XM_024081673.2	BIGESP.1354	LOC112045492	XLOC_001601	LOC112045492	XM_024081673.2	=	TSS2282			larval/pupal rigid cuticle protein 66	112045492
XP_023936752.1	1	NC_069097.1	3075640	3076409	770	-	StringTie	transcript	XM_024080984.2	BIGESP.8004	LOC112044964	XLOC_009629	LOC112044964	XM_024080984.2	=	TSS13671			uncharacterized protein LOC112044964	112044964
XP_023937421.2	1	NC_069085.1	3304009	3304983	975	-	StringTie	transcript	XM_024081653.2	BIGESP.1364	LOC112045476	XLOC_001976	LOC112045476	XM_024081653.2	=	TSS2808			larval/pupal rigid cuticle protein 66	112045476
XP_023937427.1	1	NC_069085.1	3255790	3258563	2774	-	StringTie	transcript	XM_024081659.2	BIGESP.1362	LOC112045481	XLOC_001973	LOC112045481	XM_024081659.2	=	TSS2800			cuticle protein 19.8	112045481
XP_023934158.2	1	NC_069095.1	7753525	7758126	4602	+	StringTie	transcript	XM_024078390.2	BIGESP.7102	LOC112043111	XLOC_008257	LOC112043111	XM_024078390.2	=	TSS11772			uncharacterized protein LOC112043111	112043111
XP_023952608.1	1	NC_069087.1	2021777	2027405	5629	+	StringTie	transcript	XM_024096840.2	BIGESP.2709	LOC112056409	XLOC_003156	LOC112056409	XM_024096840.2	=	TSS4424			acyl-CoA-binding protein-like	112056409
XP_023954235.1	1	NC_069096.1	2289557	2292145	2589	+	StringTie	transcript	XM_024098467.2	BIGESP.7475	LOC112057881	XLOC_008752	LOC112057881	XM_024098467.2	=	TSS12436			60S ribosomal protein L27	112057881
XP_023954019.1	2	NC_069089.1	9455745	9457092	1348	+	StringTie	transcript	XM_024098251.2	BIGESP.4036	LOC112057719	XLOC_004588	LOC112057719	XM_024098251.2	=	TSS6540			larval cuticle protein 1	112057719
XP_023940844.1	2	NC_069109.1	7210128	7217822	7695	-	StringTie	transcript	XM_024085076.2	BIGESP.13169	LOC112047818	XLOC_015703	LOC112047818	XM_024085076.2	=	TSS22012			larval cuticle protein LCP-17	112047818
XP_023948201.2	2	NC_069090.1	12815530	12821163	5634	-	StringTie	transcript	XM_024092433.2	BIGESP.4763	LOC112053132	XLOC_005712	LOC112053132	XM_024092433.2	=	TSS8090			fatty acid-binding protein 2-like	112053132
XP_023954045.2	2	NC_069089.1	9471907	9474091	2185	+	StringTie	transcript	XM_024098277.2	BIGESP.4047	LOC112057733	XLOC_004589	LOC112057733	XM_024098277.2	=	TSS6544			larval cuticle protein 1-like	112057733
XP_023954033.1	2	NC_069089.1	9464659	9466661	2003	+	StringTie	transcript	XM_024098265.2	BIGESP.4047	LOC112057724	XLOC_004589	LOC112057724	XM_024098265.2	=	TSS6541			larval cuticle protein 1	112057724
XP_023945186.1	2	NC_069094.1	871399	873640	2242	+	StringTie	transcript	XM_024089418.2	BIGESP.6502	LOC112050983	XLOC_007620	LOC112050983	XM_024089418.2	=	TSS10850			flexible cuticle protein 12-like	112050983
XP_023936207.1	2	NC_069091.1	4270097	4271278	1182	+	StringTie	transcript	XM_024080439.2	BIGESP.5098	LOC112044569	XLOC_005896	LOC112044569	XM_024080439.2	=	TSS8351			17-beta-hydroxysteroid dehydrogenase 14-like	112044569
XP_023947875.2	2	NC_069102.1	3332391	3335577	3187	-	StringTie	transcript	XM_024092107.2	BIGESP.10344	LOC112052873	XLOC_012518	LOC112052873	XM_024092107.2	=	TSS17663			uncharacterized protein LOC112052873 isoform X1	112052873
XP_023943143.2	2	NC_069089.1	9572961	9574752	1792	+	StringTie	transcript	XM_024087375.2	BIGESP.4049	LOC112049462	XLOC_004596	LOC112049462	XM_024087375.2	=	TSS6555			endocuticle structural glycoprotein SgAbd-1-like	112049462
XP_023947319.1	2	NC_069088.1	10036445	10039569	3125	+	StringTie	transcript	XM_024091551.2	BIGESP.3466	LOC112052464	XLOC_003940	LOC112052464	XM_024091551.2	=	TSS5617			muscle-specific protein 20	112052464
