# Supplementary material for: A Proteomic View of Butterfly Metamorphosis
Source: Proteomes. 2025 Dec 18;13(4):68. doi: 10.3390/proteomes13040068 (PMC12737199; doi:10.3390/proteomes13040068)
Supplement: Supplementary file 1 [file proteomes-13-00068-s001.zip › Supplementary Data S4.xlsx]

## Sheet: GOBP
Cluster	ID	Description	GeneRatio	BgRatio	pvalue	p.adjust	qvalue	geneID	Count
cluster 1	GO:0040003	chitin-based cuticle development	3/5	153/9277	4.29371e-05	0.00261916	0.00230504	BIGESP.1354/BIGESP.1364/BIGESP.1362	3
cluster 1	GO:0042335	cuticle development	3/5	243/9277	0.000170743	0.00520766	0.0045831	BIGESP.1354/BIGESP.1364/BIGESP.1362	3
cluster 3	GO:0040003	chitin-based cuticle development	3/4	153/9277	1.73856e-05	0.00043464	0.000219607	BIGESP.8575/BIGESP.4045/BIGESP.11393	3
cluster 3	GO:0042335	cuticle development	3/4	243/9277	6.96473e-05	0.000870591	0.000439878	BIGESP.8575/BIGESP.4045/BIGESP.11393	3
cluster 3	GO:1900122	positive regulation of receptor binding	1/4	10/9277	0.00430547	0.0230464	0.0116445	BIGESP.1222	1
cluster 3	GO:1903665	negative regulation of asexual reproduction	1/4	12/9277	0.00516489	0.0230464	0.0116445	BIGESP.1222	1
cluster 3	GO:0050923	regulation of negative chemotaxis	1/4	13/9277	0.00559439	0.0230464	0.0116445	BIGESP.1222	1
cluster 3	GO:1900120	regulation of receptor binding	1/4	15/9277	0.00645298	0.0230464	0.0116445	BIGESP.1222	1
cluster 3	GO:1903664	regulation of asexual reproduction	1/4	15/9277	0.00645298	0.0230464	0.0116445	BIGESP.1222	1
cluster 3	GO:0031288	sorocarp morphogenesis	1/4	28/9277	0.0120203	0.0375633	0.0189794	BIGESP.1222	1
cluster 5	GO:0035220	wing disc development	1/1	430/9277	0.0463512	0.0463512	#N/A	BIGESP.6544	1
cluster 6	GO:0009060	aerobic respiration	7/18	110/9277	7.7693e-10	3.86134e-07	2.87055e-07	BIGESP.956/BIGESP.5321/BIGESP.8841/BIGESP.9922/BIGESP.121/BIGESP.6398/BIGESP.13617	7
cluster 6	GO:0006091	generation of precursor metabolites and energy	9/18	395/9277	1.45276e-08	3.61011e-06	2.68379e-06	BIGESP.2609/BIGESP.956/BIGESP.5321/BIGESP.8841/BIGESP.66/BIGESP.9922/BIGESP.121/BIGESP.6398/BIGESP.13617	9
cluster 6	GO:0045333	cellular respiration	7/18	207/9277	6.42985e-08	1.06521e-05	7.91887e-06	BIGESP.956/BIGESP.5321/BIGESP.8841/BIGESP.9922/BIGESP.121/BIGESP.6398/BIGESP.13617	7
cluster 6	GO:0015980	energy derivation by oxidation of organic compounds	7/18	282/9277	5.31626e-07	6.60546e-05	4.91055e-05	BIGESP.956/BIGESP.5321/BIGESP.8841/BIGESP.9922/BIGESP.121/BIGESP.6398/BIGESP.13617	7
cluster 6	GO:0006119	oxidative phosphorylation	5/18	146/9277	6.54839e-06	0.000566735	0.000421315	BIGESP.956/BIGESP.5321/BIGESP.66/BIGESP.9922/BIGESP.121	5
cluster 6	GO:0006123	mitochondrial electron transport, cytochrome c to oxygen	3/18	21/9277	7.98218e-06	0.000566735	0.000421315	BIGESP.956/BIGESP.5321/BIGESP.9922	3
cluster 6	GO:0019646	aerobic electron transport chain	3/18	21/9277	7.98218e-06	0.000566735	0.000421315	BIGESP.956/BIGESP.5321/BIGESP.9922	3
cluster 6	GO:0009064	glutamine family amino acid metabolic process	4/18	79/9277	1.36137e-05	0.000845752	0.000628739	BIGESP.2609/BIGESP.8841/BIGESP.6398/BIGESP.13617	4
cluster 6	GO:0022900	electron transport chain	5/18	183/9277	1.96695e-05	0.00108619	0.000807484	BIGESP.2609/BIGESP.956/BIGESP.5321/BIGESP.9922/BIGESP.121	5
cluster 6	GO:0046034	ATP metabolic process	5/18	227/9277	5.54289e-05	0.00265678	0.00197507	BIGESP.956/BIGESP.5321/BIGESP.66/BIGESP.9922/BIGESP.121	5
cluster 6	GO:0042775	mitochondrial ATP synthesis coupled electron transport	4/18	116/9277	6.20298e-05	0.00265678	0.00197507	BIGESP.956/BIGESP.5321/BIGESP.9922/BIGESP.121	4
cluster 6	GO:0042773	ATP synthesis coupled electron transport	4/18	117/9277	6.41476e-05	0.00265678	0.00197507	BIGESP.956/BIGESP.5321/BIGESP.9922/BIGESP.121	4
cluster 6	GO:0009205	purine ribonucleoside triphosphate metabolic process	5/18	245/9277	7.97259e-05	0.00273645	0.0020343	BIGESP.956/BIGESP.5321/BIGESP.66/BIGESP.9922/BIGESP.121	5
cluster 6	GO:0006536	glutamate metabolic process	3/18	45/9277	8.27178e-05	0.00273645	0.0020343	BIGESP.8841/BIGESP.6398/BIGESP.13617	3
cluster 6	GO:0009199	ribonucleoside triphosphate metabolic process	5/18	247/9277	8.28647e-05	0.00273645	0.0020343	BIGESP.956/BIGESP.5321/BIGESP.66/BIGESP.9922/BIGESP.121	5
cluster 6	GO:0009144	purine nucleoside triphosphate metabolic process	5/18	251/9277	8.94288e-05	0.00273645	0.0020343	BIGESP.956/BIGESP.5321/BIGESP.66/BIGESP.9922/BIGESP.121	5
cluster 6	GO:0006099	tricarboxylic acid cycle	3/18	47/9277	9.4293e-05	0.00273645	0.0020343	BIGESP.8841/BIGESP.6398/BIGESP.13617	3
cluster 6	GO:0016999	antibiotic metabolic process	4/18	131/9277	9.96705e-05	0.00273645	0.0020343	BIGESP.8841/BIGESP.9922/BIGESP.6398/BIGESP.13617	4
cluster 6	GO:0009141	nucleoside triphosphate metabolic process	5/18	264/9277	0.000113578	0.00273645	0.0020343	BIGESP.956/BIGESP.5321/BIGESP.66/BIGESP.9922/BIGESP.121	5
cluster 6	GO:0009126	purine nucleoside monophosphate metabolic process	5/18	265/9277	0.000115625	0.00273645	0.0020343	BIGESP.956/BIGESP.5321/BIGESP.66/BIGESP.9922/BIGESP.121	5
cluster 6	GO:0009167	purine ribonucleoside monophosphate metabolic process	5/18	265/9277	0.000115625	0.00273645	0.0020343	BIGESP.956/BIGESP.5321/BIGESP.66/BIGESP.9922/BIGESP.121	5
cluster 6	GO:0006101	citrate metabolic process	3/18	52/9277	0.000127737	0.00278725	0.00207206	BIGESP.8841/BIGESP.6398/BIGESP.13617	3
cluster 6	GO:0022904	respiratory electron transport chain	4/18	140/9277	0.000128987	0.00278725	0.00207206	BIGESP.956/BIGESP.5321/BIGESP.9922/BIGESP.121	4
cluster 6	GO:0009161	ribonucleoside monophosphate metabolic process	5/18	276/9277	0.000140074	0.00290069	0.0021564	BIGESP.956/BIGESP.5321/BIGESP.66/BIGESP.9922/BIGESP.121	5
cluster 6	GO:0098662	inorganic cation transmembrane transport	6/18	454/9277	0.000149084	0.00296378	0.0022033	BIGESP.956/BIGESP.5321/BIGESP.66/BIGESP.12611/BIGESP.121/BIGESP.3093	6
cluster 6	GO:0072350	tricarboxylic acid metabolic process	3/18	58/9277	0.000177053	0.00330636	0.00245797	BIGESP.8841/BIGESP.6398/BIGESP.13617	3
cluster 6	GO:0009123	nucleoside monophosphate metabolic process	5/18	291/9277	0.000179621	0.00330636	0.00245797	BIGESP.956/BIGESP.5321/BIGESP.66/BIGESP.9922/BIGESP.121	5
cluster 6	GO:0046487	glyoxylate metabolic process	2/18	11/9277	0.000193562	0.00343572	0.00255414	BIGESP.2609/BIGESP.13617	2
cluster 6	GO:1902600	proton transmembrane transport	4/18	168/9277	0.000260401	0.00446274	0.00331764	BIGESP.956/BIGESP.5321/BIGESP.66/BIGESP.12611	4
cluster 6	GO:0006839	mitochondrial transport	4/18	207/9277	0.000576284	0.00954711	0.0070974	BIGESP.66/BIGESP.12611/BIGESP.121/BIGESP.12607	4
cluster 6	GO:0006537	glutamate biosynthetic process	2/18	19/9277	0.00059629	0.00955988	0.00710689	BIGESP.8841/BIGESP.13617	2
cluster 6	GO:0006122	mitochondrial electron transport, ubiquinol to cytochrome c	2/18	20/9277	0.000661784	0.0100137	0.00744426	BIGESP.9922/BIGESP.121	2
cluster 6	GO:1901605	alpha-amino acid metabolic process	4/18	215/9277	0.000664893	0.0100137	0.00744426	BIGESP.2609/BIGESP.8841/BIGESP.6398/BIGESP.13617	4
cluster 6	GO:0051560	mitochondrial calcium ion homeostasis	2/18	22/9277	0.000802742	0.0117342	0.0087233	BIGESP.12607/BIGESP.3093	2
cluster 6	GO:0043650	dicarboxylic acid biosynthetic process	2/18	24/9277	0.000956919	0.0135882	0.0101016	BIGESP.8841/BIGESP.13617	2
cluster 6	GO:0010882	regulation of cardiac muscle contraction by calcium ion signaling	2/18	25/9277	0.00103893	0.0143431	0.0106628	BIGESP.3420/BIGESP.3093	2
cluster 6	GO:0043648	dicarboxylic acid metabolic process	3/18	109/9277	0.00113228	0.0152092	0.0113067	BIGESP.8841/BIGESP.6398/BIGESP.13617	3
cluster 6	GO:0009084	glutamine family amino acid biosynthetic process	2/18	31/9277	0.00159929	0.020917	0.0155499	BIGESP.8841/BIGESP.13617	2
cluster 6	GO:0006520	cellular amino acid metabolic process	4/18	294/9277	0.0021273	0.0271095	0.0201534	BIGESP.2609/BIGESP.8841/BIGESP.6398/BIGESP.13617	4
cluster 6	GO:0040003	chitin-based cuticle development	3/18	153/9277	0.00299246	0.0371814	0.0276409	BIGESP.11389/BIGESP.6070/BIGESP.3922	3

## Sheet: GOCC
Cluster	ID	Description	GeneRatio	BgRatio	pvalue	p.adjust	qvalue	geneID	Count
cluster 1	GO:0031012	extracellular matrix	3/5	257/8997	0.000220792	0.00353267	0.00209171	BIGESP.1354/BIGESP.1364/BIGESP.1362	3
cluster 3	GO:0031012	extracellular matrix	3/5	257/8997	0.000220792	0.000441583	0.000232412	BIGESP.8575/BIGESP.4045/BIGESP.11393	3
cluster 6	GO:0005743	mitochondrial inner membrane	7/18	458/8997	1.64969e-05	0.000746625	0.000423188	BIGESP.956/BIGESP.5321/BIGESP.66/BIGESP.12611/BIGESP.9922/BIGESP.121/BIGESP.12607	7
cluster 6	GO:0019866	organelle inner membrane	7/18	490/8997	2.5619e-05	0.000746625	0.000423188	BIGESP.956/BIGESP.5321/BIGESP.66/BIGESP.12611/BIGESP.9922/BIGESP.121/BIGESP.12607	7
cluster 6	GO:0043209	myelin sheath	5/18	192/8997	2.87163e-05	0.000746625	0.000423188	BIGESP.8841/BIGESP.12611/BIGESP.9922/BIGESP.121/BIGESP.6398	5
cluster 6	GO:0005746	mitochondrial respirasome	4/18	113/8997	6.3025e-05	0.00101767	0.000576816	BIGESP.956/BIGESP.5321/BIGESP.9922/BIGESP.121	4
cluster 6	GO:0070469	respirasome	4/18	114/8997	6.52351e-05	0.00101767	0.000576816	BIGESP.956/BIGESP.5321/BIGESP.9922/BIGESP.121	4
cluster 6	GO:0070069	cytochrome complex	3/18	52/8997	0.000139781	0.00181715	0.00102996	BIGESP.956/BIGESP.5321/BIGESP.121	3
cluster 6	GO:0098800	inner mitochondrial membrane protein complex	4/18	168/8997	0.000292545	0.00305413	0.00173109	BIGESP.956/BIGESP.5321/BIGESP.66/BIGESP.121	4
cluster 6	GO:0098798	mitochondrial protein-containing complex	5/18	318/8997	0.000313244	0.00305413	0.00173109	BIGESP.956/BIGESP.5321/BIGESP.8841/BIGESP.66/BIGESP.121	5
cluster 6	GO:0005751	mitochondrial respiratory chain complex IV	2/18	23/8997	0.000932997	0.00727738	0.00412483	BIGESP.956/BIGESP.5321	2
cluster 6	GO:0045277	respiratory chain complex IV	2/18	23/8997	0.000932997	0.00727738	0.00412483	BIGESP.956/BIGESP.5321	2
cluster 6	GO:0098803	respiratory chain complex	3/18	109/8997	0.00123636	0.00876693	0.00496911	BIGESP.956/BIGESP.5321/BIGESP.121	3
cluster 6	GO:0031012	extracellular matrix	4/18	257/8997	0.00145067	0.00942939	0.00534459	BIGESP.11389/BIGESP.6070/BIGESP.3922/BIGESP.6398	4
cluster 6	GO:0005759	mitochondrial matrix	5/18	476/8997	0.00195757	0.0117454	0.00665732	BIGESP.2609/BIGESP.8841/BIGESP.121/BIGESP.6398/BIGESP.13617	5

## Sheet: GOMF
Cluster	ID	Description	GeneRatio	BgRatio	pvalue	p.adjust	qvalue	geneID	Count
cluster 1	GO:0008010	structural constituent of chitin-based larval cuticle	3/5	72/8346	6.08144e-06	4.74054e-05	2.34826e-05	BIGESP.1354/BIGESP.1364/BIGESP.1362	3
cluster 1	GO:0005214	structural constituent of chitin-based cuticle	3/5	80/8346	8.36567e-06	4.74054e-05	2.34826e-05	BIGESP.1354/BIGESP.1364/BIGESP.1362	3
cluster 1	GO:0042302	structural constituent of cuticle	3/5	80/8346	8.36567e-06	4.74054e-05	2.34826e-05	BIGESP.1354/BIGESP.1364/BIGESP.1362	3
cluster 1	GO:0031210	phosphatidylcholine binding	1/5	10/8346	0.00597798	0.0203251	0.0100682	BIGESP.2709	1
cluster 1	GO:0050997	quaternary ammonium group binding	1/5	10/8346	0.00597798	0.0203251	0.0100682	BIGESP.2709	1
cluster 1	GO:0005324	long-chain fatty acid transporter activity	1/5	16/8346	0.00955103	0.0260823	0.01292	BIGESP.2709	1
cluster 1	GO:0000062	fatty-acyl-CoA binding	1/5	18/8346	0.0107398	0.0260823	0.01292	BIGESP.2709	1
cluster 1	GO:1901567	fatty acid derivative binding	1/5	21/8346	0.0125207	0.0266065	0.0131797	BIGESP.2709	1
cluster 1	GO:0070405	ammonium ion binding	1/5	39/8346	0.0231526	0.0437328	0.0216633	BIGESP.2709	1
cluster 2	GO:0008010	structural constituent of chitin-based larval cuticle	2/5	72/8346	0.000721744	0.00682778	0.0040623	BIGESP.6502/BIGESP.4049	2
cluster 2	GO:0005214	structural constituent of chitin-based cuticle	2/5	80/8346	0.00089058	0.00682778	0.0040623	BIGESP.6502/BIGESP.4049	2
cluster 2	GO:0042302	structural constituent of cuticle	2/5	80/8346	0.00089058	0.00682778	0.0040623	BIGESP.6502/BIGESP.4049	2
cluster 2	GO:0004143	diacylglycerol kinase activity	1/5	10/8346	0.00597798	0.0274987	0.0163608	BIGESP.10344	1
cluster 2	GO:0019992	diacylglycerol binding	1/5	10/8346	0.00597798	0.0274987	0.0163608	BIGESP.10344	1
cluster 2	GO:0005324	long-chain fatty acid transporter activity	1/5	16/8346	0.00955103	0.031382	0.0186712	BIGESP.4763	1
cluster 2	GO:0036041	long-chain fatty acid binding	1/5	16/8346	0.00955103	0.031382	0.0186712	BIGESP.4763	1
cluster 3	GO:0008010	structural constituent of chitin-based larval cuticle	3/3	72/8346	6.15758e-07	8.48267e-07	#N/A	BIGESP.8575/BIGESP.4045/BIGESP.11393	3
cluster 3	GO:0005214	structural constituent of chitin-based cuticle	3/3	80/8346	8.48267e-07	8.48267e-07	#N/A	BIGESP.8575/BIGESP.4045/BIGESP.11393	3
cluster 3	GO:0042302	structural constituent of cuticle	3/3	80/8346	8.48267e-07	8.48267e-07	#N/A	BIGESP.8575/BIGESP.4045/BIGESP.11393	3
cluster 4	GO:0004553	hydrolase activity, hydrolyzing O-glycosyl compounds	3/11	130/8346	0.000556095	0.0104385	0.00568338	BIGESP.10092/BIGESP.5444/BIGESP.11551	3
cluster 4	GO:0016798	hydrolase activity, acting on glycosyl bonds	3/11	142/8346	0.000719895	0.0104385	0.00568338	BIGESP.10092/BIGESP.5444/BIGESP.11551	3
cluster 4	GO:0008010	structural constituent of chitin-based larval cuticle	2/11	72/8346	0.00383867	0.0273676	0.0149007	BIGESP.4285/BIGESP.3929	2
cluster 4	GO:0005214	structural constituent of chitin-based cuticle	2/11	80/8346	0.00471855	0.0273676	0.0149007	BIGESP.4285/BIGESP.3929	2
cluster 4	GO:0042302	structural constituent of cuticle	2/11	80/8346	0.00471855	0.0273676	0.0149007	BIGESP.4285/BIGESP.3929	2
cluster 5	GO:0008061	chitin binding	1/2	49/8346	0.0117084	0.0117084	#N/A	BIGESP.2468	1
cluster 6	GO:0009055	electron transfer activity	5/18	101/8346	1.77668e-06	0.000158124	9.72498e-05	BIGESP.2609/BIGESP.956/BIGESP.5321/BIGESP.9922/BIGESP.121	5
cluster 6	GO:0015078	proton transmembrane transporter activity	4/18	148/8346	0.00023941	0.0106538	0.00655228	BIGESP.956/BIGESP.5321/BIGESP.66/BIGESP.12611	4
cluster 6	GO:0008010	structural constituent of chitin-based larval cuticle	3/18	72/8346	0.000457782	0.0111048	0.0068297	BIGESP.11389/BIGESP.6070/BIGESP.3922	3
cluster 6	GO:0005214	structural constituent of chitin-based cuticle	3/18	80/8346	0.000623867	0.0111048	0.0068297	BIGESP.11389/BIGESP.6070/BIGESP.3922	3
cluster 6	GO:0042302	structural constituent of cuticle	3/18	80/8346	0.000623867	0.0111048	0.0068297	BIGESP.11389/BIGESP.6070/BIGESP.3922	3
cluster 6	GO:0004129	cytochrome-c oxidase activity	2/18	26/8346	0.00138477	0.0170414	0.0104808	BIGESP.956/BIGESP.5321	2
cluster 6	GO:0016675	oxidoreductase activity, acting on a heme group of donors	2/18	27/8346	0.00149364	0.0170414	0.0104808	BIGESP.956/BIGESP.5321	2
cluster 6	GO:0022890	inorganic cation transmembrane transporter activity	5/18	421/8346	0.00158173	0.0170414	0.0104808	BIGESP.956/BIGESP.5321/BIGESP.66/BIGESP.12611/BIGESP.3093	5
cluster 6	GO:1901505	carbohydrate derivative transmembrane transporter activity	2/18	29/8346	0.00172328	0.0170414	0.0104808	BIGESP.12607/BIGESP.3093	2
cluster 6	GO:0015932	nucleobase-containing compound transmembrane transporter activity	2/18	35/8346	0.00250623	0.0210338	0.0129362	BIGESP.12607/BIGESP.3093	2
cluster 6	GO:0008324	cation transmembrane transporter activity	5/18	471/8346	0.00259968	0.0210338	0.0129362	BIGESP.956/BIGESP.5321/BIGESP.66/BIGESP.12611/BIGESP.3093	5
cluster 6	GO:0015662	P-type ion transporter activity	2/18	42/8346	0.00359442	0.0266586	0.0163956	BIGESP.66/BIGESP.3093	2
cluster 6	GO:0022804	active transmembrane transporter activity	4/18	323/8346	0.00438015	0.0285065	0.0175321	BIGESP.66/BIGESP.12611/BIGESP.12607/BIGESP.3093	4
cluster 6	GO:0019829	ATPase-coupled cation transmembrane transporter activity	2/18	47/8346	0.00448417	0.0285065	0.0175321	BIGESP.66/BIGESP.3093	2
cluster 6	GO:0022853	active ion transmembrane transporter activity	2/18	59/8346	0.0069898	0.0388808	0.0239125	BIGESP.66/BIGESP.3093	2
cluster 6	GO:0042625	ATPase-coupled ion transmembrane transporter activity	2/18	59/8346	0.0069898	0.0388808	0.0239125	BIGESP.66/BIGESP.3093	2

## Sheet: KEGG
Cluster	ID	Description	GeneRatio	BgRatio	pvalue	p.adjust	qvalue	geneID	Count
cluster 1	ko00563	Glycosylphosphatidylinositol (GPI)-anchor biosynthesis	1/4	27/14171	0.00760025	0.0345448	0.00727258	K05288	1
cluster 1	ko03320	PPAR signaling pathway	1/4	63/14171	0.0176664	0.0345448	0.00727258	K08762	1
cluster 1	ko04146	Peroxisome	1/4	74/14171	0.0207269	0.0345448	0.00727258	K05940	1
cluster 1	ko03010	Ribosome	1/4	143/14171	0.0397614	0.0497017	0.0104635	K02901	1
cluster 2	ko03320	PPAR signaling pathway	4/7	63/14171	1.2289e-08	3.07224e-07	2.06972e-07	K08750/K08751/K08752/K08753	4
cluster 2	ko04975	Fat digestion and absorption	2/7	28/14171	7.85802e-05	0.000982253	0.000661728	K08750/K08751	2
cluster 3	ko04142	Lysosome	4/4	108/14171	3.19069e-09	2.2342e-08	#N/A	K01363/K01365/K01371/K01373	4
cluster 3	ko04210	Apoptosis	4/4	110/14171	3.43723e-09	2.2342e-08	#N/A	K01363/K01365/K01371/K01373	4
cluster 3	ko04612	Antigen processing and presentation	2/4	47/14171	6.43274e-05	0.000278752	#N/A	K01363/K01365	2
cluster 3	ko05323	Rheumatoid arthritis	2/4	67/14171	0.000131323	0.000426799	#N/A	K01365/K01371	2
cluster 3	ko04140	Autophagy - animal	2/4	132/14171	0.000510386	0.001327	#N/A	K01363/K01365	2
cluster 3	ko04924	Renin secretion	1/4	50/14171	0.0140403	0.0304206	#N/A	K01363	1
cluster 3	ko04620	Toll-like receptor signaling pathway	1/4	80/14171	0.0223932	0.0343167	#N/A	K01371	1
cluster 3	ko04626	Plant-pathogen interaction	1/4	87/14171	0.0243345	0.0343167	#N/A	K01373	1
cluster 3	ko04145	Phagosome	1/4	95/14171	0.0265497	0.0343167	#N/A	K01365	1
cluster 3	ko05418	Fluid shear stress and atherosclerosis	1/4	99/14171	0.0276558	0.0343167	#N/A	K01365	1
cluster 3	ko04380	Osteoclast differentiation	1/4	104/14171	0.0290372	0.0343167	#N/A	K01371	1
cluster 3	ko04621	NOD-like receptor signaling pathway	1/4	145/14171	0.0403089	0.043668	#N/A	K01363	1
cluster 3	ko05205	Proteoglycans in cancer	1/4	167/14171	0.0463166	0.0463166	#N/A	K01365	1
cluster 4	ko00511	Other glycan degradation	2/8	22/14171	6.40585e-05	0.00166552	0.0006743	K12373/K20730	2
cluster 4	ko00513	Various types of N-glycan biosynthesis	2/8	55/14171	0.000407983	0.00530378	0.00214728	K12373/K20730	2
cluster 4	ko00520	Amino sugar and nucleotide sugar metabolism	2/8	157/14171	0.00326874	0.0283291	0.0114693	K12373/K01183	2
cluster 4	ko00604	Glycosphingolipid biosynthesis - ganglio series	1/8	14/14171	0.00787813	0.0334253	0.0135325	K12373	1
cluster 4	ko00512	Mucin type O-glycan biosynthesis	1/8	15/14171	0.00843877	0.0334253	0.0135325	K00710	1
cluster 4	ko00531	Glycosaminoglycan degradation	1/8	15/14171	0.00843877	0.0334253	0.0135325	K12373	1
cluster 4	ko00603	Glycosphingolipid biosynthesis - globo and isoglobo series	1/8	16/14171	0.00899913	0.0334253	0.0135325	K12373	1
cluster 4	ko04614	Renin-angiotensin system	1/8	22/14171	0.0123555	0.0401553	0.0162572	K01283	1
cluster 6	ko04260	Cardiac muscle contraction	6/22	67/14171	6.24629e-10	5.0595e-08	3.48477e-08	K00414/K02263/K05853/K12044/K02270/K12749	6
cluster 6	ko04814	Motor proteins	6/22	113/14171	1.51224e-08	6.12459e-07	4.21837e-07	K10371/K12043/K12044/K05738/K12749/K12751	6
cluster 6	ko05415	Diabetic cardiomyopathy	6/22	160/14171	1.21175e-07	3.27171e-06	2.25342e-06	K00414/K02263/K05853/K12044/K02270/K05863	6
cluster 6	ko00190	Oxidative phosphorylation	6/22	224/14171	8.80879e-07	1.78378e-05	1.22859e-05	K00414/K02140/K02263/K01535/K02270/K08738	6
cluster 6	ko04820	Cytoskeleton in muscle cells	5/22	155/14171	3.32546e-06	5.38725e-05	3.71052e-05	K10371/K12043/K12044/K05738/K12749	5
cluster 6	ko05010	Alzheimer disease	6/22	300/14171	4.80089e-06	6.4812e-05	4.46398e-05	K00414/K02263/K05853/K02270/K08738/K05863	6
cluster 6	ko04714	Thermogenesis	5/22	188/14171	8.54232e-06	9.88468e-05	6.80816e-05	K00414/K02140/K02263/K02270/K01897	5
cluster 6	ko05012	Parkinson disease	5/22	209/14171	1.42789e-05	0.000125093	8.61588e-05	K00414/K02263/K02270/K08738/K05863	5
cluster 6	ko05020	Prion disease	5/22	209/14171	1.42789e-05	0.000125093	8.61588e-05	K00414/K02263/K02270/K08738/K05863	5
cluster 6	ko05022	Pathways of neurodegeneration - multiple diseases	6/22	368/14171	1.54436e-05	0.000125093	8.61588e-05	K00414/K02263/K05853/K02270/K08738/K05863	6
cluster 6	ko05016	Huntington disease	5/22	229/14171	2.21938e-05	0.000163427	0.000112562	K00414/K02263/K02270/K08738/K05863	5
cluster 6	ko04932	Non-alcoholic fatty liver disease	4/22	127/14171	3.97123e-05	0.000268058	0.000184628	K00414/K02263/K02270/K08738	4
cluster 6	ko05208	Chemical carcinogenesis - reactive oxygen species	4/22	175/14171	0.000138145	0.000860747	0.000592847	K00414/K02263/K02270/K05863	4
cluster 6	ko00020	Citrate cycle (TCA cycle)	3/22	69/14171	0.000159225	0.000921229	0.000634505	K01681/K00030/K01647	3
cluster 6	ko05410	Hypertrophic cardiomyopathy	3/22	87/14171	0.000316341	0.00170824	0.00117656	K05853/K12044/K12749	3
cluster 6	ko05414	Dilated cardiomyopathy	3/22	95/14171	0.000409789	0.00207456	0.00142887	K05853/K12044/K12749	3
cluster 6	ko04261	Adrenergic signaling in cardiomyocytes	3/22	99/14171	0.000462501	0.00220368	0.0015178	K05853/K12044/K12749	3
cluster 6	ko01210	2-Oxocarboxylic acid metabolism	3/22	111/14171	0.000646225	0.00290801	0.00200292	K01681/K00030/K01647	3
cluster 6	ko05017	Spinocerebellar ataxia	3/22	116/14171	0.000734717	0.00313221	0.00215734	K05853/K08738/K05863	3
cluster 6	ko05014	Amyotrophic lateral sclerosis	4/22	280/14171	0.000824011	0.00333724	0.00229856	K00414/K02263/K02270/K08738	4
cluster 6	ko05164	Influenza A	3/22	128/14171	0.000977703	0.00377114	0.00259741	K01312/K08738/K05863	3
cluster 6	ko04972	Pancreatic secretion	2/22	69/14171	0.00506833	0.0186607	0.0128527	K01312/K05853	2
cluster 6	ko01230	Biosynthesis of amino acids	3/22	239/14171	0.00575641	0.0202726	0.0139629	K01681/K00030/K01647	3
cluster 6	ko00630	Glyoxylate and dicarboxylate metabolism	2/22	109/14171	0.0122489	0.04134	0.0284733	K01681/K01647	2
cluster 6	ko04022	cGMP-PKG signaling pathway	2/22	121/14171	0.0149398	0.0484048	0.0333393	K05853/K05863	2
