# Supplementary material for: A Proteomic View of Butterfly Metamorphosis
Source: Proteomes. 2025 Dec 18;13(4):68. doi: 10.3390/proteomes13040068 (PMC12737199; doi:10.3390/proteomes13040068)
Supplement: Supplementary file 1 [file proteomes-13-00068-s001.zip › Supplementary Data S5.xlsx]

## Sheet: phosphopeptides
Sequence	PSMs	Proteins	Protein Groups	Protein Group Accessions	Description	Modifications	ion_mass	L5_15	L5_16	L5_17	P0_13	P0_14	P0_15	P2_10	P2_13	P2_14	P4_9	P4_10	P4_11	P6_11	P6_12	P6_13
RLSLNPEAGDQQAAEQNYNNYQQPEQQVK	2	1	1	XP_023943385.2	endocuticle structural glycoprotein ABD-4 [Bicyclus anynana]	S3(Phospho)	3440.56	4.50738e+07	0	0	0	0	0	0	0	0	0	0	0	0	0	0
SLDYIAAHPPVVEK	9	2	1	XP_052741399.1	larval cuticle protein LCP-17-like isoform X2 [Bicyclus anynana]	Y4(Phospho)	1618.79	1.75668e+09	85543796	0	0	0	0	0	0	0	0	0	0	0	0	0
ELELQVVTGEVR	9	2	1	XP_023943025.1	rho guanine nucleotide exchange factor 7 isoform X2 [Bicyclus anynana]	N-Term(Acetyl); T8(Phospho); R12(Methyl)	1507.74	5.50124e+06	0	2.65456e+08	0	1.20597e+09	0	0	84863350	0	0	0	0	0	1.09074e+08	1.72933e+07
DLILADYGKK	9	1	1	XP_023948915.1	pre-mRNA-processing-splicing factor 8 [Bicyclus anynana]	Y7(Phospho); K9(Methyl)	1229.62	0	9.40718e+07	264688842	0	6.21439e+07	0	0	1.5676e+06	0	0	0	0	0	0	0
TGSNVFSMFSQK	34	1	1	XP_023950391.1	myosin regulatory light chain 2 [Bicyclus anynana]	T1(Phospho); M8(Oxidation)	1428.6	0	0	0	0	0	0	0	0	0	0	0	0	1.39335e+07	1236841430	805449456
GVSPAASIK	34	1	1	XP_052741313.1	myosin heavy chain, muscle isoform X31 [Bicyclus anynana]	S3(Phospho)	909.444	0	0	0	0	0	0	0	0	0	5.23464e+06	1.20154e+07	0	2.44657e+07	0	532496583
GSLADALTIAPDRPYSPLAFHIPNQSLSSTSTSETQSISADK	4	1	1	XP_052738629.1	PDZ and LIM domain protein Zasp [Bicyclus anynana]	T8(Phospho)	4454.17	0	0	0	0	0	0	0	0	0	0	0	0	0	6.91048e+07	2.05671e+07
APQRDEDDYEDVDDVPR	2	1	1	XP_052741581.1	uncharacterized protein LOC112049861 [Bicyclus anynana]	Y9(Phospho)	2113.85	0	2.94678e+07	0	0	0	0	0	0	0	0	0	0	0	0	0
RTGSNVFSMFSQK	2	1	1	XP_023950391.1	myosin regulatory light chain 2 [Bicyclus anynana]	S4(Phospho)	1568.71	0	0	0	0	2.8966e+07	0	0	0	0	0	0	0	0	0	0
IVGGTTVSINTYPFSAVLLITSGVMNR	1	1	1	XP_023947660.1	trypsin, alkaline B-like [Bicyclus anynana]	S8(Phospho); S15(Phospho)	2970.47	0	0	0	0	0	125766944	0	0	0	0	0	0	0	0	0
ASSLPDIYR	1	1	1	XP_052742507.1	monocarboxylate transporter 14 [Bicyclus anynana]	S2(Phospho)	1101.51	0	2.28634e+07	0	0	0	0	0	0	0	0	0	0	0	0	0
RPSSELVDLESFK	2	2	1	XP_023941594.1	uncharacterized protein LOC112048334 isoform X1 [Bicyclus anynana]	S4(Phospho)	1586.75	0	0	0	0	0	0	0	0	0	7.29567e+06	0	0	0	0	0
AVPTVISSEYLNTLGTK	1	3	1	XP_052744972.1	protein O-GlcNAcase isoform X2 [Bicyclus anynana]	N-Term(Acetyl); T4(Phospho); S8(Phospho)	1994.93	0	25531384396	0	0	0	0	0	0	0	0	0	0	0	0	0
SEKSLSLDLMADK	2	1	1	XP_023948060.2	uncharacterized protein LOC112053033 [Bicyclus anynana]	S4(Phospho); M10(Oxidation)	1532.69	0	0	0	0	0	0	5.6319e+06	0	0	0	0	0	0	0	0
TWHIYIAPLIEIFNGTSFIAMR	1	1	1	XP_052739755.1	solute carrier family 46 member 3 [Bicyclus anynana]	Y5(Phospho); M21(Oxidation); R22(Methyl)	2703.34	0	0	0	0	0	0	0	0	0	6.74536e+08	0	0	0	0	0
QPTPHLQPMPNRLAR	1	2	1	XP_052739074.1	kinesin-like protein Klp10A isoform X2 [Bicyclus anynana]	N-Term(Acetyl); T3(Phospho); M9(Oxidation); R12(Methyl)	1907.95	0	0	1252420762	0	0	0	0	0	0	0	0	0	0	0	0
